# Supplementary material for: High-throughput sequencing data revealed genotype-specific changes evoked by heat stress in crown tissue of barley sdw1 near-isogenic lines
Source: BMC Genomics. 2022 Mar 4;23:177. doi: 10.1186/s12864-022-08410-1 (PMC8897901; doi:10.1186/s12864-022-08410-1)
Supplement: Supplementary file 2 — Additional file 2: Table S1. Genes in deletion region in BW827. [file 12864_2022_8410_MOESM2_ESM.xlsx]

## Sheet: Arkusz1
Additional file 2: Table S1. Genes in deletion region in BW827; corresponding genes in two annotations found by Blast (e-value < 10e-50)
IBSC_v2 Hordeum vulgare gene (Ensembl Plants)	Morex (Pangenome) gene (Jayakodi et al. 2020)	Protein	GO annotation
HORVU3Hr1G090970	Horvu_MOREX_3H01G565100	S-adenosyl-L-methionine-dependent methyltransferases superfamily protein	GO:0005768|C|endosome, GO:0005802|C|trans-Golgi network, GO:0008168|F|methyltransferase activity, GO:0016020|C|membrane, GO:0016021|C|integral component of membrane, GO:0016740|F|transferase activity, GO:0032259|P|methylation
HORVU3Hr1G090980	Horvu_MOREX_3H01G565200	Gibberellin 20 oxidase 2 (sdw1)	GO:0016491|F|oxidoreductase activity, GO:0046872|F|metal ion binding
HORVU3Hr1G091010	Horvu_MOREX_3H01G565300	Wound-responsive family protein
	Horvu_MOREX_3H01G565400	Glutathione S-transferase T3	GO:0016740|F|transferase activity
HORVU3Hr1G091000	Horvu_MOREX_3H01G565500	PISTILLATA-like MADS-box transcription factor	GO:0000977|F|RNA polymerase II transcription regulatory region sequence-specific DNA binding, GO:0003677|F|DNA binding, GO:0003700|F|DNA-binding transcription factor activity, GO:0005634|C|nucleus, GO:0006351|P|transcription, DNA-templated, GO:0006355|P|regulation of transcription, DNA-templated, GO:0045944|P|positive regulation of transcription by RNA polymerase II, GO:0046983|F|protein dimeriza…
HORVU3Hr1G090990	Horvu_MOREX_3H01G565600	Receptor-like kinase	GO:0004672|F|protein kinase activity, GO:0005524|F|ATP binding, GO:0006468|P|protein phosphorylation, GO:0016020|C|membrane, GO:0016021|C|integral component of membrane, GO:0016301|F|kinase activity, GO:0016310|P|phosphorylation
	Horvu_MOREX_3H01G565700	ATP-dependent DNA helicase pif1	GO:0000166|F|nucleotide binding, GO:0000723|P|telomere maintenance, GO:0003678|F|DNA helicase activity, GO:0004386|F|helicase activity, GO:0005524|F|ATP binding, GO:0006281|P|DNA repair, GO:0006310|P|DNA recombination, GO:0006974|P|cellular response to DNA damage stimulus, GO:0016787|F|hydrolase activity, GO:0032508|P|DNA duplex unwinding
	Horvu_MOREX_3H01G565800	mercaptopyruvate sulfurtransferase 1
	Horvu_MOREX_3H01G565900	DNA topoisomerase	GO:0003677|F|DNA binding, GO:0003916|F|DNA topoisomerase activity, GO:0003917|F|DNA topoisomerase type I (single strand cut, ATP-independent) activity, GO:0006265|P|DNA topological change, GO:0008270|F|zinc ion binding, GO:0016853|F|isomerase activity
	Horvu_MOREX_3H01G566000	Glucose-6-phosphate isomerase
HORVU3Hr1G091030	Horvu_MOREX_3H01G566100	F-box family protein
HORVU3Hr1G091020, HORVU3Hr1G091110	Horvu_MOREX_3H01G566200	Amino acid permease	GO:0016020|C|membrane, GO:0016021|C|integral component of membrane
HORVU3Hr1G091070, HORVU3Hr1G091120	Horvu_MOREX_3H01G566300	Amino acid permease	GO:0016020|C|membrane, GO:0016021|C|integral component of membrane
	Horvu_MOREX_3H01G566400	Short-chain dehydrogenase/reductase family protein	GO:0005739|C|mitochondrion, GO:0008270|F|zinc ion binding
HORVU3Hr1G091130	Horvu_MOREX_3H01G566500	NBS-LRR disease resistance protein
HORVU3Hr1G091140	Horvu_MOREX_3H01G566600	NAD(P)H-quinone oxidoreductase subunit N	GO:0016020|C|membrane, GO:0016655|F|oxidoreductase activity, acting on NAD(P)H, quinone or similar compound as acceptor
	Horvu_MOREX_3H01G566700	transmembrane protein, putative (DUF679 domain membrane protein 1)
HORVU3Hr1G091150	Horvu_MOREX_3H01G566800	magnesium transporter, putative (DUF803)
