# Supplementary material for: High-throughput sequencing data revealed genotype-specific changes evoked by heat stress in crown tissue of barley sdw1 near-isogenic lines
Source: BMC Genomics. 2022 Mar 4;23:177. doi: 10.1186/s12864-022-08410-1 (PMC8897901; doi:10.1186/s12864-022-08410-1)
Supplement: Supplementary file 3 — Additional file 3: Table S2. SNP of 3 types observed in 3 genotypes. [file 12864_2022_8410_MOESM3_ESM.xlsx]

## Sheet: RNA-seq
Additional file 3: Table S2. SNP of 3 types observed in 3 genotypes - SNPs obtained from RNA-seq data
SNP ID	Chromosome	Position	Genotype of			Indicator of polymorphism between			Protein translation effect				Gene ID	Indicator of homozygosity of all forms
			Bowman	BW827	BW828	SNP BW827 - Bowman	SNP BW828 - Bowman	SNP BW828 - BW827	HIGH	LOW	MODERATE	MODIFIER
chr1H_251791	chr1H	251791	C/T	C/C	C/C	1	1	0	0	0	1	0	HORVU1Hr1G000060	0
chr1H_252543	chr1H	252543	G/A	G/G	G/A	1	0	1	0	0	1	0	HORVU1Hr1G000060	0
chr1H_1159904	chr1H	1159904	G/G	G/G	A/G	0	1	1	1	0	0	0	HORVU1Hr1G000350	0
chr1H_8777303	chr1H	8777303	T/C	T/C	C/C	0	1	1	0	0	1	0	HORVU1Hr1G004150	0
chr1H_9259348	chr1H	9259348	T/A	A/A	T/A	1	0	1	0	0	0	1	HORVU1Hr1G004520	0
chr1H_9259538	chr1H	9259538	C/T	T/T	C/T	1	0	1	0	0	0	1	HORVU1Hr1G004520	0
chr1H_9264803	chr1H	9264803	G/G	G/G	G/C	0	1	1	0	0	0	1	HORVU1Hr1G004520	0
chr1H_9394674	chr1H	9394674	A/T	A/T	A/A	0	1	1	0	0	1	0	HORVU1Hr1G004580	0
chr1H_9394927	chr1H	9394927	T/C	C/C	T/C	1	0	1	0	1	0	0	HORVU1Hr1G004580	0
chr1H_9395124	chr1H	9395124	C/T	C/T	C/C	0	1	1	0	0	1	0	HORVU1Hr1G004580	0
chr1H_9395382	chr1H	9395382	A/A	A/A	G/A	0	1	1	0	0	0	1	HORVU1Hr1G004580	0
chr1H_9395808	chr1H	9395808	T/T	T/T	G/T	0	1	1	0	0	0	1	HORVU1Hr1G004580	0
chr1H_9395914	chr1H	9395914	C/G	G/G	C/G	1	0	1	0	0	0	1	HORVU1Hr1G004580	0
chr1H_11165513	chr1H	11165513	T/C	T/T	T/C	1	0	1	1	0	0	0	HORVU1Hr1G005110	0
chr1H_16063468	chr1H	16063468	T/T	T/C	T/C	1	1	0	0	0	1	0	HORVU1Hr1G007730	0
chr1H_22031950	chr1H	22031950	G/C	G/C	C/C	0	1	1	0	1	0	0	HORVU1Hr1G009800	0
chr1H_25334742	chr1H	25334742	G/G	G/A	G/G	1	0	1	1	0	0	0	HORVU1Hr1G010810	0
chr1H_28646640	chr1H	28646640	T/T	T/T	T/C	0	1	1	0	1	0	0	HORVU1Hr1G011800	0
chr1H_29085518	chr1H	29085518	G/T	G/G	G/G	1	1	0	0	1	0	0	HORVU1Hr1G011900	0
chr1H_38818663	chr1H	38818663	G/G	G/A	G/G	1	0	1	1	0	0	0	HORVU1Hr1G014070	0
chr1H_39017375	chr1H	39017375	C/T	C/C	C/C	1	1	0	0	1	0	0	HORVU1Hr1G014120	0
chr1H_49798018	chr1H	49798018	G/G	G/G	G/A	0	1	1	0	0	0	1	HORVU1Hr1G016140	0
chr1H_50764151	chr1H	50764151	C/G	C/C	C/G	1	0	1	0	0	1	0	HORVU1Hr1G016280	0
chr1H_61135042	chr1H	61135042	G/G	G/T	G/G	1	0	1	0	0	1	0	HORVU1Hr1G017720	0
chr1H_61135118	chr1H	61135118	G/G	G/A	G/G	1	0	1						0
chr1H_61135207	chr1H	61135207	T/T	T/C	T/T	1	0	1	0	0	1	0	HORVU1Hr1G017720	0
chr1H_61135217	chr1H	61135217	C/A	C/C	C/A	1	0	1	1	0	0	0	HORVU1Hr1G017720	0
chr1H_61341518	chr1H	61341518	T/C	T/C	T/T	0	1	1	0	1	0	0	HORVU1Hr1G017800	0
chr1H_69606385	chr1H	69606385	G/G	G/C	G/C	1	1	0	0	0	1	0	HORVU1Hr1G018710	0
chr1H_79217738	chr1H	79217738	G/A	G/G	G/G	1	1	0	0	1	0	0	HORVU1Hr1G020360	0
chr1H_87552854	chr1H	87552854	C/T	C/C	C/T	1	0	1	0	0	0	1	HORVU1Hr1G021600	0
chr1H_92994824	chr1H	92994824	T/T	T/A	T/T	1	0	1	0	0	0	1	HORVU1Hr1G022190	0
chr1H_97481280	chr1H	97481280	A/A	A/T	A/A	1	0	1	1	0	0	0	HORVU1Hr1G022720	0
chr1H_101913789	chr1H	101913789	A/T	A/A	A/A	1	1	0	0	0	1	0	HORVU1Hr1G023320	0
chr1H_103613794	chr1H	103613794	T/C	C/C	C/C	1	1	0	0	1	0	0	HORVU1Hr1G023480	0
chr1H_130489834	chr1H	130489834	C/T	C/C	C/T	1	0	1	0	0	1	0	HORVU1Hr1G026110	0
chr1H_130489856	chr1H	130489856	A/C	A/C	A/A	0	1	1	0	1	0	0	HORVU1Hr1G026110	0
chr1H_130490242	chr1H	130490242	G/A	G/G	G/G	1	1	0	0	0	1	0	HORVU1Hr1G026110	0
chr1H_130829014	chr1H	130829014	A/G	A/G	A/A	0	1	1	0	1	0	0	HORVU1Hr1G026240	0
chr1H_130829211	chr1H	130829211	C/T	T/T	C/T	1	0	1	0	0	1	0	HORVU1Hr1G026240	0
chr1H_139125351	chr1H	139125351	A/G	A/G	G/G	0	1	1	0	0	0	1	HORVU1Hr1G026920	0
chr1H_139144482	chr1H	139144482	A/A	A/A	G/G	0	1	1	0	0	0	1	HORVU1Hr1G027000	1
chr1H_156254167	chr1H	156254167	T/A	T/T	T/T	1	1	0	0	0	1	0	HORVU1Hr1G028570	0
chr1H_183425953	chr1H	183425953	T/T	T/C	T/T	1	0	1	0	0	1	0	HORVU1Hr1G030930	0
chr1H_202422917	chr1H	202422917	C/C	C/A	C/C	1	0	1	0	0	1	0	HORVU1Hr1G032780	0
chr1H_209841432	chr1H	209841432	G/T	G/G	G/T	1	0	1	0	0	0	1	HORVU1Hr1G033210	0
chr1H_211283411	chr1H	211283411	A/G	A/A	A/A	1	1	0	0	0	1	0	HORVU1Hr1G033270	0
chr1H_218611370	chr1H	218611370	G/G	G/A	G/G	1	0	1	0	1	0	0	HORVU1Hr1G034070	0
chr1H_225835162	chr1H	225835162	T/T	T/A	T/T	1	0	1	0	1	0	0	HORVU1Hr1G034880	0
chr1H_236793687	chr1H	236793687	G/G	A/A	G/G	1	0	1	0	1	0	0	HORVU1Hr1G035600	1
chr1H_248817510	chr1H	248817510	A/A	A/C	A/C	1	1	0	0	0	0	1	HORVU1Hr1G036720	0
chr1H_257404357	chr1H	257404357	C/C	C/T	C/C	1	0	1	0	1	0	0	HORVU1Hr1G037550	0
chr1H_273234972	chr1H	273234972	G/C	G/G	G/G	1	1	0						0
chr1H_273342062	chr1H	273342062	G/G	G/T	G/G	1	0	1	0	0	0	1	HORVU1Hr1G039140	0
chr1H_285798965	chr1H	285798965	G/A	G/G	G/G	1	1	0	0	0	0	1	HORVU1Hr1G040450	0
chr1H_286694056	chr1H	286694056	C/G	C/C	C/C	1	1	0	0	0	1	0	HORVU1Hr1G040560	0
chr1H_287306038	chr1H	287306038	T/T	T/T	T/G	0	1	1	0	0	1	0	HORVU1Hr1G040660	0
chr1H_287306301	chr1H	287306301	C/C	C/A	C/C	1	0	1	0	0	1	0	HORVU1Hr1G040660	0
chr1H_290622740	chr1H	290622740	T/C	T/T	T/T	1	1	0						0
chr1H_299742315	chr1H	299742315	A/G	A/A	A/A	1	1	0	0	0	1	0	HORVU1Hr1G041790	0
chr1H_318085397	chr1H	318085397	A/G	A/A	A/A	1	1	0	0	0	1	0	HORVU1Hr1G043730	0
chr1H_318093008	chr1H	318093008	C/T	C/C	C/C	1	1	0	1	0	0	0	HORVU1Hr1G043730	0
chr1H_320285421	chr1H	320285421	T/A	T/T	T/T	1	1	0	0	0	1	0	HORVU1Hr1G043900	0
chr1H_324343839	chr1H	324343839	T/T	T/C	T/C	1	1	0	0	0	1	0	HORVU1Hr1G044610	0
chr1H_332543144	chr1H	332543144	G/A	A/A	G/A	1	0	1	0	0	1	0	HORVU1Hr1G045700	0
chr1H_343035124	chr1H	343035124	T/T	T/C	T/T	1	0	1	0	0	1	0	HORVU1Hr1G046740	0
chr1H_349783520	chr1H	349783520	G/C	G/G	G/G	1	1	0	0	0	1	0	HORVU1Hr1G047350	0
chr1H_358493198	chr1H	358493198	G/C	G/G	G/G	1	1	0	0	0	1	0	HORVU1Hr1G048430	0
chr1H_365417678	chr1H	365417678	A/G	A/A	A/A	1	1	0	0	0	0	1	HORVU1Hr1G049320	0
chr1H_368416105	chr1H	368416105	G/C	G/G	G/G	1	1	0	0	0	1	0	HORVU1Hr1G049760	0
chr1H_392518197	chr1H	392518197	A/G	A/A	A/A	1	1	0	1	0	0	0	HORVU1Hr1G053080	0
chr1H_401529742	chr1H	401529742	A/C	A/A	A/A	1	1	0	0	0	1	0	HORVU1Hr1G054300	0
chr1H_412363901	chr1H	412363901	C/C	C/G	C/C	1	0	1	0	0	1	0	HORVU1Hr1G056220	0
chr1H_419501946	chr1H	419501946	T/C	T/T	T/T	1	1	0	0	1	0	0	HORVU1Hr1G057490	0
chr1H_427144977	chr1H	427144977	G/G	C/G	C/G	1	1	0	0	1	0	0	HORVU1Hr1G058500	0
chr1H_427982250	chr1H	427982250	G/A	G/G	G/G	1	1	0	0	0	0	1	HORVU1Hr1G058700	0
chr1H_439081697	chr1H	439081697	A/G	A/A	A/A	1	1	0	0	1	0	0	HORVU1Hr1G060420	0
chr1H_442066762	chr1H	442066762	G/G	A/G	G/G	1	0	1	0	1	0	0	HORVU1Hr1G060920	0
chr1H_448502379	chr1H	448502379	C/C	C/A	C/A	1	1	0	0	0	1	0	HORVU1Hr1G062190	0
chr1H_454986753	chr1H	454986753	G/C	G/G	G/G	1	1	0	0	0	0	1	HORVU1Hr1G063380	0
chr1H_468276996	chr1H	468276996	C/T	C/C	C/T	1	0	1	0	0	1	0	HORVU1Hr1G065620	0
chr1H_469531017	chr1H	469531017	C/A	C/C	C/C	1	1	0	0	0	1	0	HORVU1Hr1G065950	0
chr1H_473466173	chr1H	473466173	G/G	G/C	G/G	1	0	1	0	0	1	0	HORVU1Hr1G066610	0
chr1H_475311131	chr1H	475311131	G/G	G/A	G/G	1	0	1	1	0	0	0	HORVU1Hr1G067000	0
chr1H_475313558	chr1H	475313558	A/T	A/A	A/A	1	1	0	0	0	1	0	HORVU1Hr1G067000	0
chr1H_475315974	chr1H	475315974	A/G	A/A	A/A	1	1	0	0	0	1	0	HORVU1Hr1G067020	0
chr1H_478309798	chr1H	478309798	G/A	G/G	G/G	1	1	0	0	0	0	1	HORVU1Hr1G067490	0
chr1H_479104850	chr1H	479104850	A/A	A/A	T/A	0	1	1	0	0	1	0	HORVU1Hr1G067820	0
chr1H_482689749	chr1H	482689749	T/T	T/G	T/T	1	0	1	1	0	0	0	HORVU1Hr1G068910	0
chr1H_482728981	chr1H	482728981	T/C	C/C	C/C	1	1	0						0
chr1H_484593810	chr1H	484593810	T/T	T/A	T/T	1	0	1	0	0	0	1	HORVU1Hr1G069310	0
chr1H_490370571	chr1H	490370571	C/T	C/C	C/C	1	1	0	0	0	1	0	HORVU1Hr1G070600	0
chr1H_492401955	chr1H	492401955	C/C	C/T	C/C	1	0	1						0
chr1H_492407741	chr1H	492407741	A/A	A/A	C/A	0	1	1	0	1	0	0	HORVU1Hr1G071210	0
chr1H_492949167	chr1H	492949167	G/G	G/A	G/G	1	0	1	0	1	0	0	HORVU1Hr1G071360	0
chr1H_494740855	chr1H	494740855	C/C	A/C	C/C	1	0	1	0	1	0	0	HORVU1Hr1G071760	0
chr1H_498695381	chr1H	498695381	A/A	A/G	A/G	1	1	0	1	0	0	0	HORVU1Hr1G072700	0
chr1H_504167288	chr1H	504167288	T/C	T/C	T/T	0	1	1	0	0	0	1	HORVU1Hr1G073670	0
chr1H_516783826	chr1H	516783826	T/T	C/C	T/T	1	0	1	0	0	1	0	HORVU1Hr1G077230	1
chr1H_518766269	chr1H	518766269	G/A	G/G	G/A	1	0	1	0	0	1	0	HORVU1Hr1G077840	0
chr1H_519753285	chr1H	519753285	G/G	G/T	G/G	1	0	1	0	0	1	0	HORVU1Hr1G078300	0
chr1H_520205746	chr1H	520205746	T/T	C/T	T/T	1	0	1	0	1	0	0	HORVU1Hr1G078410	0
chr1H_520485136	chr1H	520485136	C/T	T/T	T/T	1	1	0	0	1	0	0	HORVU1Hr1G078480	0
chr1H_521268096	chr1H	521268096	A/G	G/G	G/G	1	1	0	0	1	0	0	HORVU1Hr1G078860	0
chr1H_522363331	chr1H	522363331	A/G	A/A	A/A	1	1	0	0	1	0	0	HORVU1Hr1G079080	0
chr1H_523084698	chr1H	523084698	C/T	C/T	C/C	0	1	1	0	0	0	1	HORVU1Hr1G079440	0
chr1H_530744790	chr1H	530744790	T/C	T/T	T/T	1	1	0	0	0	0	1	HORVU1Hr1G082900	0
chr1H_531357208	chr1H	531357208	C/C	T/C	T/C	1	1	0	0	1	0	0	HORVU1Hr1G083170	0
chr1H_531463904	chr1H	531463904	T/G	T/T	T/T	1	1	0	0	0	0	1	HORVU1Hr1G083160	0
chr1H_531750763	chr1H	531750763	G/A	G/G	G/G	1	1	0	0	1	0	0	HORVU1Hr1G083420	0
chr1H_532268207	chr1H	532268207	A/T	A/A	A/A	1	1	0	0	1	0	0	HORVU1Hr1G083660	0
chr1H_532270708	chr1H	532270708	A/C	A/A	A/A	1	1	0	0	0	1	0	HORVU1Hr1G083660	0
chr1H_535896610	chr1H	535896610	A/G	A/A	A/A	1	1	0	0	0	1	0	HORVU1Hr1G085570	0
chr1H_536568413	chr1H	536568413	C/T	C/C	C/C	1	1	0	0	0	1	0	HORVU1Hr1G085930	0
chr1H_536568985	chr1H	536568985	G/G	G/G	G/A	0	1	1	0	0	1	0	HORVU1Hr1G085930	0
chr1H_539077349	chr1H	539077349	C/G	G/G	G/G	1	1	0	0	0	0	1	HORVU1Hr1G087320	0
chr1H_539811082	chr1H	539811082	G/G	G/G	A/G	0	1	1	1	0	0	0	HORVU1Hr1G087690	0
chr1H_540587450	chr1H	540587450	A/A	A/C	A/A	1	0	1	0	0	1	0	HORVU1Hr1G087900	0
chr1H_543158919	chr1H	543158919	A/A	A/G	A/G	1	1	0	0	1	0	0	HORVU1Hr1G088920	0
chr1H_543857686	chr1H	543857686	T/C	T/T	T/T	1	1	0	0	1	0	0	HORVU1Hr1G089430	0
chr1H_551840329	chr1H	551840329	A/A	A/G	A/A	1	0	1						0
chr1H_554557944	chr1H	554557944	C/T	T/T	T/T	1	1	0	0	1	0	0	HORVU1Hr1G094050	0
chr1H_554604035	chr1H	554604035	G/G	A/G	G/G	1	0	1	0	0	1	0	HORVU1Hr1G094090	0
chr1H_556682644	chr1H	556682644	G/C	G/G	G/G	1	1	0	0	0	1	0	HORVU1Hr1G094870	0
chr2H_26215	chr2H	26215	T/T	T/T	C/C	0	1	1	0	1	0	0	HORVU2Hr1G000010	1
chr2H_29696	chr2H	29696	G/G	G/G	C/C	0	1	1	0	0	1	0	HORVU2Hr1G000010	1
chr2H_30259	chr2H	30259	C/C	C/C	T/T	0	1	1	0	0	1	0	HORVU2Hr1G000010	1
chr2H_30369	chr2H	30369	T/T	T/T	G/G	0	1	1	0	0	0	1	HORVU2Hr1G000010	1
chr2H_31282	chr2H	31282	C/C	C/C	G/G	0	1	1	0	0	1	0	HORVU2Hr1G000010	1
chr2H_32212	chr2H	32212	C/C	C/C	G/G	0	1	1	0	1	0	0	HORVU2Hr1G000010	1
chr2H_131129	chr2H	131129	A/A	A/A	C/C	0	1	1	0	0	0	1	HORVU2Hr1G000040	1
chr2H_133073	chr2H	133073	A/A	A/A	G/G	0	1	1	0	0	0	1	HORVU2Hr1G000040	1
chr2H_134882	chr2H	134882	G/G	G/G	A/A	0	1	1	0	0	1	0	HORVU2Hr1G000040	1
chr2H_183624	chr2H	183624	A/A	A/A	G/G	0	1	1	0	0	0	1	HORVU2Hr1G000060	1
chr2H_183777	chr2H	183777	A/A	A/A	G/G	0	1	1	0	0	0	1	HORVU2Hr1G000060	1
chr2H_304244	chr2H	304244	G/G	G/G	C/C	0	1	1	0	1	0	0	HORVU2Hr1G000140	1
chr2H_304274	chr2H	304274	T/T	T/T	C/C	0	1	1	0	1	0	0	HORVU2Hr1G000140	1
chr2H_764335	chr2H	764335	C/C	C/C	C/G	0	1	1	0	0	0	1	HORVU2Hr1G000270	0
chr2H_764797	chr2H	764797	A/A	A/A	G/G	0	1	1	0	0	0	1	HORVU2Hr1G000270	1
chr2H_765017	chr2H	765017	G/G	G/G	C/C	0	1	1	0	0	0	1	HORVU2Hr1G000270	1
chr2H_765054	chr2H	765054	A/A	A/A	G/G	0	1	1	0	0	0	1	HORVU2Hr1G000270	1
chr2H_828366	chr2H	828366	A/A	A/A	G/G	0	1	1	0	1	0	0	HORVU2Hr1G000280	1
chr2H_829764	chr2H	829764	C/C	C/C	G/G	0	1	1	0	0	1	0	HORVU2Hr1G000280	1
chr2H_830362	chr2H	830362	A/A	A/A	C/C	0	1	1	0	0	1	0	HORVU2Hr1G000280	1
chr2H_831027	chr2H	831027	T/T	T/T	C/C	0	1	1	0	1	0	0	HORVU2Hr1G000280	1
chr2H_831270	chr2H	831270	A/A	A/A	C/C	0	1	1	0	0	0	1	HORVU2Hr1G000280	1
chr2H_1021915	chr2H	1021915	T/T	T/T	C/C	0	1	1	0	0	1	0	HORVU2Hr1G000390	1
chr2H_1023913	chr2H	1023913	A/A	A/A	T/T	0	1	1	0	0	1	0	HORVU2Hr1G000390	1
chr2H_1024112	chr2H	1024112	C/C	C/C	T/T	0	1	1	0	1	0	0	HORVU2Hr1G000390	1
chr2H_1024763	chr2H	1024763	C/C	C/C	G/G	0	1	1	0	0	1	0	HORVU2Hr1G000390	1
chr2H_2170318	chr2H	2170318	C/C	C/C	T/T	0	1	1	0	1	0	0	HORVU2Hr1G001010	1
chr2H_2762937	chr2H	2762937	A/A	A/A	G/A	0	1	1	0	0	0	1	HORVU2Hr1G001290	0
chr2H_2763106	chr2H	2763106	A/A	A/A	A/G	0	1	1	0	0	0	1	HORVU2Hr1G001290	0
chr2H_2769485	chr2H	2769485	T/T	T/T	C/C	0	1	1	0	0	1	0	HORVU2Hr1G001310	1
chr2H_2771053	chr2H	2771053	C/C	C/C	T/T	0	1	1	0	0	1	0	HORVU2Hr1G001310	1
chr2H_2771101	chr2H	2771101	C/C	C/C	T/T	0	1	1	0	0	1	0	HORVU2Hr1G001310	1
chr2H_2771636	chr2H	2771636	C/C	C/C	T/T	0	1	1	0	0	1	0	HORVU2Hr1G001310	1
chr2H_2771675	chr2H	2771675	G/G	G/G	A/A	0	1	1	0	1	0	0	HORVU2Hr1G001310	1
chr2H_2845069	chr2H	2845069	G/G	G/G	C/C	0	1	1	0	0	0	1	HORVU2Hr1G001350	1
chr2H_2845136	chr2H	2845136	G/G	G/G	T/T	0	1	1	0	0	1	0	HORVU2Hr1G001350	1
chr2H_2846823	chr2H	2846823	C/T	C/T	C/C	0	1	1	0	1	0	0	HORVU2Hr1G001350	0
chr2H_2846978	chr2H	2846978	C/C	C/C	T/T	0	1	1	0	0	0	1	HORVU2Hr1G001350	1
chr2H_2851100	chr2H	2851100	T/T	T/T	C/C	0	1	1	0	0	1	0	HORVU2Hr1G001360	1
chr2H_2852253	chr2H	2852253	C/C	C/C	G/G	0	1	1	0	1	0	0	HORVU2Hr1G001360	1
chr2H_2853303	chr2H	2853303	T/T	T/T	G/G	0	1	1	0	1	0	0	HORVU2Hr1G001360	1
chr2H_3117706	chr2H	3117706	C/C	C/C	T/T	0	1	1	0	0	0	1	HORVU2Hr1G001490	1
chr2H_3329899	chr2H	3329899	G/G	T/T	T/T	1	1	0	0	1	0	0	HORVU2Hr1G001600	1
chr2H_3329996	chr2H	3329996	A/G	A/A	A/A	1	1	0	0	1	0	0	HORVU2Hr1G001600	0
chr2H_3330044	chr2H	3330044	C/T	C/C	C/C	1	1	0	0	1	0	0	HORVU2Hr1G001600	0
chr2H_3330173	chr2H	3330173	A/G	A/A	A/A	1	1	0	0	1	0	0	HORVU2Hr1G001600	0
chr2H_3330290	chr2H	3330290	C/C	T/T	C/C	1	0	1	0	1	0	0	HORVU2Hr1G001600	1
chr2H_3330410	chr2H	3330410	T/T	A/A	T/T	1	0	1	0	1	0	0	HORVU2Hr1G001600	1
chr2H_3330629	chr2H	3330629	C/C	C/C	T/T	0	1	1	0	1	0	0	HORVU2Hr1G001600	1
chr2H_3581648	chr2H	3581648	G/A	G/G	G/G	1	1	0	0	0	1	0	HORVU2Hr1G001690	0
chr2H_3581733	chr2H	3581733	C/C	C/C	T/T	0	1	1	0	1	0	0	HORVU2Hr1G001690	1
chr2H_3582467	chr2H	3582467	T/T	T/T	G/G	0	1	1	0	1	0	0	HORVU2Hr1G001690	1
chr2H_3582548	chr2H	3582548	C/C	C/C	T/T	0	1	1	0	0	0	1	HORVU2Hr1G001690	1
chr2H_3583387	chr2H	3583387	T/T	T/T	C/C	0	1	1	0	0	0	1	HORVU2Hr1G001690	1
chr2H_3654170	chr2H	3654170	A/C	A/A	A/A	1	1	0	0	0	0	1	HORVU2Hr1G001690	0
chr2H_3731847	chr2H	3731847	C/C	C/C	A/A	0	1	1	0	0	0	1	HORVU2Hr1G001790	1
chr2H_3731877	chr2H	3731877	T/C	T/T	T/T	1	1	0	0	0	0	1	HORVU2Hr1G001790	0
chr2H_3731882	chr2H	3731882	C/T	T/T	C/C	1	1	1	0	0	0	1	HORVU2Hr1G001790	0
chr2H_3732052	chr2H	3732052	C/G	G/G	C/C	1	1	1	0	0	1	0	HORVU2Hr1G001790	0
chr2H_3732202	chr2H	3732202	G/C	C/C	G/G	1	1	1	0	0	1	0	HORVU2Hr1G001790	0
chr2H_3732343	chr2H	3732343	C/T	C/C	C/C	1	1	0	0	0	1	0	HORVU2Hr1G001790	0
chr2H_3734470	chr2H	3734470	G/G	A/A	G/G	1	0	1	0	0	1	0	HORVU2Hr1G001790	1
chr2H_3734556	chr2H	3734556	A/G	G/G	A/A	1	1	1	0	1	0	0	HORVU2Hr1G001790	0
chr2H_3736666	chr2H	3736666	G/G	./.	C/C	1	1	1	0	0	0	1	HORVU2Hr1G001690	0
chr2H_3737301	chr2H	3737301	G/G	C/C	G/G	1	0	1	0	0	0	1	HORVU2Hr1G001690	1
chr2H_3739144	chr2H	3739144	C/C	C/C	T/T	0	1	1	0	0	0	1	HORVU2Hr1G001690	1
chr2H_3740018	chr2H	3740018	C/C	A/A	C/C	1	0	1	0	0	0	1	HORVU2Hr1G001690	1
chr2H_3740189	chr2H	3740189	G/G	G/G	A/A	0	1	1	0	0	0	1	HORVU2Hr1G001690	1
chr2H_3740397	chr2H	3740397	T/A	T/T	T/T	1	1	0	0	0	0	1	HORVU2Hr1G001690	0
chr2H_3740402	chr2H	3740402	G/G	G/G	A/A	0	1	1	0	0	0	1	HORVU2Hr1G001690	1
chr2H_3811615	chr2H	3811615	A/C	A/A	A/A	1	1	0	0	0	1	0	HORVU2Hr1G001830	0
chr2H_3811738	chr2H	3811738	C/C	C/C	A/A	0	1	1	0	0	1	0	HORVU2Hr1G001830	1
chr2H_3812262	chr2H	3812262	T/C	T/T	T/T	1	1	0	0	0	1	0	HORVU2Hr1G001830	0
chr2H_3812332	chr2H	3812332	C/C	C/C	T/T	0	1	1	0	1	0	0	HORVU2Hr1G001830	1
chr2H_3815775	chr2H	3815775	G/G	./.	A/A	1	1	1	0	0	1	0	HORVU2Hr1G001830	0
chr2H_3989846	chr2H	3989846	G/G	A/A	G/G	1	0	1	0	1	0	0	HORVU2Hr1G001900	1
chr2H_3990409	chr2H	3990409	T/T	T/T	C/C	0	1	1	0	1	0	0	HORVU2Hr1G001900	1
chr2H_3993772	chr2H	3993772	C/T	C/C	C/C	1	1	0	0	1	0	0	HORVU2Hr1G001900	0
chr2H_3994132	chr2H	3994132	C/C	T/T	C/C	1	0	1	0	1	0	0	HORVU2Hr1G001900	1
chr2H_3996230	chr2H	3996230	T/T	T/T	C/C	0	1	1	0	0	0	1	HORVU2Hr1G001900	1
chr2H_3996253	chr2H	3996253	C/C	C/C	A/A	0	1	1	0	0	0	1	HORVU2Hr1G001900	1
chr2H_3996265	chr2H	3996265	G/A	G/G	G/G	1	1	0	0	0	0	1	HORVU2Hr1G001900	0
chr2H_4332428	chr2H	4332428	G/C	G/G	G/G	1	1	0	0	0	0	1	HORVU2Hr1G002040	0
chr2H_4332694	chr2H	4332694	A/A	G/G	G/G	1	1	0	0	1	0	0	HORVU2Hr1G002040	1
chr2H_4410954	chr2H	4410954	G/A	G/G	G/G	1	1	0	0	0	0	1	HORVU2Hr1G002050	0
chr2H_4413589	chr2H	4413589	T/A	T/T	T/T	1	1	0	0	0	1	0	HORVU2Hr1G002050	0
chr2H_4414659	chr2H	4414659	T/C	T/T	T/T	1	1	0	0	1	0	0	HORVU2Hr1G002050	0
chr2H_4416371	chr2H	4416371	G/G	A/A	A/A	1	1	0	0	0	1	0	HORVU2Hr1G002050	1
chr2H_4608146	chr2H	4608146	C/G	C/C	C/C	1	1	0	0	0	0	1	HORVU2Hr1G002250	0
chr2H_4610340	chr2H	4610340	C/G	C/C	C/C	1	1	0	0	0	1	0	HORVU2Hr1G002250	0
chr2H_5023518	chr2H	5023518	A/A	G/G	G/G	1	1	0	0	1	0	0	HORVU2Hr1G002410	1
chr2H_5146047	chr2H	5146047	C/C	T/T	T/T	1	1	0	0	0	1	0	HORVU2Hr1G002460	1
chr2H_5383771	chr2H	5383771	T/C	C/C	C/C	1	1	0	0	0	0	1	HORVU2Hr1G002440	0
chr2H_6190964	chr2H	6190964	A/G	A/A	A/A	1	1	0	0	0	1	0	HORVU2Hr1G002710	0
chr2H_6191297	chr2H	6191297	G/A	G/G	G/G	1	1	0	0	0	1	0	HORVU2Hr1G002710	0
chr2H_6192019	chr2H	6192019	G/A	G/G	G/G	1	1	0	0	0	1	0	HORVU2Hr1G002710	0
chr2H_6192413	chr2H	6192413	G/A	G/G	G/G	1	1	0	0	1	0	0	HORVU2Hr1G002710	0
chr2H_6193130	chr2H	6193130	C/T	C/C	C/C	1	1	0	0	1	0	0	HORVU2Hr1G002710	0
chr2H_6193259	chr2H	6193259	G/C	G/G	G/G	1	1	0	0	0	0	1	HORVU2Hr1G002710	0
chr2H_6206555	chr2H	6206555	G/T	G/G	G/T	1	0	1	0	0	0	1	HORVU2Hr1G002720	0
chr2H_6207642	chr2H	6207642	C/T	C/C	C/C	1	1	0	0	0	0	1	HORVU2Hr1G002720	0
chr2H_6355904	chr2H	6355904	G/G	A/A	A/A	1	1	0	0	1	0	0	HORVU2Hr1G002880	1
chr2H_6356000	chr2H	6356000	G/G	A/A	A/A	1	1	0	0	1	0	0	HORVU2Hr1G002880	1
chr2H_6357951	chr2H	6357951	T/T	A/A	A/A	1	1	0	0	0	1	0	HORVU2Hr1G002880	1
chr2H_6407991	chr2H	6407991	A/A	G/G	G/G	1	1	0	0	1	0	0	HORVU2Hr1G002880	1
chr2H_6419219	chr2H	6419219	C/C	T/T	T/T	1	1	0	0	0	1	0	HORVU2Hr1G002920	1
chr2H_6421000	chr2H	6421000	A/A	T/T	T/T	1	1	0	0	0	0	1	HORVU2Hr1G002930	1
chr2H_6553512	chr2H	6553512	T/T	G/G	G/G	1	1	0	0	0	0	1	HORVU2Hr1G003020	1
chr2H_6553590	chr2H	6553590	T/T	C/C	C/C	1	1	0	0	0	0	1	HORVU2Hr1G003020	1
chr2H_6553618	chr2H	6553618	G/G	C/C	C/C	1	1	0	0	0	0	1	HORVU2Hr1G003020	1
chr2H_6553728	chr2H	6553728	T/G	G/G	G/G	1	1	0	0	0	0	1	HORVU2Hr1G003020	0
chr2H_6553836	chr2H	6553836	T/T	G/G	G/G	1	1	0	0	0	0	1	HORVU2Hr1G003020	1
chr2H_7192018	chr2H	7192018	G/G	A/A	A/A	1	1	0	0	1	0	0	HORVU2Hr1G003290	1
chr2H_7267917	chr2H	7267917	C/T	T/T	T/T	1	1	0	0	0	0	1	HORVU2Hr1G003340	0
chr2H_7268484	chr2H	7268484	T/C	C/C	C/C	1	1	0	0	0	1	0	HORVU2Hr1G003340	0
chr2H_7268670	chr2H	7268670	T/C	C/C	C/C	1	1	0	0	0	1	0	HORVU2Hr1G003340	0
chr2H_7269201	chr2H	7269201	G/T	T/T	T/T	1	1	0	0	0	1	0	HORVU2Hr1G003340	0
chr2H_7269354	chr2H	7269354	C/T	T/T	T/T	1	1	0	0	0	1	0	HORVU2Hr1G003340	0
chr2H_7269720	chr2H	7269720	T/G	G/G	G/G	1	1	0	0	0	0	1	HORVU2Hr1G003340	0
chr2H_7270242	chr2H	7270242	A/G	G/G	G/G	1	1	0	0	0	0	1	HORVU2Hr1G003340	0
chr2H_7270332	chr2H	7270332	C/G	G/G	G/G	1	1	0	0	0	0	1	HORVU2Hr1G003340	0
chr2H_7271486	chr2H	7271486	A/C	C/C	C/C	1	1	0	0	1	0	0	HORVU2Hr1G003340	0
chr2H_7272669	chr2H	7272669	T/T	C/C	C/C	1	1	0	0	0	0	1	HORVU2Hr1G003340	1
chr2H_7273062	chr2H	7273062	T/A	A/A	A/A	1	1	0	0	0	0	1	HORVU2Hr1G003340	0
chr2H_7278550	chr2H	7278550	G/C	C/C	C/C	1	1	0	0	0	1	0	HORVU2Hr1G003350	0
chr2H_7278761	chr2H	7278761	T/C	C/C	C/C	1	1	0	0	0	1	0	HORVU2Hr1G003350	0
chr2H_8034582	chr2H	8034582	T/T	C/C	C/C	1	1	0	0	0	0	1	HORVU2Hr1G003460	1
chr2H_8034654	chr2H	8034654	T/T	G/G	G/G	1	1	0	0	0	0	1	HORVU2Hr1G003460	1
chr2H_8034772	chr2H	8034772	C/C	A/A	A/A	1	1	0	0	1	0	0	HORVU2Hr1G003460	1
chr2H_8034820	chr2H	8034820	T/T	C/C	C/C	1	1	0	0	1	0	0	HORVU2Hr1G003460	1
chr2H_8035960	chr2H	8035960	G/A	A/A	A/A	1	1	0	0	1	0	0	HORVU2Hr1G003460	0
chr2H_8036030	chr2H	8036030	G/G	A/A	A/A	1	1	0	0	0	1	0	HORVU2Hr1G003460	1
chr2H_8301194	chr2H	8301194	G/A	A/A	A/A	1	1	0	0	1	0	0	HORVU2Hr1G003540	0
chr2H_8933207	chr2H	8933207	C/C	G/G	G/G	1	1	0	0	0	0	1	HORVU2Hr1G003750	1
chr2H_8933551	chr2H	8933551	G/G	./.	A/A	1	1	1	0	0	1	0	HORVU2Hr1G003750	0
chr2H_8933669	chr2H	8933669	C/C	G/G	G/G	1	1	0	0	1	0	0	HORVU2Hr1G003750	1
chr2H_8934603	chr2H	8934603	A/A	C/C	C/C	1	1	0	0	0	1	0	HORVU2Hr1G003750	1
chr2H_8934722	chr2H	8934722	C/C	./.	G/G	1	1	1	0	0	1	0	HORVU2Hr1G003750	0
chr2H_8934754	chr2H	8934754	G/G	C/C	C/C	1	1	0	0	1	0	0	HORVU2Hr1G003750	1
chr2H_8934873	chr2H	8934873	G/G	C/C	C/C	1	1	0	0	0	1	0	HORVU2Hr1G003750	1
chr2H_8934971	chr2H	8934971	C/C	A/A	A/A	1	1	0	0	0	1	0	HORVU2Hr1G003750	1
chr2H_8935288	chr2H	8935288	G/G	A/A	A/A	1	1	0	0	1	0	0	HORVU2Hr1G003750	1
chr2H_8935660	chr2H	8935660	C/C	T/T	./.	1	1	1	0	0	0	1	HORVU2Hr1G003750	0
chr2H_9041828	chr2H	9041828	T/T	C/C	C/C	1	1	0	0	0	0	1	HORVU2Hr1G003830	1
chr2H_9041901	chr2H	9041901	C/A	A/A	A/A	1	1	0	0	0	0	1	HORVU2Hr1G003830	0
chr2H_9045503	chr2H	9045503	G/G	A/A	A/A	1	1	0	0	0	0	1	HORVU2Hr1G003840	1
chr2H_9045980	chr2H	9045980	A/A	G/G	G/G	1	1	0						1
chr2H_9046046	chr2H	9046046	A/A	G/G	G/G	1	1	0	0	0	0	1	HORVU2Hr1G003840	1
chr2H_9046168	chr2H	9046168	T/T	G/G	G/G	1	1	0	0	0	0	1	HORVU2Hr1G003840	1
chr2H_9046729	chr2H	9046729	A/A	C/C	C/C	1	1	0	0	0	0	1	HORVU2Hr1G003840	1
chr2H_9047120	chr2H	9047120	T/T	A/A	A/A	1	1	0	0	0	0	1	HORVU2Hr1G003840	1
chr2H_9047227	chr2H	9047227	T/T	C/C	C/C	1	1	0	0	0	0	1	HORVU2Hr1G003840	1
chr2H_9047295	chr2H	9047295	C/C	G/G	G/G	1	1	0	0	0	0	1	HORVU2Hr1G003840	1
chr2H_9047455	chr2H	9047455	T/T	C/C	C/C	1	1	0	0	0	0	1	HORVU2Hr1G003840	1
chr2H_9062159	chr2H	9062159	G/A	A/A	A/A	1	1	0	0	0	0	1	HORVU2Hr1G003860	0
chr2H_9062664	chr2H	9062664	G/C	C/C	C/C	1	1	0	0	0	0	1	HORVU2Hr1G003860	0
chr2H_9062745	chr2H	9062745	C/T	T/T	T/T	1	1	0	0	0	0	1	HORVU2Hr1G003860	0
chr2H_9641304	chr2H	9641304	A/G	A/A	A/A	1	1	0	0	1	0	0	HORVU2Hr1G004190	0
chr2H_11227198	chr2H	11227198	G/G	G/G	C/G	0	1	1						0
chr2H_11263707	chr2H	11263707	T/G	T/T	T/T	1	1	0	0	0	1	0	HORVU2Hr1G005140	0
chr2H_12214029	chr2H	12214029	A/A	A/A	A/G	0	1	1	0	0	1	0	HORVU2Hr1G005630	0
chr2H_12565394	chr2H	12565394	C/T	C/C	C/T	1	0	1	0	1	0	0	HORVU2Hr1G005820	0
chr2H_12565482	chr2H	12565482	C/T	C/C	C/C	1	1	0	0	0	0	1	HORVU2Hr1G005820	0
chr2H_13083127	chr2H	13083127	A/G	A/A	A/A	1	1	0	0	0	0	1	HORVU2Hr1G006180	0
chr2H_14030189	chr2H	14030189	G/A	A/A	A/A	1	1	0	0	0	1	0	HORVU2Hr1G006700	0
chr2H_15354569	chr2H	15354569	C/T	C/C	C/C	1	1	0	0	0	0	1	HORVU2Hr1G007540	0
chr2H_18679064	chr2H	18679064	A/G	A/A	A/A	1	1	0	0	0	1	0	HORVU2Hr1G009890	0
chr2H_18943678	chr2H	18943678	G/G	G/G	G/T	0	1	1						0
chr2H_20660820	chr2H	20660820	A/A	C/C	C/C	1	1	0	0	1	0	0	HORVU2Hr1G010690	1
chr2H_21015605	chr2H	21015605	T/C	T/C	T/T	0	1	1	0	0	0	1	HORVU2Hr1G010690	0
chr2H_21347490	chr2H	21347490	C/A	A/A	A/A	1	1	0	0	1	0	0	HORVU2Hr1G010830	0
chr2H_22992759	chr2H	22992759	A/A	A/A	G/A	0	1	1	0	0	0	1	HORVU2Hr1G011510	0
chr2H_23218983	chr2H	23218983	A/A	A/G	A/A	1	0	1	0	1	0	0	HORVU2Hr1G011580	0
chr2H_26199308	chr2H	26199308	T/T	T/T	T/G	0	1	1						0
chr2H_27174599	chr2H	27174599	C/C	C/C	C/G	0	1	1	0	0	1	0	HORVU2Hr1G012810	0
chr2H_30094282	chr2H	30094282	A/G	A/A	A/A	1	1	0	0	0	1	0	HORVU2Hr1G013900	0
chr2H_30627847	chr2H	30627847	G/G	G/T	G/G	1	0	1	0	0	0	1	HORVU2Hr1G014030	0
chr2H_30744699	chr2H	30744699	G/G	G/A	G/A	1	1	0	0	0	0	1	HORVU2Hr1G014020	0
chr2H_31001426	chr2H	31001426	G/T	G/G	G/G	1	1	0						0
chr2H_31557616	chr2H	31557616	G/G	G/T	G/G	1	0	1	0	0	1	0	HORVU2Hr1G014440	0
chr2H_36029548	chr2H	36029548	G/G	G/A	G/G	1	0	1	0	0	1	0	HORVU2Hr1G016000	0
chr2H_38083505	chr2H	38083505	G/A	G/G	G/G	1	1	0	0	0	1	0	HORVU2Hr1G016470	0
chr2H_38604463	chr2H	38604463	T/G	T/G	T/T	0	1	1	0	0	1	0	HORVU2Hr1G016750	0
chr2H_46853122	chr2H	46853122	G/G	G/T	G/G	1	0	1	0	0	1	0	HORVU2Hr1G018390	0
chr2H_56709554	chr2H	56709554	A/G	A/G	A/A	0	1	1	0	0	0	1	HORVU2Hr1G020560	0
chr2H_68630838	chr2H	68630838	A/A	A/T	A/A	1	0	1	0	0	0	1	HORVU2Hr1G023140	0
chr2H_70374379	chr2H	70374379	G/G	G/A	G/A	1	1	0	0	0	1	0	HORVU2Hr1G023490	0
chr2H_79849932	chr2H	79849932	T/C	T/T	T/T	1	1	0	0	0	1	0	HORVU2Hr1G025570	0
chr2H_79860204	chr2H	79860204	A/G	A/A	A/A	1	1	0	0	0	1	0	HORVU2Hr1G025580	0
chr2H_90008552	chr2H	90008552	A/A	G/A	G/A	1	1	0	0	1	0	0	HORVU2Hr1G027370	0
chr2H_92525179	chr2H	92525179	G/G	G/A	A/A	1	1	1	0	0	0	1	HORVU2Hr1G027710	0
chr2H_95101810	chr2H	95101810	A/C	A/A	A/A	1	1	0						0
chr2H_97403847	chr2H	97403847	G/G	G/G	G/T	0	1	1	0	0	0	1	HORVU2Hr1G028610	0
chr2H_99138046	chr2H	99138046	A/G	A/A	A/G	1	0	1	0	1	0	0	HORVU2Hr1G028940	0
chr2H_110053712	chr2H	110053712	C/A	C/C	C/A	1	0	1	0	0	0	1	HORVU2Hr1G030090	0
chr2H_117957756	chr2H	117957756	C/C	C/G	C/C	1	0	1	0	0	0	1	HORVU2Hr1G031230	0
chr2H_130673091	chr2H	130673091	T/T	T/C	T/T	1	0	1	0	0	0	1	HORVU2Hr1G033000	0
chr2H_142606292	chr2H	142606292	C/T	C/C	C/C	1	1	0	1	0	0	0	HORVU2Hr1G034630	0
chr2H_145216063	chr2H	145216063	T/T	T/G	T/T	1	0	1	0	0	1	0	HORVU2Hr1G035060	0
chr2H_147993537	chr2H	147993537	G/G	G/T	G/T	1	1	0	0	1	0	0	HORVU2Hr1G035230	0
chr2H_155958646	chr2H	155958646	A/G	A/A	A/A	1	1	0	0	1	0	0	HORVU2Hr1G035970	0
chr2H_170204991	chr2H	170204991	C/C	C/T	C/C	1	0	1	0	0	1	0	HORVU2Hr1G037360	0
chr2H_170205301	chr2H	170205301	T/T	T/C	T/C	1	1	0	0	1	0	0	HORVU2Hr1G037360	0
chr2H_173148004	chr2H	173148004	C/T	C/T	C/C	0	1	1						0
chr2H_174499196	chr2H	174499196	G/A	G/G	G/G	1	1	0	0	1	0	0	HORVU2Hr1G037770	0
chr2H_187538214	chr2H	187538214	T/C	C/C	C/C	1	1	0	0	0	0	1	HORVU2Hr1G039210	0
chr2H_187549584	chr2H	187549584	A/G	A/G	G/G	0	1	1	0	0	0	1	HORVU2Hr1G039210	0
chr2H_203353265	chr2H	203353265	A/A	A/A	A/G	0	1	1	0	1	0	0	HORVU2Hr1G041320	0
chr2H_204401316	chr2H	204401316	G/G	G/G	G/C	0	1	1	0	0	1	0	HORVU2Hr1G041430	0
chr2H_257556480	chr2H	257556480	G/C	G/G	G/G	1	1	0	0	0	1	0	HORVU2Hr1G047230	0
chr2H_266569578	chr2H	266569578	A/A	A/C	A/A	1	0	1	0	0	1	0	HORVU2Hr1G048010	0
chr2H_328619721	chr2H	328619721	A/C	A/A	A/A	1	1	0	0	0	0	1	HORVU2Hr1G053620	0
chr2H_347381209	chr2H	347381209	C/G	C/C	C/C	1	1	0	0	0	1	0	HORVU2Hr1G055640	0
chr2H_350069959	chr2H	350069959	T/C	T/T	T/T	1	1	0	0	1	0	0	HORVU2Hr1G055870	0
chr2H_363701971	chr2H	363701971	T/G	T/T	T/T	1	1	0	0	0	1	0	HORVU2Hr1G056980	0
chr2H_375163880	chr2H	375163880	C/A	C/C	C/C	1	1	0	0	0	1	0	HORVU2Hr1G057960	0
chr2H_391267021	chr2H	391267021	G/G	G/A	G/G	1	0	1	0	1	0	0	HORVU2Hr1G059170	0
chr2H_394582176	chr2H	394582176	A/T	A/T	A/A	0	1	1	0	0	0	1	HORVU2Hr1G059520	0
chr2H_400585840	chr2H	400585840	A/C	A/A	A/A	1	1	0	0	0	1	0	HORVU2Hr1G060210	0
chr2H_423724900	chr2H	423724900	C/T	C/C	C/C	1	1	0	0	0	1	0	HORVU2Hr1G062800	0
chr2H_427135013	chr2H	427135013	C/T	C/C	C/C	1	1	0	0	1	0	0	HORVU2Hr1G063340	0
chr2H_436135922	chr2H	436135922	T/T	T/G	T/G	1	1	0						0
chr2H_464794389	chr2H	464794389	T/G	T/T	T/T	1	1	0	0	0	1	0	HORVU2Hr1G066820	0
chr2H_466491682	chr2H	466491682	A/A	A/C	A/A	1	0	1	0	0	1	0	HORVU2Hr1G066910	0
chr2H_470013310	chr2H	470013310	A/A	G/A	G/A	1	1	0	0	0	1	0	HORVU2Hr1G067130	0
chr2H_470013569	chr2H	470013569	C/C	C/T	C/T	1	1	0	0	1	0	0	HORVU2Hr1G067130	0
chr2H_470013715	chr2H	470013715	C/C	C/T	C/T	1	1	0	0	0	1	0	HORVU2Hr1G067130	0
chr2H_485965388	chr2H	485965388	G/G	G/A	G/G	1	0	1	0	1	0	0	HORVU2Hr1G068960	0
chr2H_497141102	chr2H	497141102	A/G	A/G	A/A	0	1	1	0	0	0	1	HORVU2Hr1G070400	0
chr2H_497141863	chr2H	497141863	T/A	T/A	T/T	0	1	1						0
chr2H_508790254	chr2H	508790254	G/C	G/G	G/G	1	1	0						0
chr2H_513419954	chr2H	513419954	C/C	C/A	C/C	1	0	1	0	0	1	0	HORVU2Hr1G071860	0
chr2H_515711591	chr2H	515711591	A/A	A/G	A/A	1	0	1	0	1	0	0	HORVU2Hr1G072020	0
chr2H_520631094	chr2H	520631094	C/T	C/C	C/C	1	1	0	0	0	1	0	HORVU2Hr1G072570	0
chr2H_523869048	chr2H	523869048	C/C	C/A	C/C	1	0	1	0	0	1	0	HORVU2Hr1G072780	0
chr2H_525334406	chr2H	525334406	A/A	A/A	T/A	0	1	1	0	0	0	1	HORVU2Hr1G072920	0
chr2H_527052238	chr2H	527052238	T/C	T/T	T/T	1	1	0	0	1	0	0	HORVU2Hr1G073260	0
chr2H_527163685	chr2H	527163685	A/A	G/A	A/A	1	0	1	0	0	1	0	HORVU2Hr1G073270	0
chr2H_553139001	chr2H	553139001	G/T	G/G	G/G	1	1	0	0	0	0	1	HORVU2Hr1G076710	0
chr2H_554014172	chr2H	554014172	T/C	T/T	T/T	1	1	0						0
chr2H_559112555	chr2H	559112555	G/T	G/G	G/G	1	1	0	0	0	1	0	HORVU2Hr1G077220	0
chr2H_569895140	chr2H	569895140	G/A	G/G	G/G	1	1	0	0	0	1	0	HORVU2Hr1G078680	0
chr2H_585985956	chr2H	585985956	A/A	A/G	A/A	1	0	1	0	0	0	1	HORVU2Hr1G080820	0
chr2H_585985981	chr2H	585985981	C/C	C/T	C/C	1	0	1	0	0	0	1	HORVU2Hr1G080820	0
chr2H_585987686	chr2H	585987686	C/C	C/A	C/A	1	1	0	0	0	1	0	HORVU2Hr1G080820	0
chr2H_597429809	chr2H	597429809	T/C	T/T	T/T	1	1	0	0	1	0	0	HORVU2Hr1G082280	0
chr2H_604028932	chr2H	604028932	C/T	C/C	C/C	1	1	0	1	0	0	0	HORVU2Hr1G083070	0
chr2H_613480863	chr2H	613480863	C/T	C/C	C/C	1	1	0	0	0	0	1	HORVU2Hr1G084730	0
chr2H_615605132	chr2H	615605132	A/A	A/A	G/A	0	1	1	0	1	0	0	HORVU2Hr1G085160	0
chr2H_617147419	chr2H	617147419	C/C	C/G	C/C	1	0	1	0	0	1	0	HORVU2Hr1G085280	0
chr2H_623894554	chr2H	623894554	C/C	C/C	C/T	0	1	1	0	0	1	0	HORVU2Hr1G086660	0
chr2H_623894575	chr2H	623894575	C/C	C/T	C/T	1	1	0	0	0	1	0	HORVU2Hr1G086660	0
chr2H_624991887	chr2H	624991887	A/A	A/T	A/A	1	0	1	0	0	0	1	HORVU2Hr1G086840	0
chr2H_638193853	chr2H	638193853	G/A	G/A	./.	0	1	1	0	0	0	1	HORVU2Hr1G089270	0
chr2H_638987407	chr2H	638987407	C/T	T/T	T/T	1	1	0	0	1	0	0	HORVU2Hr1G089440	0
chr2H_641844792	chr2H	641844792	C/C	C/G	C/C	1	0	1	0	0	1	0	HORVU2Hr1G090100	0
chr2H_649654495	chr2H	649654495	A/G	A/A	A/A	1	1	0	0	0	1	0	HORVU2Hr1G091840	0
chr2H_651249265	chr2H	651249265	A/A	A/A	G/A	0	1	1	0	0	0	1	HORVU2Hr1G092170	0
chr2H_655324384	chr2H	655324384	C/C	C/C	C/G	0	1	1	0	0	0	1	HORVU2Hr1G092800	0
chr2H_664080613	chr2H	664080613	C/T	C/C	C/C	1	1	0	0	0	1	0	HORVU2Hr1G094290	0
chr2H_669741687	chr2H	669741687	C/C	C/C	A/C	0	1	1	0	0	0	1	HORVU2Hr1G095410	0
chr2H_674156281	chr2H	674156281	T/T	C/T	T/T	1	0	1	0	1	0	0	HORVU2Hr1G096360	0
chr2H_674314298	chr2H	674314298	T/C	T/C	T/T	0	1	1	0	1	0	0	HORVU2Hr1G096410	0
chr2H_674314329	chr2H	674314329	A/A	A/C	A/C	1	1	0	0	0	1	0	HORVU2Hr1G096410	0
chr2H_674388863	chr2H	674388863	G/G	G/G	A/A	0	1	1	0	0	0	1	HORVU2Hr1G096430	1
chr2H_679548969	chr2H	679548969	A/G	A/A	A/A	1	1	0						0
chr2H_679640325	chr2H	679640325	T/T	T/C	T/T	1	0	1	0	0	0	1	HORVU2Hr1G097580	0
chr2H_681469647	chr2H	681469647	A/A	C/A	C/A	1	1	0	0	1	0	0	HORVU2Hr1G097990	0
chr2H_681784503	chr2H	681784503	T/T	T/G	T/T	1	0	1	0	1	0	0	HORVU2Hr1G098020	0
chr2H_686487656	chr2H	686487656	C/G	C/C	C/G	1	0	1	0	0	1	0	HORVU2Hr1G099110	0
chr2H_689272638	chr2H	689272638	T/T	T/C	T/T	1	0	1	0	0	0	1	HORVU2Hr1G100080	0
chr2H_695314786	chr2H	695314786	A/G	A/G	G/G	0	1	1	0	0	0	1	HORVU2Hr1G101950	0
chr2H_700557530	chr2H	700557530	A/G	A/A	A/A	1	1	0	0	1	0	0	HORVU2Hr1G103620	0
chr2H_705628529	chr2H	705628529	G/G	G/G	G/C	0	1	1	0	0	0	1	HORVU2Hr1G105090	0
chr2H_707268125	chr2H	707268125	A/A	T/A	T/A	1	1	0	0	0	0	1	HORVU2Hr1G105650	0
chr2H_713163220	chr2H	713163220	T/T	T/C	T/T	1	0	1	0	0	1	0	HORVU2Hr1G108010	0
chr2H_713774757	chr2H	713774757	G/A	G/G	G/G	1	1	0	0	1	0	0	HORVU2Hr1G108210	0
chr2H_714323308	chr2H	714323308	G/A	G/G	G/G	1	1	0	0	0	1	0	HORVU2Hr1G108460	0
chr2H_715158989	chr2H	715158989	G/G	G/G	G/C	0	1	1	0	0	1	0	HORVU2Hr1G108840	0
chr2H_716699614	chr2H	716699614	C/C	C/T	C/C	1	0	1	0	0	1	0	HORVU2Hr1G109470	0
chr2H_716699652	chr2H	716699652	G/G	C/G	C/G	1	1	0	0	1	0	0	HORVU2Hr1G109470	0
chr2H_716883179	chr2H	716883179	C/C	G/C	C/C	1	0	1	0	1	0	0	HORVU2Hr1G109430	0
chr2H_716883275	chr2H	716883275	C/C	G/C	C/C	1	0	1	1	0	0	0	HORVU2Hr1G109430	0
chr2H_717372074	chr2H	717372074	T/T	T/C	T/T	1	0	1	0	0	1	0	HORVU2Hr1G109640	0
chr2H_719151091	chr2H	719151091	C/C	C/C	C/A	0	1	1	0	0	1	0	HORVU2Hr1G110230	0
chr2H_720587421	chr2H	720587421	C/C	C/T	C/T	1	1	0	1	0	0	0	HORVU2Hr1G110740	0
chr2H_722000616	chr2H	722000616	G/A	G/G	G/G	1	1	0	1	0	0	0	HORVU2Hr1G111050	0
chr2H_728301453	chr2H	728301453	T/C	T/C	T/T	0	1	1	0	0	1	0	HORVU2Hr1G113350	0
chr2H_732622234	chr2H	732622234	C/T	C/C	C/C	1	1	0	0	0	1	0	HORVU2Hr1G114580	0
chr2H_735397251	chr2H	735397251	G/A	G/G	G/G	1	1	0	1	0	0	0	HORVU2Hr1G115750	0
chr2H_739331903	chr2H	739331903	C/T	C/C	C/C	1	1	0	1	0	0	0	HORVU2Hr1G117050	0
chr2H_739464612	chr2H	739464612	T/A	T/T	T/T	1	1	0	0	0	1	0	HORVU2Hr1G117120	0
chr2H_741704316	chr2H	741704316	A/C	A/C	A/A	0	1	1	0	0	0	1	HORVU2Hr1G118120	0
chr2H_747377196	chr2H	747377196	T/T	T/T	T/C	0	1	1	0	0	1	0	HORVU2Hr1G120190	0
chr2H_749741888	chr2H	749741888	C/C	C/C	T/C	0	1	1	0	1	0	0	HORVU2Hr1G120620	0
chr2H_755877064	chr2H	755877064	C/C	C/C	C/T	0	1	1	0	0	0	1	HORVU2Hr1G123490	0
chr2H_755877091	chr2H	755877091	C/C	C/C	T/C	0	1	1	0	0	0	1	HORVU2Hr1G123490	0
chr2H_755877380	chr2H	755877380	G/G	G/G	G/A	0	1	1	0	0	0	1	HORVU2Hr1G123490	0
chr2H_755877401	chr2H	755877401	A/A	A/A	A/G	0	1	1	0	0	0	1	HORVU2Hr1G123490	0
chr2H_755877518	chr2H	755877518	A/A	A/A	A/T	0	1	1	0	0	0	1	HORVU2Hr1G123490	0
chr2H_755878063	chr2H	755878063	T/T	T/T	T/C	0	1	1	0	0	0	1	HORVU2Hr1G123490	0
chr2H_756141919	chr2H	756141919	A/C	A/A	A/A	1	1	0	0	0	0	1	HORVU2Hr1G123530	0
chr2H_756929030	chr2H	756929030	C/C	C/T	C/C	1	0	1	0	0	0	1	HORVU2Hr1G123850	0
chr2H_759162156	chr2H	759162156	C/C	G/C	G/C	1	1	0	0	0	1	0	HORVU2Hr1G124800	0
chr2H_760765951	chr2H	760765951	C/C	C/A	C/C	1	0	1	0	1	0	0	HORVU2Hr1G125360	0
chr2H_762706594	chr2H	762706594	C/C	C/G	C/G	1	1	0	0	0	0	1	HORVU2Hr1G126130	0
chr2H_765945408	chr2H	765945408	A/A	A/G	A/A	1	0	1	0	1	0	0	HORVU2Hr1G127130	0
chr2H_766082161	chr2H	766082161	G/A	G/G	G/G	1	1	0	0	1	0	0	HORVU2Hr1G127190	0
chr2H_767430607	chr2H	767430607	T/T	C/T	T/T	1	0	1	0	1	0	0	HORVU2Hr1G127590	0
chr3H_1514266	chr3H	1514266	C/C	C/A	C/C	1	0	1	0	0	1	0	HORVU3Hr1G000580	0
chr3H_1949750	chr3H	1949750	G/A	A/A	A/A	1	1	0	0	1	0	0	HORVU3Hr1G000880	0
chr3H_7848353	chr3H	7848353	A/A	A/C	A/A	1	0	1	0	0	0	1	HORVU3Hr1G003110	0
chr3H_7850849	chr3H	7850849	G/G	G/C	G/G	1	0	1	0	0	0	1	HORVU3Hr1G003110	0
chr3H_7850882	chr3H	7850882	T/T	T/T	T/C	0	1	1	0	0	0	1	HORVU3Hr1G003110	0
chr3H_17947840	chr3H	17947840	G/A	G/G	G/A	1	0	1	0	1	0	0	HORVU3Hr1G007500	0
chr3H_18479062	chr3H	18479062	G/A	A/A	A/A	1	1	0	0	0	0	1	HORVU3Hr1G007830	0
chr3H_19903313	chr3H	19903313	A/G	A/A	A/G	1	0	1	0	0	1	0	HORVU3Hr1G009240	0
chr3H_19903398	chr3H	19903398	G/A	G/G	G/A	1	0	1	0	1	0	0	HORVU3Hr1G009240	0
chr3H_19903532	chr3H	19903532	A/A	A/G	A/G	1	1	0	0	0	1	0	HORVU3Hr1G009240	0
chr3H_19906777	chr3H	19906777	C/C	C/T	C/T	1	1	0	0	0	1	0	HORVU3Hr1G009240	0
chr3H_20922036	chr3H	20922036	A/A	A/G	A/G	1	1	0	0	0	1	0	HORVU3Hr1G009940	0
chr3H_26140351	chr3H	26140351	G/A	G/G	G/G	1	1	0	0	0	0	1	HORVU3Hr1G011910	0
chr3H_36404654	chr3H	36404654	G/G	G/T	G/G	1	0	1	0	0	0	1	HORVU3Hr1G015540	0
chr3H_36875249	chr3H	36875249	A/A	A/C	A/C	1	1	0						0
chr3H_44984189	chr3H	44984189	G/G	G/A	G/A	1	1	0	0	1	0	0	HORVU3Hr1G017580	0
chr3H_80885147	chr3H	80885147	C/T	C/C	C/C	1	1	0	0	0	1	0	HORVU3Hr1G022590	0
chr3H_84979961	chr3H	84979961	A/A	G/A	A/A	1	0	1	0	0	1	0	HORVU3Hr1G023030	0
chr3H_87165275	chr3H	87165275	C/C	C/C	T/T	0	1	1	0	0	0	1	HORVU3Hr1G023590	1
chr3H_98239956	chr3H	98239956	T/C	T/T	T/C	1	0	1	1	0	0	0	HORVU3Hr1G024950	0
chr3H_98541275	chr3H	98541275	G/A	G/G	G/G	1	1	0	0	0	1	0	HORVU3Hr1G024970	0
chr3H_98784901	chr3H	98784901	T/A	T/T	T/T	1	1	0	0	0	1	0	HORVU3Hr1G024990	0
chr3H_107628242	chr3H	107628242	T/T	T/C	T/C	1	1	0						0
chr3H_108218394	chr3H	108218394	./.	G/C	G/C	1	1	0	0	1	0	0	HORVU3Hr1G026560	0
chr3H_112620655	chr3H	112620655	T/C	T/T	T/T	1	1	0	0	0	0	1	HORVU3Hr1G026930	0
chr3H_119624027	chr3H	119624027	G/G	G/G	G/A	0	1	1	0	0	1	0	HORVU3Hr1G027610	0
chr3H_148363030	chr3H	148363030	A/G	A/A	A/A	1	1	0	0	0	0	1	HORVU3Hr1G030610	0
chr3H_151568203	chr3H	151568203	A/A	A/A	A/G	0	1	1	0	1	0	0	HORVU3Hr1G030950	0
chr3H_163384250	chr3H	163384250	C/T	C/C	C/C	1	1	0	0	0	1	0	HORVU3Hr1G032170	0
chr3H_169456659	chr3H	169456659	G/G	G/A	G/G	1	0	1	0	1	0	0	HORVU3Hr1G032680	0
chr3H_169950031	chr3H	169950031	C/C	C/A	C/C	1	0	1	0	0	1	0	HORVU3Hr1G032730	0
chr3H_171916675	chr3H	171916675	G/G	G/A	G/A	1	1	0	0	0	0	1	HORVU3Hr1G033000	0
chr3H_171916726	chr3H	171916726	G/G	G/C	G/C	1	1	0	0	0	0	1	HORVU3Hr1G033000	0
chr3H_172971281	chr3H	172971281	G/A	G/G	G/G	1	1	0	0	0	0	1	HORVU3Hr1G033120	0
chr3H_173086537	chr3H	173086537	G/A	G/G	G/G	1	1	0	0	0	0	1	HORVU3Hr1G033160	0
chr3H_186018293	chr3H	186018293	G/C	G/C	G/G	0	1	1	0	0	1	0	HORVU3Hr1G034310	0
chr3H_190504187	chr3H	190504187	A/A	A/C	A/A	1	0	1	0	0	1	0	HORVU3Hr1G034760	0
chr3H_211526164	chr3H	211526164	T/T	T/T	C/T	0	1	1	0	0	1	0	HORVU3Hr1G037260	0
chr3H_247040547	chr3H	247040547	A/A	A/A	A/G	0	1	1	0	0	0	1	HORVU3Hr1G040590	0
chr3H_247040610	chr3H	247040610	C/C	C/A	C/A	1	1	0	0	0	0	1	HORVU3Hr1G040590	0
chr3H_250479512	chr3H	250479512	C/T	C/C	C/C	1	1	0	0	0	0	1	HORVU3Hr1G040740	0
chr3H_285997674	chr3H	285997674	A/A	A/G	A/G	1	1	0	0	0	1	0	HORVU3Hr1G044380	0
chr3H_292100497	chr3H	292100497	C/T	C/C	C/C	1	1	0	0	0	1	0	HORVU3Hr1G044880	0
chr3H_299540787	chr3H	299540787	C/C	C/C	T/T	0	1	1	0	1	0	0	HORVU3Hr1G045630	1
chr3H_299542208	chr3H	299542208	G/G	G/G	A/A	0	1	1	0	1	0	0	HORVU3Hr1G045630	1
chr3H_307955166	chr3H	307955166	C/T	C/C	C/C	1	1	0						0
chr3H_319240917	chr3H	319240917	A/G	A/A	A/A	1	1	0	0	1	0	0	HORVU3Hr1G047160	0
chr3H_320768447	chr3H	320768447	T/G	T/T	T/T	1	1	0	0	0	1	0	HORVU3Hr1G047230	0
chr3H_339067748	chr3H	339067748	T/A	T/T	T/T	1	1	0	0	0	1	0	HORVU3Hr1G048870	0
chr3H_341283513	chr3H	341283513	T/A	T/T	T/T	1	1	0	0	0	1	0	HORVU3Hr1G049070	0
chr3H_355824924	chr3H	355824924	T/T	T/T	T/C	0	1	1						0
chr3H_358876629	chr3H	358876629	C/T	C/C	C/C	1	1	0	0	0	1	0	HORVU3Hr1G050290	0
chr3H_366268731	chr3H	366268731	C/C	C/T	C/T	1	1	0	0	1	0	0	HORVU3Hr1G050920	0
chr3H_366268756	chr3H	366268756	G/T	G/G	G/T	1	0	1	0	0	1	0	HORVU3Hr1G050920	0
chr3H_403678933	chr3H	403678933	C/T	C/C	C/C	1	1	0	0	0	1	0	HORVU3Hr1G054490	0
chr3H_414267572	chr3H	414267572	T/C	T/T	T/T	1	1	0	0	0	1	0	HORVU3Hr1G055720	0
chr3H_435526209	chr3H	435526209	C/T	T/T	T/T	1	1	0	0	1	0	0	HORVU3Hr1G057860	0
chr3H_444738096	chr3H	444738096	C/C	A/C	C/C	1	0	1	0	0	0	1	HORVU3Hr1G058830	0
chr3H_445392976	chr3H	445392976	C/C	C/T	C/C	1	0	1	0	0	1	0	HORVU3Hr1G058910	0
chr3H_457636197	chr3H	457636197	A/G	A/A	A/A	1	1	0	0	0	0	1	HORVU3Hr1G060060	0
chr3H_457637415	chr3H	457637415	T/C	T/T	T/T	1	1	0	0	0	1	0	HORVU3Hr1G060060	0
chr3H_472913899	chr3H	472913899	T/C	T/C	T/T	0	1	1	0	1	0	0	HORVU3Hr1G062000	0
chr3H_472914252	chr3H	472914252	A/G	A/G	A/A	0	1	1	0	1	0	0	HORVU3Hr1G062000	0
chr3H_472916187	chr3H	472916187	C/T	C/C	C/C	1	1	0	0	0	0	1	HORVU3Hr1G062010	0
chr3H_472916264	chr3H	472916264	G/T	T/T	G/T	1	0	1	0	0	0	1	HORVU3Hr1G062010	0
chr3H_481656181	chr3H	481656181	C/C	C/G	C/C	1	0	1						0
chr3H_489395141	chr3H	489395141	T/T	C/T	T/T	1	0	1	0	0	1	0	HORVU3Hr1G064070	0
chr3H_495137197	chr3H	495137197	A/G	A/A	A/A	1	1	0	0	0	1	0	HORVU3Hr1G064850	0
chr3H_511312490	chr3H	511312490	T/G	T/T	T/T	1	1	0	0	0	1	0	HORVU3Hr1G067300	0
chr3H_512008884	chr3H	512008884	T/T	T/G	T/T	1	0	1	0	0	1	0	HORVU3Hr1G067400	0
chr3H_526009267	chr3H	526009267	G/G	G/A	G/G	1	0	1						0
chr3H_528610121	chr3H	528610121	G/A	G/G	G/G	1	1	0	0	0	1	0	HORVU3Hr1G069780	0
chr3H_539926818	chr3H	539926818	G/A	G/G	G/G	1	1	0	0	0	1	0	HORVU3Hr1G071340	0
chr3H_540153189	chr3H	540153189	C/C	C/A	C/C	1	0	1	1	0	0	0	HORVU3Hr1G071400	0
chr3H_553109924	chr3H	553109924	C/C	C/G	C/G	1	1	0	0	0	0	1	HORVU3Hr1G073360	0
chr3H_553110282	chr3H	553110282	C/C	C/A	C/A	1	1	0						0
chr3H_554698104	chr3H	554698104	A/G	A/A	A/A	1	1	0	0	0	0	1	HORVU3Hr1G073690	0
chr3H_556301850	chr3H	556301850	G/A	G/G	G/G	1	1	0	0	0	1	0	HORVU3Hr1G073870	0
chr3H_558781177	chr3H	558781177	C/T	C/C	C/C	1	1	0	0	1	0	0	HORVU3Hr1G074480	0
chr3H_558789501	chr3H	558789501	G/G	G/G	G/A	0	1	1	0	0	0	1	HORVU3Hr1G074490	0
chr3H_560320999	chr3H	560320999	A/A	A/C	A/A	1	0	1	0	0	1	0	HORVU3Hr1G074840	0
chr3H_565789813	chr3H	565789813	T/T	T/C	T/C	1	1	0	0	0	0	1	HORVU3Hr1G075770	0
chr3H_568144761	chr3H	568144761	T/T	T/T	T/C	0	1	1	0	0	1	0	HORVU3Hr1G076310	0
chr3H_581130814	chr3H	581130814	A/G	A/G	A/A	0	1	1						0
chr3H_581640136	chr3H	581640136	C/G	C/C	C/C	1	1	0	0	0	1	0	HORVU3Hr1G079050	0
chr3H_585208995	chr3H	585208995	T/A	T/T	T/T	1	1	0	0	0	1	0	HORVU3Hr1G079750	0
chr3H_585503250	chr3H	585503250	A/G	A/A	A/A	1	1	0	0	1	0	0	HORVU3Hr1G079870	0
chr3H_588759688	chr3H	588759688	A/C	A/C	C/C	0	1	1	0	0	0	1	HORVU3Hr1G080430	0
chr3H_590360977	chr3H	590360977	T/T	T/C	T/T	1	0	1	0	0	0	1	HORVU3Hr1G080740	0
chr3H_594956473	chr3H	594956473	T/T	T/A	T/A	1	1	0	0	0	0	1	HORVU3Hr1G081530	0
chr3H_598204115	chr3H	598204115	A/A	A/C	A/A	1	0	1	0	0	1	0	HORVU3Hr1G082170	0
chr3H_598809579	chr3H	598809579	C/T	C/T	C/C	0	1	1	0	0	0	1	HORVU3Hr1G082320	0
chr3H_604317974	chr3H	604317974	A/T	A/A	A/A	1	1	0	0	0	0	1	HORVU3Hr1G083620	0
chr3H_606325594	chr3H	606325594	C/T	C/C	C/C	1	1	0	0	0	0	1	HORVU3Hr1G084170	0
chr3H_608930970	chr3H	608930970	A/G	A/A	A/A	1	1	0	0	1	0	0	HORVU3Hr1G084740	0
chr3H_612633436	chr3H	612633436	T/C	T/C	T/T	0	1	1						0
chr3H_612730199	chr3H	612730199	G/A	A/A	A/A	1	1	0	0	1	0	0	HORVU3Hr1G085420	0
chr3H_612730231	chr3H	612730231	T/A	T/T	T/T	1	1	0	0	0	1	0	HORVU3Hr1G085420	0
chr3H_613069177	chr3H	613069177	G/G	G/G	C/C	0	1	1	0	0	0	1	HORVU3Hr1G085630	1
chr3H_613069292	chr3H	613069292	C/C	C/C	G/G	0	1	1	0	0	0	1	HORVU3Hr1G085630	1
chr3H_613071274	chr3H	613071274	C/C	C/C	T/T	0	1	1	0	0	0	1	HORVU3Hr1G085630	1
chr3H_613072494	chr3H	613072494	G/G	G/G	T/T	0	1	1	0	0	0	1	HORVU3Hr1G085630	1
chr3H_613181183	chr3H	613181183	C/C	C/C	T/T	0	1	1	0	0	0	1	HORVU3Hr1G085640	1
chr3H_613181229	chr3H	613181229	T/T	T/T	C/C	0	1	1	0	0	0	1	HORVU3Hr1G085640	1
chr3H_613182421	chr3H	613182421	G/G	G/G	A/A	0	1	1	0	1	0	0	HORVU3Hr1G085640	1
chr3H_613182551	chr3H	613182551	C/C	C/C	G/G	0	1	1	0	0	1	0	HORVU3Hr1G085640	1
chr3H_613183336	chr3H	613183336	C/C	C/C	A/A	0	1	1	0	1	0	0	HORVU3Hr1G085640	1
chr3H_613183413	chr3H	613183413	T/T	T/T	C/C	0	1	1	0	0	1	0	HORVU3Hr1G085640	1
chr3H_613502889	chr3H	613502889	C/C	C/C	T/T	0	1	1	0	0	1	0	HORVU3Hr1G085660	1
chr3H_613629363	chr3H	613629363	G/G	G/G	A/A	0	1	1	0	0	1	0	HORVU3Hr1G085680	1
chr3H_613630258	chr3H	613630258	C/C	./.	T/T	1	1	1	0	1	0	0	HORVU3Hr1G085680	0
chr3H_613631226	chr3H	613631226	A/A	A/A	G/G	0	1	1	0	1	0	0	HORVU3Hr1G085680	1
chr3H_613631930	chr3H	613631930	C/C	C/C	A/A	0	1	1	0	0	0	1	HORVU3Hr1G085680	1
chr3H_613632150	chr3H	613632150	T/T	T/T	C/C	0	1	1	0	1	0	0	HORVU3Hr1G085690	1
chr3H_613632191	chr3H	613632191	T/T	T/T	A/A	0	1	1	0	0	1	0	HORVU3Hr1G085690	1
chr3H_613632262	chr3H	613632262	A/A	A/A	G/G	0	1	1	0	0	0	1	HORVU3Hr1G085680	1
chr3H_613632731	chr3H	613632731	C/C	C/C	T/T	0	1	1	0	0	0	1	HORVU3Hr1G085680	1
chr3H_613632942	chr3H	613632942	G/G	G/G	T/T	0	1	1	0	0	0	1	HORVU3Hr1G085680	1
chr3H_613633164	chr3H	613633164	A/A	A/A	G/G	0	1	1	0	0	0	1	HORVU3Hr1G085680	1
chr3H_613633682	chr3H	613633682	C/C	C/C	T/T	0	1	1	0	1	0	0	HORVU3Hr1G085690	1
chr3H_613635125	chr3H	613635125	C/C	C/C	G/G	0	1	1	0	0	0	1	HORVU3Hr1G085690	1
chr3H_613680123	chr3H	613680123	A/A	A/A	C/C	0	1	1	0	1	0	0	HORVU3Hr1G085710	1
chr3H_613680452	chr3H	613680452	G/G	G/G	A/A	0	1	1	0	0	0	1	HORVU3Hr1G085710	1
chr3H_614160169	chr3H	614160169	T/T	T/T	G/G	0	1	1	0	0	1	0	HORVU3Hr1G085760	1
chr3H_614161011	chr3H	614161011	T/T	T/T	G/G	0	1	1	0	0	0	1	HORVU3Hr1G085760	1
chr3H_614242446	chr3H	614242446	T/T	T/T	C/C	0	1	1	0	1	0	0	HORVU3Hr1G085780	1
chr3H_614358072	chr3H	614358072	G/G	G/G	T/T	0	1	1	0	1	0	0	HORVU3Hr1G085810	1
chr3H_614507043	chr3H	614507043	C/C	C/C	G/G	0	1	1	0	0	1	0	HORVU3Hr1G085820	1
chr3H_614512991	chr3H	614512991	T/T	T/T	C/C	0	1	1	0	1	0	0	HORVU3Hr1G085820	1
chr3H_614513318	chr3H	614513318	C/C	C/C	G/G	0	1	1	0	0	0	1	HORVU3Hr1G085820	1
chr3H_614514415	chr3H	614514415	T/T	T/T	C/C	0	1	1	0	0	0	1	HORVU3Hr1G085820	1
chr3H_614514531	chr3H	614514531	C/C	C/C	A/A	0	1	1	0	1	0	0	HORVU3Hr1G085830	1
chr3H_614514732	chr3H	614514732	T/T	T/T	G/G	0	1	1	0	1	0	0	HORVU3Hr1G085830	1
chr3H_614514856	chr3H	614514856	G/G	G/G	A/A	0	1	1	0	0	1	0	HORVU3Hr1G085830	1
chr3H_614514933	chr3H	614514933	C/C	C/C	G/G	0	1	1	0	1	0	0	HORVU3Hr1G085830	1
chr3H_614515047	chr3H	614515047	G/G	G/G	A/A	0	1	1	0	1	0	0	HORVU3Hr1G085830	1
chr3H_614516160	chr3H	614516160	G/G	G/G	G/C	0	1	1						0
chr3H_614560534	chr3H	614560534	T/T	T/T	C/C	0	1	1	0	0	1	0	HORVU3Hr1G085840	1
chr3H_614562222	chr3H	614562222	./.	A/A	G/G	1	1	1	0	1	0	0	HORVU3Hr1G085840	0
chr3H_614562366	chr3H	614562366	T/T	T/T	C/C	0	1	1	0	1	0	0	HORVU3Hr1G085840	1
chr3H_614562594	chr3H	614562594	A/A	A/A	G/G	0	1	1	0	1	0	0	HORVU3Hr1G085840	1
chr3H_614564780	chr3H	614564780	C/C	C/C	G/G	0	1	1	0	0	0	1	HORVU3Hr1G085840	1
chr3H_614564821	chr3H	614564821	C/C	C/C	T/T	0	1	1	0	0	1	0	HORVU3Hr1G085840	1
chr3H_614564833	chr3H	614564833	T/T	T/T	G/G	0	1	1	0	0	1	0	HORVU3Hr1G085840	1
chr3H_614564981	chr3H	614564981	T/C	T/C	T/T	0	1	1	0	1	0	0	HORVU3Hr1G085840	0
chr3H_614568027	chr3H	614568027	T/T	T/T	C/C	0	1	1	0	0	0	1	HORVU3Hr1G085860	1
chr3H_614568756	chr3H	614568756	G/G	G/G	A/A	0	1	1	0	1	0	0	HORVU3Hr1G085860	1
chr3H_614568851	chr3H	614568851	C/C	C/C	T/T	0	1	1	0	0	1	0	HORVU3Hr1G085860	1
chr3H_614571935	chr3H	614571935	A/A	A/A	G/G	0	1	1	0	0	1	0	HORVU3Hr1G085860	1
chr3H_615371734	chr3H	615371734	A/A	A/A	G/G	0	1	1	0	0	0	1	HORVU3Hr1G086030	1
chr3H_615372040	chr3H	615372040	C/C	C/C	T/T	0	1	1	0	1	0	0	HORVU3Hr1G086030	1
chr3H_615372169	chr3H	615372169	T/T	T/T	G/G	0	1	1	0	1	0	0	HORVU3Hr1G086030	1
chr3H_615372348	chr3H	615372348	G/G	G/G	C/C	0	1	1	0	0	1	0	HORVU3Hr1G086030	1
chr3H_615372742	chr3H	615372742	A/A	A/A	G/G	0	1	1	0	1	0	0	HORVU3Hr1G086030	1
chr3H_615372925	chr3H	615372925	T/T	T/T	C/C	0	1	1	0	1	0	0	HORVU3Hr1G086030	1
chr3H_615373013	chr3H	615373013	G/G	G/G	A/A	0	1	1	0	0	1	0	HORVU3Hr1G086030	1
chr3H_615373329	chr3H	615373329	G/G	G/G	C/C	0	1	1	0	0	0	1	HORVU3Hr1G086030	1
chr3H_615450926	chr3H	615450926	C/C	C/C	T/T	0	1	1	0	1	0	0	HORVU3Hr1G086040	1
chr3H_615451004	chr3H	615451004	C/C	C/C	A/A	0	1	1	0	0	1	0	HORVU3Hr1G086040	1
chr3H_615451097	chr3H	615451097	A/A	A/A	G/G	0	1	1	0	1	0	0	HORVU3Hr1G086040	1
chr3H_615451502	chr3H	615451502	G/G	G/G	C/C	0	1	1	0	1	0	0	HORVU3Hr1G086040	1
chr3H_615451682	chr3H	615451682	T/T	T/T	C/C	0	1	1	0	1	0	0	HORVU3Hr1G086040	1
chr3H_615451817	chr3H	615451817	C/C	C/C	T/T	0	1	1	0	0	1	0	HORVU3Hr1G086040	1
chr3H_615578944	chr3H	615578944	C/C	C/C	T/T	0	1	1	0	1	0	0	HORVU3Hr1G086050	1
chr3H_615579031	chr3H	615579031	C/C	C/C	T/T	0	1	1	0	1	0	0	HORVU3Hr1G086050	1
chr3H_615580096	chr3H	615580096	G/G	G/G	C/C	0	1	1	0	1	0	0	HORVU3Hr1G086050	1
chr3H_615580144	chr3H	615580144	A/A	A/A	G/G	0	1	1	0	1	0	0	HORVU3Hr1G086050	1
chr3H_615580247	chr3H	615580247	T/T	T/T	C/C	0	1	1	0	0	0	1	HORVU3Hr1G086050	1
chr3H_615580426	chr3H	615580426	C/C	C/C	A/A	0	1	1	0	0	0	1	HORVU3Hr1G086050	1
chr3H_615600166	chr3H	615600166	G/G	G/G	C/C	0	1	1						1
chr3H_615619030	chr3H	615619030	C/C	C/C	G/G	0	1	1	0	0	0	1	HORVU3Hr1G086090	1
chr3H_615619118	chr3H	615619118	G/G	G/G	A/A	0	1	1	0	1	0	0	HORVU3Hr1G086090	1
chr3H_615642221	chr3H	615642221	C/C	C/C	G/G	0	1	1	0	0	1	0	HORVU3Hr1G086100	1
chr3H_615642470	chr3H	615642470	G/G	G/G	C/C	0	1	1	0	0	1	0	HORVU3Hr1G086100	1
chr3H_615642851	chr3H	615642851	C/C	C/C	G/G	0	1	1	0	0	1	0	HORVU3Hr1G086100	1
chr3H_615642925	chr3H	615642925	T/T	T/T	C/C	0	1	1	0	0	1	0	HORVU3Hr1G086100	1
chr3H_615657883	chr3H	615657883	C/C	C/C	A/A	0	1	1	0	0	0	1	HORVU3Hr1G086110	1
chr3H_615658290	chr3H	615658290	T/T	T/T	A/A	0	1	1	0	0	0	1	HORVU3Hr1G086110	1
chr3H_615936735	chr3H	615936735	G/G	G/G	A/A	0	1	1	0	0	0	1	HORVU3Hr1G086160	1
chr3H_615936832	chr3H	615936832	C/C	C/C	G/G	0	1	1	0	0	0	1	HORVU3Hr1G086160	1
chr3H_615937505	chr3H	615937505	A/A	A/A	G/G	0	1	1	0	0	0	1	HORVU3Hr1G086160	1
chr3H_615937565	chr3H	615937565	G/G	G/G	A/A	0	1	1	0	0	0	1	HORVU3Hr1G086160	1
chr3H_615937815	chr3H	615937815	A/A	A/A	T/T	0	1	1	0	0	0	1	HORVU3Hr1G086160	1
chr3H_615938972	chr3H	615938972	A/A	A/A	G/G	0	1	1						1
chr3H_615951930	chr3H	615951930	G/G	G/G	A/A	0	1	1	0	0	0	1	HORVU3Hr1G086180	1
chr3H_616216689	chr3H	616216689	T/T	T/T	C/C	0	1	1	0	0	0	1	HORVU3Hr1G086210	1
chr3H_616216839	chr3H	616216839	A/A	A/A	G/G	0	1	1	0	0	0	1	HORVU3Hr1G086210	1
chr3H_616216856	chr3H	616216856	C/C	C/C	A/A	0	1	1	0	0	0	1	HORVU3Hr1G086210	1
chr3H_616217188	chr3H	616217188	T/T	T/T	C/C	0	1	1	0	1	0	0	HORVU3Hr1G086210	1
chr3H_616217197	chr3H	616217197	C/C	C/C	G/G	0	1	1	0	1	0	0	HORVU3Hr1G086210	1
chr3H_616217646	chr3H	616217646	C/C	C/C	A/A	0	1	1	0	0	1	0	HORVU3Hr1G086210	1
chr3H_616217914	chr3H	616217914	G/G	G/G	A/A	0	1	1	0	1	0	0	HORVU3Hr1G086210	1
chr3H_616218100	chr3H	616218100	G/G	G/G	A/A	0	1	1	0	1	0	0	HORVU3Hr1G086210	1
chr3H_616218460	chr3H	616218460	A/A	A/A	G/G	0	1	1	0	1	0	0	HORVU3Hr1G086210	1
chr3H_616218677	chr3H	616218677	G/G	G/G	C/C	0	1	1	0	0	1	0	HORVU3Hr1G086210	1
chr3H_616219018	chr3H	616219018	C/C	C/C	G/G	0	1	1	0	1	0	0	HORVU3Hr1G086210	1
chr3H_616219111	chr3H	616219111	T/T	T/T	C/C	0	1	1	0	1	0	0	HORVU3Hr1G086210	1
chr3H_616219183	chr3H	616219183	G/G	G/G	C/C	0	1	1	0	1	0	0	HORVU3Hr1G086210	1
chr3H_616219238	chr3H	616219238	G/G	G/G	T/T	0	1	1	0	0	1	0	HORVU3Hr1G086210	1
chr3H_616314934	chr3H	616314934	T/T	T/T	C/C	0	1	1	0	0	0	1	HORVU3Hr1G086220	1
chr3H_616315066	chr3H	616315066	T/T	T/T	G/G	0	1	1	0	0	1	0	HORVU3Hr1G086220	1
chr3H_616315923	chr3H	616315923	T/T	T/T	C/C	0	1	1	0	1	0	0	HORVU3Hr1G086220	1
chr3H_616316155	chr3H	616316155	A/A	A/A	G/G	0	1	1	0	0	0	1	HORVU3Hr1G086220	1
chr3H_616324969	chr3H	616324969	C/C	C/C	T/T	0	1	1	0	1	0	0	HORVU3Hr1G086230	1
chr3H_616325593	chr3H	616325593	T/T	T/T	C/C	0	1	1	0	0	1	0	HORVU3Hr1G086230	1
chr3H_616325837	chr3H	616325837	G/G	G/G	G/A	0	1	1	0	0	1	0	HORVU3Hr1G086230	0
chr3H_616561194	chr3H	616561194	C/C	C/C	A/A	0	1	1	0	0	1	0	HORVU3Hr1G086290	1
chr3H_616564294	chr3H	616564294	G/G	G/G	A/A	0	1	1	0	0	1	0	HORVU3Hr1G086310	1
chr3H_616564308	chr3H	616564308	G/G	G/G	A/A	0	1	1	0	0	1	0	HORVU3Hr1G086310	1
chr3H_616566887	chr3H	616566887	A/A	A/A	G/G	0	1	1	0	0	1	0	HORVU3Hr1G086310	1
chr3H_616567231	chr3H	616567231	T/T	T/T	C/C	0	1	1	0	1	0	0	HORVU3Hr1G086310	1
chr3H_616568864	chr3H	616568864	C/C	C/C	G/G	0	1	1	0	0	0	1	HORVU3Hr1G086310	1
chr3H_616661088	chr3H	616661088	G/G	G/G	A/A	0	1	1	0	0	1	0	HORVU3Hr1G086340	1
chr3H_616681446	chr3H	616681446	C/C	C/C	G/G	0	1	1	0	0	1	0	HORVU3Hr1G086360	1
chr3H_616681646	chr3H	616681646	T/T	T/T	G/G	0	1	1	0	0	0	1	HORVU3Hr1G086360	1
chr3H_616681766	chr3H	616681766	A/A	A/A	G/G	0	1	1	0	0	0	1	HORVU3Hr1G086360	1
chr3H_616702252	chr3H	616702252	C/C	C/C	G/G	0	1	1	0	1	0	0	HORVU3Hr1G086380	1
chr3H_616702384	chr3H	616702384	T/T	T/T	C/C	0	1	1	0	1	0	0	HORVU3Hr1G086380	1
chr3H_616702706	chr3H	616702706	A/A	A/A	G/G	0	1	1	0	1	0	0	HORVU3Hr1G086380	1
chr3H_616702758	chr3H	616702758	A/A	A/A	G/G	0	1	1	0	0	1	0	HORVU3Hr1G086380	1
chr3H_616703049	chr3H	616703049	C/C	C/C	T/T	0	1	1	0	1	0	0	HORVU3Hr1G086380	1
chr3H_616703349	chr3H	616703349	T/T	T/T	C/C	0	1	1	0	0	0	1	HORVU3Hr1G086380	1
chr3H_616703523	chr3H	616703523	C/C	C/C	C/T	0	1	1	0	0	0	1	HORVU3Hr1G086380	0
chr3H_616703748	chr3H	616703748	A/A	A/A	G/G	0	1	1	0	0	0	1	HORVU3Hr1G086380	1
chr3H_616787490	chr3H	616787490	T/T	T/T	C/C	0	1	1	0	1	0	0	HORVU3Hr1G086410	1
chr3H_616788271	chr3H	616788271	C/C	C/C	T/T	0	1	1	0	0	0	1	HORVU3Hr1G086410	1
chr3H_617338332	chr3H	617338332	C/C	C/C	G/G	0	1	1	0	0	1	0	HORVU3Hr1G086480	1
chr3H_617338414	chr3H	617338414	C/C	C/C	G/G	0	1	1	0	1	0	0	HORVU3Hr1G086480	1
chr3H_617338951	chr3H	617338951	C/C	C/C	T/T	0	1	1	0	1	0	0	HORVU3Hr1G086480	1
chr3H_617339180	chr3H	617339180	T/T	T/T	G/G	0	1	1	0	0	1	0	HORVU3Hr1G086480	1
chr3H_617339425	chr3H	617339425	G/G	G/G	A/A	0	1	1	0	1	0	0	HORVU3Hr1G086480	1
chr3H_617339665	chr3H	617339665	A/A	A/A	G/G	0	1	1	0	1	0	0	HORVU3Hr1G086480	1
chr3H_617340001	chr3H	617340001	G/G	G/G	T/T	0	1	1	0	0	0	1	HORVU3Hr1G086480	1
chr3H_617523850	chr3H	617523850	A/A	A/A	C/C	0	1	1	0	0	0	1	HORVU3Hr1G086510	1
chr3H_617524366	chr3H	617524366	T/T	T/T	C/C	0	1	1	0	1	0	0	HORVU3Hr1G086510	1
chr3H_617524732	chr3H	617524732	G/G	G/G	C/C	0	1	1	0	0	0	1	HORVU3Hr1G086510	1
chr3H_617763236	chr3H	617763236	C/C	C/C	T/T	0	1	1	0	0	0	1	HORVU3Hr1G086540	1
chr3H_617901578	chr3H	617901578	T/T	T/T	G/G	0	1	1	0	0	1	0	HORVU3Hr1G086610	1
chr3H_617901992	chr3H	617901992	G/G	G/G	C/C	0	1	1	0	1	0	0	HORVU3Hr1G086610	1
chr3H_618054826	chr3H	618054826	A/A	A/A	G/G	0	1	1	0	1	0	0	HORVU3Hr1G086630	1
chr3H_618054907	chr3H	618054907	G/G	G/G	C/C	0	1	1	0	1	0	0	HORVU3Hr1G086630	1
chr3H_618062218	chr3H	618062218	G/G	G/G	C/C	0	1	1	0	1	0	0	HORVU3Hr1G086610	1
chr3H_618181888	chr3H	618181888	C/C	C/C	G/G	0	1	1	0	1	0	0	HORVU3Hr1G086670	1
chr3H_618182626	chr3H	618182626	T/T	T/T	C/C	0	1	1	0	1	0	0	HORVU3Hr1G086670	1
chr3H_618396219	chr3H	618396219	G/G	G/G	T/T	0	1	1	0	0	0	1	HORVU3Hr1G086690	1
chr3H_618396237	chr3H	618396237	C/C	C/C	G/G	0	1	1	0	0	0	1	HORVU3Hr1G086690	1
chr3H_618396336	chr3H	618396336	G/G	G/G	A/A	0	1	1	0	1	0	0	HORVU3Hr1G086690	1
chr3H_618403361	chr3H	618403361	C/C	C/C	G/G	0	1	1	0	0	0	1	HORVU3Hr1G086700	1
chr3H_618403448	chr3H	618403448	C/C	C/C	G/G	0	1	1	0	0	0	1	HORVU3Hr1G086700	1
chr3H_618403596	chr3H	618403596	G/G	G/G	A/A	0	1	1	0	0	0	1	HORVU3Hr1G086700	1
chr3H_618405310	chr3H	618405310	G/G	G/G	A/A	0	1	1	0	0	1	0	HORVU3Hr1G086700	1
chr3H_618836068	chr3H	618836068	A/A	A/A	C/C	0	1	1	0	1	0	0	HORVU3Hr1G086750	1
chr3H_619130770	chr3H	619130770	C/C	C/C	T/T	0	1	1	0	1	0	0	HORVU3Hr1G086830	1
chr3H_619132496	chr3H	619132496	T/T	T/T	C/C	0	1	1						1
chr3H_619133884	chr3H	619133884	A/A	A/A	C/C	0	1	1	0	0	0	1	HORVU3Hr1G086830	1
chr3H_619133915	chr3H	619133915	T/T	T/T	G/G	0	1	1	0	0	0	1	HORVU3Hr1G086830	1
chr3H_619314560	chr3H	619314560	G/G	G/G	A/A	0	1	1	0	0	1	0	HORVU3Hr1G086930	1
chr3H_619482314	chr3H	619482314	G/G	G/G	A/A	0	1	1	0	1	0	0	HORVU3Hr1G086970	1
chr3H_619780034	chr3H	619780034	A/A	A/A	G/G	0	1	1	0	0	0	1	HORVU3Hr1G087050	1
chr3H_619840141	chr3H	619840141	G/G	G/G	C/C	0	1	1	0	0	0	1	HORVU3Hr1G087090	1
chr3H_619931564	chr3H	619931564	G/G	G/G	A/A	0	1	1	0	1	0	0	HORVU3Hr1G087110	1
chr3H_619931777	chr3H	619931777	G/G	G/G	A/A	0	1	1	0	1	0	0	HORVU3Hr1G087110	1
chr3H_619931869	chr3H	619931869	A/A	A/A	T/T	0	1	1	0	0	0	1	HORVU3Hr1G087110	1
chr3H_619932090	chr3H	619932090	G/G	G/G	T/T	0	1	1	0	0	0	1	HORVU3Hr1G087110	1
chr3H_620057918	chr3H	620057918	C/C	C/C	C/A	0	1	1	0	0	0	1	HORVU3Hr1G087140	0
chr3H_620057942	chr3H	620057942	G/G	G/G	A/A	0	1	1	0	0	0	1	HORVU3Hr1G087140	1
chr3H_620058156	chr3H	620058156	A/A	A/A	G/G	0	1	1	0	0	0	1	HORVU3Hr1G087140	1
chr3H_620058176	chr3H	620058176	A/A	A/A	A/C	0	1	1	0	0	0	1	HORVU3Hr1G087140	0
chr3H_620058295	chr3H	620058295	A/A	A/A	G/G	0	1	1	0	0	0	1	HORVU3Hr1G087140	1
chr3H_620058678	chr3H	620058678	C/C	C/C	T/T	0	1	1	0	1	0	0	HORVU3Hr1G087140	1
chr3H_620457974	chr3H	620457974	T/T	T/T	C/C	0	1	1	0	0	1	0	HORVU3Hr1G087180	1
chr3H_620568934	chr3H	620568934	C/C	C/C	T/T	0	1	1	0	1	0	0	HORVU3Hr1G087210	1
chr3H_620568976	chr3H	620568976	C/C	C/C	T/T	0	1	1	0	1	0	0	HORVU3Hr1G087210	1
chr3H_620569249	chr3H	620569249	C/C	C/C	T/T	0	1	1	0	1	0	0	HORVU3Hr1G087210	1
chr3H_620569354	chr3H	620569354	A/A	A/A	G/G	0	1	1	0	0	1	0	HORVU3Hr1G087210	1
chr3H_620571883	chr3H	620571883	A/A	A/A	G/G	0	1	1	0	0	1	0	HORVU3Hr1G087220	1
chr3H_620572047	chr3H	620572047	C/C	C/C	G/G	0	1	1	0	1	0	0	HORVU3Hr1G087220	1
chr3H_620572155	chr3H	620572155	A/A	A/A	G/G	0	1	1	0	1	0	0	HORVU3Hr1G087220	1
chr3H_620576459	chr3H	620576459	T/T	T/T	A/A	0	1	1	0	0	1	0	HORVU3Hr1G087220	1
chr3H_620661980	chr3H	620661980	C/C	C/C	T/T	0	1	1	0	0	1	0	HORVU3Hr1G087250	1
chr3H_621112395	chr3H	621112395	G/G	G/G	T/T	0	1	1	0	0	1	0	HORVU3Hr1G087380	1
chr3H_621299834	chr3H	621299834	G/C	G/G	G/G	1	1	0	0	0	1	0	HORVU3Hr1G087490	0
chr3H_621300303	chr3H	621300303	C/G	C/C	C/C	1	1	0	0	0	1	0	HORVU3Hr1G087490	0
chr3H_621641488	chr3H	621641488	A/A	A/A	G/G	0	1	1	0	1	0	0	HORVU3Hr1G087570	1
chr3H_621641581	chr3H	621641581	G/G	G/G	C/C	0	1	1	0	1	0	0	HORVU3Hr1G087570	1
chr3H_621641641	chr3H	621641641	A/A	A/A	G/G	0	1	1	0	1	0	0	HORVU3Hr1G087570	1
chr3H_621643251	chr3H	621643251	G/G	G/G	A/A	0	1	1	0	1	0	0	HORVU3Hr1G087570	1
chr3H_621643372	chr3H	621643372	G/G	G/G	A/A	0	1	1	0	0	1	0	HORVU3Hr1G087570	1
chr3H_621643719	chr3H	621643719	./.	C/C	G/G	1	1	1	0	0	0	1	HORVU3Hr1G087570	0
chr3H_621644247	chr3H	621644247	C/C	C/C	G/G	0	1	1	0	1	0	0	HORVU3Hr1G087570	1
chr3H_621644321	chr3H	621644321	C/C	C/C	T/T	0	1	1	0	0	1	0	HORVU3Hr1G087570	1
chr3H_621644667	chr3H	621644667	C/C	C/C	T/T	0	1	1	0	0	0	1	HORVU3Hr1G087570	1
chr3H_621790469	chr3H	621790469	G/G	G/G	C/C	0	1	1	0	0	0	1	HORVU3Hr1G087600	1
chr3H_621790636	chr3H	621790636	T/T	T/T	C/C	0	1	1	0	1	0	0	HORVU3Hr1G087600	1
chr3H_621790681	chr3H	621790681	A/A	A/A	G/G	0	1	1	0	1	0	0	HORVU3Hr1G087600	1
chr3H_621793072	chr3H	621793072	G/G	G/G	T/T	0	1	1	0	1	0	0	HORVU3Hr1G087600	1
chr3H_622655573	chr3H	622655573	C/C	C/C	G/G	0	1	1	0	0	1	0	HORVU3Hr1G087740	1
chr3H_622656018	chr3H	622656018	C/C	C/C	T/T	0	1	1	0	1	0	0	HORVU3Hr1G087740	1
chr3H_622659975	chr3H	622659975	T/T	T/T	C/C	0	1	1	0	1	0	0	HORVU3Hr1G087740	1
chr3H_622806647	chr3H	622806647	G/G	G/G	A/A	0	1	1	0	1	0	0	HORVU3Hr1G087840	1
chr3H_622807337	chr3H	622807337	G/G	G/G	T/T	0	1	1	0	1	0	0	HORVU3Hr1G087840	1
chr3H_622812180	chr3H	622812180	A/A	A/A	G/G	0	1	1	0	1	0	0	HORVU3Hr1G087850	1
chr3H_622813703	chr3H	622813703	C/C	C/C	A/A	0	1	1	0	1	0	0	HORVU3Hr1G087860	1
chr3H_622814397	chr3H	622814397	C/C	C/C	T/T	0	1	1	0	0	1	0	HORVU3Hr1G087860	1
chr3H_622819204	chr3H	622819204	G/G	G/G	A/A	0	1	1	0	0	1	0	HORVU3Hr1G087870	1
chr3H_622981825	chr3H	622981825	A/A	A/A	C/C	0	1	1	0	1	0	0	HORVU3Hr1G087930	1
chr3H_622982008	chr3H	622982008	G/G	G/G	C/C	0	1	1	0	1	0	0	HORVU3Hr1G087930	1
chr3H_622982059	chr3H	622982059	A/A	A/A	G/G	0	1	1	0	1	0	0	HORVU3Hr1G087930	1
chr3H_623119885	chr3H	623119885	G/G	G/G	C/C	0	1	1	0	0	1	0	HORVU3Hr1G087940	1
chr3H_623120765	chr3H	623120765	T/T	T/T	G/G	0	1	1	0	0	1	0	HORVU3Hr1G087940	1
chr3H_623121579	chr3H	623121579	A/A	A/A	G/G	0	1	1	0	0	0	1	HORVU3Hr1G087940	1
chr3H_623121660	chr3H	623121660	T/T	T/T	C/C	0	1	1	0	0	0	1	HORVU3Hr1G087940	1
chr3H_623121786	chr3H	623121786	A/A	A/A	G/G	0	1	1	0	0	0	1	HORVU3Hr1G087940	1
chr3H_623129780	chr3H	623129780	A/A	A/A	G/G	0	1	1	0	0	0	1	HORVU3Hr1G087970	1
chr3H_623130041	chr3H	623130041	C/C	C/C	A/A	0	1	1	0	1	0	0	HORVU3Hr1G087970	1
chr3H_623130299	chr3H	623130299	A/A	A/A	G/G	0	1	1	0	1	0	0	HORVU3Hr1G087970	1
chr3H_623130430	chr3H	623130430	G/G	G/G	A/A	0	1	1	0	0	0	1	HORVU3Hr1G087970	1
chr3H_623130455	chr3H	623130455	T/T	T/T	T/C	0	1	1	0	0	0	1	HORVU3Hr1G087970	0
chr3H_623130467	chr3H	623130467	T/T	T/T	A/A	0	1	1	0	0	0	1	HORVU3Hr1G087970	1
chr3H_623131098	chr3H	623131098	C/C	C/C	A/A	0	1	1	0	0	1	0	HORVU3Hr1G087970	1
chr3H_623131395	chr3H	623131395	C/C	C/C	A/A	0	1	1	0	1	0	0	HORVU3Hr1G087970	1
chr3H_623131614	chr3H	623131614	A/A	A/A	G/G	0	1	1	0	1	0	0	HORVU3Hr1G087970	1
chr3H_623131644	chr3H	623131644	G/G	G/G	A/A	0	1	1	0	1	0	0	HORVU3Hr1G087970	1
chr3H_623131703	chr3H	623131703	G/G	G/G	T/T	0	1	1	0	0	1	0	HORVU3Hr1G087970	1
chr3H_623131820	chr3H	623131820	G/G	G/G	T/T	0	1	1	0	0	0	1	HORVU3Hr1G087970	1
chr3H_623227641	chr3H	623227641	A/A	A/A	T/T	0	1	1	0	0	0	1	HORVU3Hr1G088000	1
chr3H_623228177	chr3H	623228177	T/T	T/T	C/C	0	1	1	0	1	0	0	HORVU3Hr1G088000	1
chr3H_623376780	chr3H	623376780	C/C	C/C	T/T	0	1	1	0	0	0	1	HORVU3Hr1G088050	1
chr3H_623376921	chr3H	623376921	A/A	A/A	G/G	0	1	1	0	0	0	1	HORVU3Hr1G088050	1
chr3H_623757562	chr3H	623757562	T/T	T/T	G/G	0	1	1	0	1	0	0	HORVU3Hr1G088110	1
chr3H_623757721	chr3H	623757721	C/C	C/C	A/A	0	1	1	0	1	0	0	HORVU3Hr1G088110	1
chr3H_623758363	chr3H	623758363	T/T	T/T	C/C	0	1	1	0	1	0	0	HORVU3Hr1G088110	1
chr3H_623758678	chr3H	623758678	T/T	T/T	C/C	0	1	1	0	1	0	0	HORVU3Hr1G088110	1
chr3H_623759080	chr3H	623759080	T/T	T/T	C/C	0	1	1	0	1	0	0	HORVU3Hr1G088110	1
chr3H_623759155	chr3H	623759155	C/C	C/C	T/T	0	1	1	0	1	0	0	HORVU3Hr1G088110	1
chr3H_623759257	chr3H	623759257	T/T	T/T	C/C	0	1	1	0	1	0	0	HORVU3Hr1G088110	1
chr3H_623761873	chr3H	623761873	G/G	G/G	C/C	0	1	1	0	0	1	0	HORVU3Hr1G088120	1
chr3H_623762364	chr3H	623762364	T/T	T/T	C/C	0	1	1	0	0	1	0	HORVU3Hr1G088120	1
chr3H_623762457	chr3H	623762457	C/C	C/C	G/G	0	1	1	0	0	1	0	HORVU3Hr1G088120	1
chr3H_623762644	chr3H	623762644	G/G	G/G	T/T	0	1	1	0	0	1	0	HORVU3Hr1G088120	1
chr3H_623816995	chr3H	623816995	A/A	A/A	G/G	0	1	1	0	1	0	0	HORVU3Hr1G088130	1
chr3H_623817116	chr3H	623817116	C/C	C/C	T/T	0	1	1	0	0	1	0	HORVU3Hr1G088130	1
chr3H_623817483	chr3H	623817483	C/C	C/C	G/G	0	1	1	0	0	1	0	HORVU3Hr1G088130	1
chr3H_623817596	chr3H	623817596	A/A	A/A	G/G	0	1	1	0	0	0	1	HORVU3Hr1G088130	1
chr3H_623817681	chr3H	623817681	A/A	A/A	G/G	0	1	1	0	0	0	1	HORVU3Hr1G088130	1
chr3H_624022459	chr3H	624022459	T/T	T/T	C/C	0	1	1	0	1	0	0	HORVU3Hr1G088160	1
chr3H_624022972	chr3H	624022972	A/A	A/A	A/C	0	1	1	0	0	0	1	HORVU3Hr1G088160	0
chr3H_624051200	chr3H	624051200	T/T	T/T	G/G	0	1	1	0	0	0	1	HORVU3Hr1G088190	1
chr3H_624051441	chr3H	624051441	G/G	G/G	A/A	0	1	1	0	1	0	0	HORVU3Hr1G088190	1
chr3H_624051747	chr3H	624051747	C/C	C/C	C/T	0	1	1	0	0	0	1	HORVU3Hr1G088190	0
chr3H_624051931	chr3H	624051931	C/C	C/C	T/T	0	1	1	0	0	0	1	HORVU3Hr1G088190	1
chr3H_624065235	chr3H	624065235	T/T	T/T	A/A	0	1	1	0	1	0	0	HORVU3Hr1G088200	1
chr3H_624065676	chr3H	624065676	A/A	A/A	T/T	0	1	1	0	0	1	0	HORVU3Hr1G088200	1
chr3H_624065931	chr3H	624065931	A/A	A/A	G/G	0	1	1	0	0	0	1	HORVU3Hr1G088200	1
chr3H_624066132	chr3H	624066132	G/G	G/G	A/A	0	1	1						1
chr3H_624066225	chr3H	624066225	G/G	G/G	A/A	0	1	1	0	1	0	0	HORVU3Hr1G088200	1
chr3H_624066771	chr3H	624066771	A/A	A/A	G/G	0	1	1	0	0	0	1	HORVU3Hr1G088200	1
chr3H_624067398	chr3H	624067398	T/T	T/T	C/C	0	1	1	0	0	1	0	HORVU3Hr1G088200	1
chr3H_624103478	chr3H	624103478	G/G	G/G	A/A	0	1	1	0	1	0	0	HORVU3Hr1G088210	1
chr3H_624103930	chr3H	624103930	G/G	G/G	C/C	0	1	1	0	1	0	0	HORVU3Hr1G088210	1
chr3H_624104148	chr3H	624104148	A/A	A/A	G/G	0	1	1	0	0	1	0	HORVU3Hr1G088210	1
chr3H_624110902	chr3H	624110902	C/C	C/C	G/G	0	1	1	0	0	0	1	HORVU3Hr1G088220	1
chr3H_624111143	chr3H	624111143	C/C	C/C	G/G	0	1	1	0	0	0	1	HORVU3Hr1G088220	1
chr3H_624129042	chr3H	624129042	G/G	G/G	A/A	0	1	1	0	0	0	1	HORVU3Hr1G088220	1
chr3H_624129258	chr3H	624129258	G/G	G/G	A/A	0	1	1	0	0	0	1	HORVU3Hr1G088220	1
chr3H_624129379	chr3H	624129379	A/A	A/A	G/G	0	1	1	1	0	0	0	HORVU3Hr1G088220	1
chr3H_624132381	chr3H	624132381	A/A	A/A	G/G	0	1	1	0	1	0	0	HORVU3Hr1G088220	1
chr3H_624282363	chr3H	624282363	T/T	T/T	C/C	0	1	1	0	1	0	0	HORVU3Hr1G088270	1
chr3H_624282470	chr3H	624282470	T/T	T/T	G/G	0	1	1	0	0	1	0	HORVU3Hr1G088270	1
chr3H_624282646	chr3H	624282646	T/T	T/T	T/A	0	1	1	0	0	1	0	HORVU3Hr1G088270	0
chr3H_624282960	chr3H	624282960	G/G	G/G	C/C	0	1	1	0	1	0	0	HORVU3Hr1G088270	1
chr3H_624309969	chr3H	624309969	G/G	G/G	A/A	0	1	1	0	0	1	0	HORVU3Hr1G088300	1
chr3H_624310091	chr3H	624310091	A/A	A/A	G/G	0	1	1	0	1	0	0	HORVU3Hr1G088300	1
chr3H_624426587	chr3H	624426587	T/T	T/T	C/C	0	1	1	0	0	1	0	HORVU3Hr1G088350	1
chr3H_624427002	chr3H	624427002	A/A	A/A	G/G	0	1	1	0	1	0	0	HORVU3Hr1G088350	1
chr3H_624427311	chr3H	624427311	C/C	C/C	T/T	0	1	1	0	0	1	0	HORVU3Hr1G088350	1
chr3H_624427710	chr3H	624427710	A/A	A/A	G/G	0	1	1	0	0	1	0	HORVU3Hr1G088350	1
chr3H_624444342	chr3H	624444342	C/C	C/C	G/G	0	1	1	0	1	0	0	HORVU3Hr1G088360	1
chr3H_624911117	chr3H	624911117	G/G	G/G	A/A	0	1	1	0	1	0	0	HORVU3Hr1G088440	1
chr3H_625106933	chr3H	625106933	G/G	G/G	A/A	0	1	1	0	1	0	0	HORVU3Hr1G088470	1
chr3H_625107797	chr3H	625107797	G/G	G/G	A/A	0	1	1	0	1	0	0	HORVU3Hr1G088470	1
chr3H_625107944	chr3H	625107944	G/G	G/G	C/C	0	1	1	0	1	0	0	HORVU3Hr1G088470	1
chr3H_625107999	chr3H	625107999	C/C	C/C	A/A	0	1	1	0	0	1	0	HORVU3Hr1G088470	1
chr3H_625121819	chr3H	625121819	G/G	G/G	A/A	0	1	1	0	0	0	1	HORVU3Hr1G088480	1
chr3H_625121998	chr3H	625121998	G/G	G/G	T/T	0	1	1	0	0	0	1	HORVU3Hr1G088480	1
chr3H_625131677	chr3H	625131677	C/C	C/C	A/A	0	1	1	0	1	0	0	HORVU3Hr1G088490	1
chr3H_625216612	chr3H	625216612	G/G	G/G	A/A	0	1	1	0	0	1	0	HORVU3Hr1G088530	1
chr3H_625238656	chr3H	625238656	A/A	A/A	C/C	0	1	1	0	0	1	0	HORVU3Hr1G088540	1
chr3H_625238903	chr3H	625238903	./.	C/C	A/A	1	1	1	0	0	0	1	HORVU3Hr1G088540	0
chr3H_625239030	chr3H	625239030	./.	T/T	G/G	1	1	1	0	0	0	1	HORVU3Hr1G088540	0
chr3H_625239077	chr3H	625239077	./.	A/A	G/G	1	1	1	0	0	0	1	HORVU3Hr1G088540	0
chr3H_625239263	chr3H	625239263	T/T	T/T	A/A	0	1	1	0	0	0	1	HORVU3Hr1G088540	1
chr3H_625239352	chr3H	625239352	T/T	T/T	T/A	0	1	1	0	0	0	1	HORVU3Hr1G088540	0
chr3H_625240019	chr3H	625240019	T/T	T/T	C/C	0	1	1	0	1	0	0	HORVU3Hr1G088540	1
chr3H_625240316	chr3H	625240316	C/C	C/C	T/T	0	1	1	0	1	0	0	HORVU3Hr1G088540	1
chr3H_625272726	chr3H	625272726	C/C	C/C	A/A	0	1	1	0	1	0	0	HORVU3Hr1G088570	1
chr3H_625273659	chr3H	625273659	C/C	C/C	T/T	0	1	1	0	1	0	0	HORVU3Hr1G088570	1
chr3H_625417298	chr3H	625417298	T/T	T/T	C/C	0	1	1	0	1	0	0	HORVU3Hr1G088630	1
chr3H_625422942	chr3H	625422942	T/T	T/T	C/C	0	1	1	0	1	0	0	HORVU3Hr1G088630	1
chr3H_625423311	chr3H	625423311	A/A	A/A	G/G	0	1	1	0	1	0	0	HORVU3Hr1G088630	1
chr3H_625580776	chr3H	625580776	G/G	G/G	C/C	0	1	1	0	0	0	1	HORVU3Hr1G088660	1
chr3H_625590451	chr3H	625590451	C/C	C/C	G/G	0	1	1	0	0	0	1	HORVU3Hr1G088660	1
chr3H_625591571	chr3H	625591571	C/C	C/C	A/A	0	1	1	0	0	1	0	HORVU3Hr1G088690	1
chr3H_625591964	chr3H	625591964	A/A	./.	G/G	1	1	1	0	0	0	1	HORVU3Hr1G088690	0
chr3H_625592242	chr3H	625592242	G/G	G/G	A/A	0	1	1	0	0	1	0	HORVU3Hr1G088690	1
chr3H_625620250	chr3H	625620250	T/T	T/T	C/C	0	1	1	0	1	0	0	HORVU3Hr1G088700	1
chr3H_625625564	chr3H	625625564	T/T	T/T	C/C	0	1	1	0	0	1	0	HORVU3Hr1G088700	1
chr3H_625626282	chr3H	625626282	T/T	T/T	C/C	0	1	1						1
chr3H_625626701	chr3H	625626701	T/T	T/T	C/C	0	1	1	0	0	1	0	HORVU3Hr1G088700	1
chr3H_625627809	chr3H	625627809	C/C	C/C	C/T	0	1	1	0	1	0	0	HORVU3Hr1G088700	0
chr3H_626604606	chr3H	626604606	G/G	G/G	A/A	0	1	1	0	1	0	0	HORVU3Hr1G088950	1
chr3H_626793117	chr3H	626793117	T/T	T/T	C/C	0	1	1	0	1	0	0	HORVU3Hr1G088970	1
chr3H_626793318	chr3H	626793318	G/G	G/G	A/A	0	1	1	0	1	0	0	HORVU3Hr1G088970	1
chr3H_626793450	chr3H	626793450	G/G	G/G	T/T	0	1	1	0	1	0	0	HORVU3Hr1G088970	1
chr3H_626793505	chr3H	626793505	A/A	A/A	G/G	0	1	1	0	0	1	0	HORVU3Hr1G088970	1
chr3H_626793618	chr3H	626793618	G/G	G/G	T/T	0	1	1	0	1	0	0	HORVU3Hr1G088970	1
chr3H_626793724	chr3H	626793724	T/T	T/T	C/C	0	1	1	0	1	0	0	HORVU3Hr1G088970	1
chr3H_626796171	chr3H	626796171	T/T	T/T	A/A	0	1	1	0	1	0	0	HORVU3Hr1G088970	1
chr3H_626797028	chr3H	626797028	T/T	T/T	C/C	0	1	1	0	1	0	0	HORVU3Hr1G088970	1
chr3H_626797417	chr3H	626797417	C/C	C/C	T/T	0	1	1	0	0	1	0	HORVU3Hr1G088970	1
chr3H_626797490	chr3H	626797490	G/G	G/G	A/A	0	1	1	0	1	0	0	HORVU3Hr1G088970	1
chr3H_626800751	chr3H	626800751	A/A	A/A	G/G	0	1	1	0	0	1	0	HORVU3Hr1G088990	1
chr3H_626802814	chr3H	626802814	A/A	A/A	G/G	0	1	1	1	0	0	0	HORVU3Hr1G088980	1
chr3H_626852202	chr3H	626852202	A/A	A/A	G/G	0	1	1	0	0	0	1	HORVU3Hr1G089000	1
chr3H_626852299	chr3H	626852299	C/C	C/C	T/T	0	1	1	0	1	0	0	HORVU3Hr1G089000	1
chr3H_626852371	chr3H	626852371	T/T	T/T	G/G	0	1	1	0	1	0	0	HORVU3Hr1G089000	1
chr3H_626853487	chr3H	626853487	A/A	A/A	G/G	0	1	1						1
chr3H_626853722	chr3H	626853722	A/A	A/A	C/C	0	1	1	0	1	0	0	HORVU3Hr1G089000	1
chr3H_626853770	chr3H	626853770	A/A	A/A	G/G	0	1	1	0	1	0	0	HORVU3Hr1G089000	1
chr3H_626855133	chr3H	626855133	C/C	C/C	A/A	0	1	1	0	1	0	0	HORVU3Hr1G089000	1
chr3H_626855226	chr3H	626855226	C/C	C/C	G/G	0	1	1	0	1	0	0	HORVU3Hr1G089000	1
chr3H_626855274	chr3H	626855274	T/T	T/T	C/C	0	1	1	0	1	0	0	HORVU3Hr1G089000	1
chr3H_626855382	chr3H	626855382	G/G	G/G	A/A	0	1	1	0	1	0	0	HORVU3Hr1G089000	1
chr3H_626855480	chr3H	626855480	C/C	C/C	G/G	0	1	1	0	0	1	0	HORVU3Hr1G089000	1
chr3H_627055692	chr3H	627055692	A/A	A/A	G/G	0	1	1	0	1	0	0	HORVU3Hr1G089020	1
chr3H_627055770	chr3H	627055770	T/T	T/T	C/C	0	1	1	0	1	0	0	HORVU3Hr1G089020	1
chr3H_627055905	chr3H	627055905	T/T	T/T	G/G	0	1	1	0	1	0	0	HORVU3Hr1G089020	1
chr3H_627056013	chr3H	627056013	T/T	T/T	C/C	0	1	1	0	1	0	0	HORVU3Hr1G089020	1
chr3H_627057025	chr3H	627057025	C/C	C/C	C/T	0	1	1	0	1	0	0	HORVU3Hr1G089020	0
chr3H_627057124	chr3H	627057124	T/T	T/T	G/G	0	1	1	0	1	0	0	HORVU3Hr1G089020	1
chr3H_627057458	chr3H	627057458	A/A	A/A	G/G	0	1	1	0	1	0	0	HORVU3Hr1G089020	1
chr3H_627058325	chr3H	627058325	G/G	G/G	A/A	0	1	1	0	1	0	0	HORVU3Hr1G089020	1
chr3H_627058340	chr3H	627058340	A/A	A/A	G/G	0	1	1						1
chr3H_627058677	chr3H	627058677	T/T	T/T	C/C	0	1	1	0	1	0	0	HORVU3Hr1G089020	1
chr3H_627059123	chr3H	627059123	A/A	A/A	T/T	0	1	1	0	0	1	0	HORVU3Hr1G089020	1
chr3H_627062337	chr3H	627062337	A/A	A/A	G/G	0	1	1	0	0	1	0	HORVU3Hr1G089030	1
chr3H_627062779	chr3H	627062779	T/T	T/T	C/C	0	1	1	0	0	0	1	HORVU3Hr1G089030	1
chr3H_627083397	chr3H	627083397	C/C	C/C	A/A	0	1	1	0	0	0	1	HORVU3Hr1G089040	1
chr3H_627141842	chr3H	627141842	T/T	T/T	C/C	0	1	1	0	0	1	0	HORVU3Hr1G089040	1
chr3H_627143360	chr3H	627143360	A/A	A/A	G/G	0	1	1	0	0	1	0	HORVU3Hr1G089040	1
chr3H_627143818	chr3H	627143818	C/C	C/C	T/T	0	1	1	0	0	1	0	HORVU3Hr1G089040	1
chr3H_627143871	chr3H	627143871	T/T	T/T	C/C	0	1	1	0	1	0	0	HORVU3Hr1G089040	1
chr3H_627144132	chr3H	627144132	C/C	C/C	T/T	0	1	1	0	1	0	0	HORVU3Hr1G089040	1
chr3H_627144222	chr3H	627144222	G/G	G/G	A/A	0	1	1	0	1	0	0	HORVU3Hr1G089040	1
chr3H_627144791	chr3H	627144791	T/T	T/T	C/C	0	1	1	0	0	0	1	HORVU3Hr1G089040	1
chr3H_627147143	chr3H	627147143	G/G	G/G	C/C	0	1	1	0	1	0	0	HORVU3Hr1G089040	1
chr3H_627147337	chr3H	627147337	A/A	A/A	G/G	0	1	1	0	0	1	0	HORVU3Hr1G089040	1
chr3H_627147414	chr3H	627147414	T/T	T/T	C/C	0	1	1	0	0	0	1	HORVU3Hr1G089040	1
chr3H_627147576	chr3H	627147576	A/A	A/A	G/G	0	1	1	0	0	0	1	HORVU3Hr1G089040	1
chr3H_627362276	chr3H	627362276	A/A	A/A	G/G	0	1	1	0	0	0	1	HORVU3Hr1G089090	1
chr3H_627362478	chr3H	627362478	A/A	A/A	G/G	0	1	1	0	0	0	1	HORVU3Hr1G089090	1
chr3H_627362955	chr3H	627362955	G/G	G/G	A/A	0	1	1	0	1	0	0	HORVU3Hr1G089090	1
chr3H_627363522	chr3H	627363522	G/G	G/G	A/A	0	1	1	0	1	0	0	HORVU3Hr1G089090	1
chr3H_627363814	chr3H	627363814	T/T	T/T	G/G	0	1	1	0	1	0	0	HORVU3Hr1G089090	1
chr3H_627364042	chr3H	627364042	T/T	T/T	G/G	0	1	1	0	1	0	0	HORVU3Hr1G089090	1
chr3H_627365765	chr3H	627365765	C/C	C/C	G/G	0	1	1	0	1	0	0	HORVU3Hr1G089090	1
chr3H_627365849	chr3H	627365849	G/G	G/G	C/C	0	1	1	0	0	1	0	HORVU3Hr1G089090	1
chr3H_627365975	chr3H	627365975	C/C	C/C	T/T	0	1	1	0	1	0	0	HORVU3Hr1G089090	1
chr3H_627366174	chr3H	627366174	T/T	T/T	C/C	0	1	1	0	0	0	1	HORVU3Hr1G089090	1
chr3H_627756902	chr3H	627756902	G/G	G/G	C/C	0	1	1	0	0	0	1	HORVU3Hr1G089170	1
chr3H_627756980	chr3H	627756980	C/C	C/C	T/T	0	1	1	0	0	0	1	HORVU3Hr1G089170	1
chr3H_627760486	chr3H	627760486	G/G	G/G	C/C	0	1	1	0	0	1	0	HORVU3Hr1G089170	1
chr3H_627883859	chr3H	627883859	A/A	A/A	G/G	0	1	1	0	0	0	1	HORVU3Hr1G089260	1
chr3H_627886717	chr3H	627886717	G/T	G/T	G/G	0	1	1	0	1	0	0	HORVU3Hr1G089260	0
chr3H_630296502	chr3H	630296502	C/C	C/C	T/T	0	1	1	0	0	1	0	HORVU3Hr1G089910	1
chr3H_630298278	chr3H	630298278	A/A	A/A	C/C	0	1	1	0	0	0	1	HORVU3Hr1G089910	1
chr3H_630556518	chr3H	630556518	A/A	A/A	G/G	0	1	1	0	1	0	0	HORVU3Hr1G089990	1
chr3H_630556570	chr3H	630556570	G/G	G/G	A/A	0	1	1	0	1	0	0	HORVU3Hr1G089990	1
chr3H_630556778	chr3H	630556778	C/C	C/C	T/T	0	1	1	0	1	0	0	HORVU3Hr1G089990	1
chr3H_630557014	chr3H	630557014	A/A	A/A	G/G	0	1	1	0	0	1	0	HORVU3Hr1G089990	1
chr3H_630643016	chr3H	630643016	T/T	T/T	C/C	0	1	1	0	0	0	1	HORVU3Hr1G090030	1
chr3H_630643056	chr3H	630643056	A/A	A/A	G/G	0	1	1	0	0	0	1	HORVU3Hr1G090030	1
chr3H_630643143	chr3H	630643143	C/C	C/C	G/G	0	1	1	0	0	0	1	HORVU3Hr1G090030	1
chr3H_630643414	chr3H	630643414	A/A	A/A	G/G	0	1	1	0	1	0	0	HORVU3Hr1G090030	1
chr3H_630685744	chr3H	630685744	A/A	A/A	A/G	0	1	1	0	1	0	0	HORVU3Hr1G090050	0
chr3H_630686392	chr3H	630686392	T/T	T/T	C/C	0	1	1	0	1	0	0	HORVU3Hr1G090050	1
chr3H_630686439	chr3H	630686439	C/C	C/C	T/T	0	1	1	0	0	1	0	HORVU3Hr1G090050	1
chr3H_630687472	chr3H	630687472	C/C	C/C	G/G	0	1	1	0	1	0	0	HORVU3Hr1G090050	1
chr3H_630687581	chr3H	630687581	G/G	G/G	A/A	0	1	1	0	0	1	0	HORVU3Hr1G090050	1
chr3H_630876922	chr3H	630876922	G/G	G/G	A/A	0	1	1	0	0	0	1	HORVU3Hr1G090170	1
chr3H_630877977	chr3H	630877977	G/G	G/G	A/A	0	1	1	0	0	1	0	HORVU3Hr1G090170	1
chr3H_630880876	chr3H	630880876	C/C	C/C	G/G	0	1	1	0	0	0	1	HORVU3Hr1G090180	1
chr3H_630880974	chr3H	630880974	C/C	C/C	G/G	0	1	1	0	1	0	0	HORVU3Hr1G090180	1
chr3H_630881278	chr3H	630881278	A/A	A/A	G/G	0	1	1	0	1	0	0	HORVU3Hr1G090180	1
chr3H_630881668	chr3H	630881668	C/C	C/C	G/G	0	1	1	0	0	1	0	HORVU3Hr1G090180	1
chr3H_630881770	chr3H	630881770	G/G	G/G	C/C	0	1	1	0	0	1	0	HORVU3Hr1G090180	1
chr3H_630881824	chr3H	630881824	T/T	T/T	G/G	0	1	1	0	1	0	0	HORVU3Hr1G090180	1
chr3H_630881892	chr3H	630881892	T/T	T/T	C/C	0	1	1	0	0	1	0	HORVU3Hr1G090180	1
chr3H_630881990	chr3H	630881990	T/T	T/T	C/C	0	1	1	0	0	1	0	HORVU3Hr1G090180	1
chr3H_630882363	chr3H	630882363	G/G	G/G	A/A	0	1	1	0	0	1	0	HORVU3Hr1G090180	1
chr3H_630882606	chr3H	630882606	T/T	T/T	C/C	0	1	1	0	0	1	0	HORVU3Hr1G090180	1
chr3H_630883611	chr3H	630883611	C/C	C/C	G/G	0	1	1	0	0	0	1	HORVU3Hr1G090180	1
chr3H_631110363	chr3H	631110363	T/T	T/T	G/G	0	1	1	0	0	1	0	HORVU3Hr1G090270	1
chr3H_631485152	chr3H	631485152	G/G	G/G	C/C	0	1	1	0	0	1	0	HORVU3Hr1G090350	1
chr3H_631485815	chr3H	631485815	G/G	G/G	C/C	0	1	1						1
chr3H_631486645	chr3H	631486645	A/A	A/A	C/C	0	1	1	0	0	1	0	HORVU3Hr1G090350	1
chr3H_631486962	chr3H	631486962	G/G	G/G	A/A	0	1	1	0	0	1	0	HORVU3Hr1G090350	1
chr3H_631488726	chr3H	631488726	C/C	C/C	G/G	0	1	1	0	0	0	1	HORVU3Hr1G090360	1
chr3H_631489485	chr3H	631489485	A/A	A/A	C/C	0	1	1	0	1	0	0	HORVU3Hr1G090360	1
chr3H_631495540	chr3H	631495540	C/C	C/C	G/G	0	1	1	0	0	1	0	HORVU3Hr1G090360	1
chr3H_631698560	chr3H	631698560	T/T	T/T	G/G	0	1	1	0	0	1	0	HORVU3Hr1G090410	1
chr3H_631804839	chr3H	631804839	A/A	G/G	A/A	1	0	1	0	1	0	0	HORVU3Hr1G090440	1
chr3H_631805703	chr3H	631805703	C/C	T/T	C/C	1	0	1	0	1	0	0	HORVU3Hr1G090440	1
chr3H_631806564	chr3H	631806564	T/T	C/C	T/T	1	0	1	0	0	0	1	HORVU3Hr1G090440	1
chr3H_631825510	chr3H	631825510	G/G	G/G	A/A	0	1	1	0	1	0	0	HORVU3Hr1G090450	1
chr3H_631826061	chr3H	631826061	A/A	A/A	C/C	0	1	1	0	0	1	0	HORVU3Hr1G090450	1
chr3H_631826433	chr3H	631826433	G/G	G/G	A/A	0	1	1	0	0	0	1	HORVU3Hr1G090450	1
chr3H_631826700	chr3H	631826700	A/A	A/A	G/G	0	1	1	0	0	1	0	HORVU3Hr1G090460	1
chr3H_631826939	chr3H	631826939	C/C	C/C	T/T	0	1	1						1
chr3H_631827160	chr3H	631827160	T/T	T/T	C/C	0	1	1	0	0	1	0	HORVU3Hr1G090460	1
chr3H_631827185	chr3H	631827185	C/C	C/C	T/T	0	1	1	0	0	1	0	HORVU3Hr1G090460	1
chr3H_632243848	chr3H	632243848	T/T	T/T	G/G	0	1	1	0	1	0	0	HORVU3Hr1G090540	1
chr3H_632243872	chr3H	632243872	C/C	C/C	G/G	0	1	1	0	1	0	0	HORVU3Hr1G090540	1
chr3H_632246727	chr3H	632246727	G/G	C/C	C/C	1	1	0	0	1	0	0	HORVU3Hr1G090540	1
chr3H_632246943	chr3H	632246943	C/C	G/G	C/C	1	0	1	0	0	1	0	HORVU3Hr1G090540	1
chr3H_632246967	chr3H	632246967	T/T	T/T	C/C	0	1	1	0	0	1	0	HORVU3Hr1G090540	1
chr3H_632247045	chr3H	632247045	C/C	C/C	T/T	0	1	1	0	0	1	0	HORVU3Hr1G090540	1
chr3H_632247165	chr3H	632247165	G/G	T/T	G/G	1	0	1	0	0	0	1	HORVU3Hr1G090540	1
chr3H_632247425	chr3H	632247425	G/G	G/G	A/A	0	1	1	0	0	0	1	HORVU3Hr1G090540	1
chr3H_632247434	chr3H	632247434	C/C	T/T	C/C	1	0	1	0	0	0	1	HORVU3Hr1G090540	1
chr3H_632248878	chr3H	632248878	C/C	G/G	C/C	1	0	1	0	1	0	0	HORVU3Hr1G090530	1
chr3H_632249058	chr3H	632249058	T/T	C/C	C/C	1	1	0	0	1	0	0	HORVU3Hr1G090530	1
chr3H_632250053	chr3H	632250053	C/C	C/G	C/C	1	0	1	0	0	1	0	HORVU3Hr1G090530	0
chr3H_632250289	chr3H	632250289	T/T	C/C	T/T	1	0	1	0	0	1	0	HORVU3Hr1G090530	1
chr3H_632251043	chr3H	632251043	A/A	G/G	A/A	1	0	1	0	0	0	1	HORVU3Hr1G090530	1
chr3H_632251106	chr3H	632251106	T/T	T/T	G/G	0	1	1	0	0	0	1	HORVU3Hr1G090530	1
chr3H_632251176	chr3H	632251176	T/T	./.	C/C	1	1	1	0	0	0	1	HORVU3Hr1G090530	0
chr3H_632251488	chr3H	632251488	T/T	C/C	C/C	1	1	0	0	0	0	1	HORVU3Hr1G090530	1
chr3H_632251578	chr3H	632251578	A/A	G/G	A/A	1	0	1	0	1	0	0	HORVU3Hr1G090560	1
chr3H_632252856	chr3H	632252856	G/G	A/A	G/G	1	0	1	0	0	1	0	HORVU3Hr1G090560	1
chr3H_632253189	chr3H	632253189	T/T	T/T	A/A	0	1	1	0	1	0	0	HORVU3Hr1G090560	1
chr3H_632254204	chr3H	632254204	G/G	G/G	T/T	0	1	1	0	0	1	0	HORVU3Hr1G090560	1
chr3H_632317384	chr3H	632317384	G/G	G/G	C/C	0	1	1	0	1	0	0	HORVU3Hr1G090580	1
chr3H_632320794	chr3H	632320794	A/A	G/G	G/G	1	1	0	0	1	0	0	HORVU3Hr1G090580	1
chr3H_632321083	chr3H	632321083	G/G	G/G	C/C	0	1	1	0	0	0	1	HORVU3Hr1G090580	1
chr3H_632321112	chr3H	632321112	A/A	G/G	A/A	1	0	1	0	0	0	1	HORVU3Hr1G090580	1
chr3H_632321166	chr3H	632321166	A/A	T/T	A/A	1	0	1	0	0	0	1	HORVU3Hr1G090580	1
chr3H_632321179	chr3H	632321179	C/C	C/C	T/T	0	1	1	0	0	0	1	HORVU3Hr1G090580	1
chr3H_632321375	chr3H	632321375	G/G	A/A	G/G	1	0	1	0	0	0	1	HORVU3Hr1G090580	1
chr3H_632321677	chr3H	632321677	T/T	T/T	C/C	0	1	1	0	0	0	1	HORVU3Hr1G090580	1
chr3H_632902197	chr3H	632902197	G/G	T/T	G/G	1	0	1	0	0	0	1	HORVU3Hr1G090670	1
chr3H_632906718	chr3H	632906718	G/G	G/G	A/A	0	1	1	0	0	0	1	HORVU3Hr1G090670	1
chr3H_632908735	chr3H	632908735	G/G	T/T	G/G	1	0	1	0	0	0	1	HORVU3Hr1G090690	1
chr3H_632908818	chr3H	632908818	G/G	G/G	A/A	0	1	1	0	0	0	1	HORVU3Hr1G090690	1
chr3H_632908903	chr3H	632908903	C/C	T/T	T/T	1	1	0	0	0	0	1	HORVU3Hr1G090690	1
chr3H_632912092	chr3H	632912092	A/A	G/G	./.	1	1	1	0	0	0	1	HORVU3Hr1G090710	0
chr3H_632912720	chr3H	632912720	G/G	A/A	./.	1	1	1	0	0	1	0	HORVU3Hr1G090710	0
chr3H_632912933	chr3H	632912933	C/C	T/T	./.	1	1	1	0	1	0	0	HORVU3Hr1G090710	0
chr3H_632913457	chr3H	632913457	C/C	T/T	./.	1	1	1	0	0	1	0	HORVU3Hr1G090710	0
chr3H_632913680	chr3H	632913680	T/T	T/T	C/C	0	1	1	0	0	1	0	HORVU3Hr1G090710	1
chr3H_632914358	chr3H	632914358	G/G	G/G	A/A	0	1	1	0	1	0	0	HORVU3Hr1G090710	1
chr3H_632915185	chr3H	632915185	G/G	G/G	A/A	0	1	1	0	1	0	0	HORVU3Hr1G090710	1
chr3H_632915443	chr3H	632915443	G/G	G/G	A/A	0	1	1	0	0	1	0	HORVU3Hr1G090710	1
chr3H_632915692	chr3H	632915692	G/G	G/G	A/A	0	1	1	0	1	0	0	HORVU3Hr1G090710	1
chr3H_633067610	chr3H	633067610	T/T	C/C	C/C	1	1	0	0	1	0	0	HORVU3Hr1G090730	1
chr3H_633068597	chr3H	633068597	C/C	A/A	C/C	1	0	1	0	0	1	0	HORVU3Hr1G090730	1
chr3H_633068677	chr3H	633068677	C/C	A/A	C/C	1	0	1	0	1	0	0	HORVU3Hr1G090730	1
chr3H_633068812	chr3H	633068812	A/A	A/A	G/G	0	1	1	0	1	0	0	HORVU3Hr1G090730	1
chr3H_633068860	chr3H	633068860	C/C	T/T	C/C	1	0	1	0	1	0	0	HORVU3Hr1G090730	1
chr3H_633068956	chr3H	633068956	G/G	A/A	G/G	1	0	1	0	1	0	0	HORVU3Hr1G090730	1
chr3H_633069025	chr3H	633069025	G/G	A/A	G/G	1	0	1	0	1	0	0	HORVU3Hr1G090730	1
chr3H_633069086	chr3H	633069086	C/C	T/T	T/T	1	1	0	0	1	0	0	HORVU3Hr1G090730	1
chr3H_633069181	chr3H	633069181	T/T	C/C	C/C	1	1	0	0	1	0	0	HORVU3Hr1G090730	1
chr3H_633069258	chr3H	633069258	A/A	G/G	A/A	1	0	1	0	0	0	1	HORVU3Hr1G090730	1
chr3H_633080981	chr3H	633080981	C/C	C/C	T/T	0	1	1	0	1	0	0	HORVU3Hr1G090740	1
chr3H_633081203	chr3H	633081203	C/C	G/G	C/C	1	0	1	0	1	0	0	HORVU3Hr1G090740	1
chr3H_633085710	chr3H	633085710	G/G	A/A	A/A	1	1	0	0	0	0	1	HORVU3Hr1G090760	1
chr3H_633085924	chr3H	633085924	G/G	A/A	A/A	1	1	0	0	0	0	1	HORVU3Hr1G090760	1
chr3H_633085996	chr3H	633085996	G/G	A/A	A/A	1	1	0	0	0	0	1	HORVU3Hr1G090760	1
chr3H_633086281	chr3H	633086281	C/C	T/T	T/T	1	1	0	0	1	0	0	HORVU3Hr1G090760	1
chr3H_633086345	chr3H	633086345	G/G	G/G	A/A	0	1	1	0	0	1	0	HORVU3Hr1G090760	1
chr3H_633086358	chr3H	633086358	T/T	G/G	G/G	1	1	0	0	0	1	0	HORVU3Hr1G090760	1
chr3H_633086594	chr3H	633086594	T/T	C/C	C/C	1	1	0	0	0	1	0	HORVU3Hr1G090760	1
chr3H_633087369	chr3H	633087369	T/T	T/T	C/C	0	1	1	0	1	0	0	HORVU3Hr1G090760	1
chr3H_633089922	chr3H	633089922	A/A	C/C	A/A	1	0	1	0	0	1	0	HORVU3Hr1G090760	1
chr3H_633089997	chr3H	633089997	A/A	C/C	A/A	1	0	1	0	0	1	0	HORVU3Hr1G090760	1
chr3H_633303897	chr3H	633303897	C/C	T/T	C/C	1	0	1	0	1	0	0	HORVU3Hr1G090820	1
chr3H_633391924	chr3H	633391924	A/A	G/G	A/A	1	0	1	0	0	1	0	HORVU3Hr1G090850	1
chr3H_633392293	chr3H	633392293	./.	T/T	C/C	1	1	1	0	1	0	0	HORVU3Hr1G090850	0
chr3H_633392885	chr3H	633392885	C/C	G/G	C/C	1	0	1	0	1	0	0	HORVU3Hr1G090850	1
chr3H_633392992	chr3H	633392992	T/T	T/T	T/G	0	1	1	0	0	1	0	HORVU3Hr1G090850	0
chr3H_633416808	chr3H	633416808	T/T	A/A	T/T	1	0	1	0	1	0	0	HORVU3Hr1G090870	1
chr3H_633416874	chr3H	633416874	C/C	A/A	C/C	1	0	1	0	1	0	0	HORVU3Hr1G090870	1
chr3H_633417844	chr3H	633417844	C/C	T/T	C/C	1	0	1	0	1	0	0	HORVU3Hr1G090870	1
chr3H_633418611	chr3H	633418611	A/A	G/G	A/A	1	0	1	0	1	0	0	HORVU3Hr1G090870	1
chr3H_633418909	chr3H	633418909	T/T	C/C	T/T	1	0	1	0	1	0	0	HORVU3Hr1G090870	1
chr3H_633419086	chr3H	633419086	A/A	G/G	A/A	1	0	1	0	0	1	0	HORVU3Hr1G090870	1
chr3H_633419571	chr3H	633419571	C/C	T/T	C/C	1	0	1	0	1	0	0	HORVU3Hr1G090870	1
chr3H_633495020	chr3H	633495020	G/G	A/A	G/G	1	0	1	0	0	1	0	HORVU3Hr1G090890	1
chr3H_633500216	chr3H	633500216	A/A	G/G	A/A	1	0	1	0	0	1	0	HORVU3Hr1G090900	1
chr3H_633500314	chr3H	633500314	T/T	C/C	T/T	1	0	1	0	1	0	0	HORVU3Hr1G090900	1
chr3H_633599544	chr3H	633599544	A/A	T/T	A/A	1	0	1	0	0	0	1	HORVU3Hr1G090920	1
chr3H_633600270	chr3H	633600270	G/G	A/A	G/G	1	0	1	0	0	0	1	HORVU3Hr1G090920	1
chr3H_633600507	chr3H	633600507	T/T	C/C	T/T	1	0	1	0	0	0	1	HORVU3Hr1G090920	1
chr3H_633600596	chr3H	633600596	T/T	C/C	T/T	1	0	1	0	0	0	1	HORVU3Hr1G090920	1
chr3H_633600749	chr3H	633600749	C/C	T/T	C/C	1	0	1	0	0	0	1	HORVU3Hr1G090920	1
chr3H_633600805	chr3H	633600805	A/A	G/G	A/A	1	0	1	0	0	0	1	HORVU3Hr1G090920	1
chr3H_633601143	chr3H	633601143	T/T	T/C	T/T	1	0	1	0	0	0	1	HORVU3Hr1G090920	0
chr3H_633601273	chr3H	633601273	A/A	G/G	A/A	1	0	1	0	0	0	1	HORVU3Hr1G090920	1
chr3H_633601534	chr3H	633601534	G/G	C/C	G/G	1	0	1	0	0	0	1	HORVU3Hr1G090920	1
chr3H_633641721	chr3H	633641721	T/T	C/C	T/T	1	0	1	0	0	0	1	HORVU3Hr1G090910	1
chr3H_633643160	chr3H	633643160	C/C	A/A	C/C	1	0	1	0	0	0	1	HORVU3Hr1G090910	1
chr3H_633643254	chr3H	633643254	G/G	A/A	G/G	1	0	1	0	0	0	1	HORVU3Hr1G090910	1
chr3H_633643344	chr3H	633643344	G/G	A/A	G/G	1	0	1	0	0	0	1	HORVU3Hr1G090910	1
chr3H_633643432	chr3H	633643432	A/A	G/G	A/A	1	0	1	0	0	0	1	HORVU3Hr1G090910	1
chr3H_633643840	chr3H	633643840	C/C	T/T	T/T	1	1	0	0	0	0	1	HORVU3Hr1G090910	1
chr3H_634073493	chr3H	634073493	G/G	./.	A/A	1	1	1	0	0	1	0	HORVU3Hr1G090970	0
chr3H_634076976	chr3H	634076976	A/A	./.	G/G	1	1	1	0	0	0	1	HORVU3Hr1G090970	0
chr3H_634364029	chr3H	634364029	C/C	./.	C/G	1	1	1	0	1	0	0	HORVU3Hr1G091020	0
chr3H_634579761	chr3H	634579761	G/G	./.	T/T	1	1	1	0	0	0	1	HORVU3Hr1G091120	0
chr3H_634579964	chr3H	634579964	C/C	./.	T/T	1	1	1	0	0	0	1	HORVU3Hr1G091120	0
chr3H_634581620	chr3H	634581620	C/C	./.	A/A	1	1	1	0	0	0	1	HORVU3Hr1G091120	0
chr3H_634620750	chr3H	634620750	G/G	./.	A/A	1	1	1	0	1	0	0	HORVU3Hr1G091140	0
chr3H_634620856	chr3H	634620856	A/A	./.	C/C	1	1	1	0	0	1	0	HORVU3Hr1G091140	0
chr3H_634621522	chr3H	634621522	C/C	./.	T/T	1	1	1	0	1	0	0	HORVU3Hr1G091140	0
chr3H_634622956	chr3H	634622956	A/A	./.	G/G	1	1	1	0	0	0	1	HORVU3Hr1G091150	0
chr3H_634622984	chr3H	634622984	C/C	./.	A/A	1	1	1	0	0	0	1	HORVU3Hr1G091150	0
chr3H_634624611	chr3H	634624611	C/C	./.	T/T	1	1	1	0	0	1	0	HORVU3Hr1G091150	0
chr3H_634624914	chr3H	634624914	C/C	./.	T/T	1	1	1	0	0	1	0	HORVU3Hr1G091150	0
chr3H_634625107	chr3H	634625107	T/T	./.	C/C	1	1	1	0	0	1	0	HORVU3Hr1G091150	0
chr3H_634626523	chr3H	634626523	T/T	./.	C/C	1	1	1	0	0	1	0	HORVU3Hr1G091150	0
chr3H_634851896	chr3H	634851896	G/G	G/G	G/C	0	1	1	0	0	1	0	HORVU3Hr1G091200	0
chr3H_634851897	chr3H	634851897	A/A	T/T	A/A	1	0	1	0	0	1	0	HORVU3Hr1G091200	1
chr3H_634851936	chr3H	634851936	C/C	G/G	C/C	1	0	1	0	0	1	0	HORVU3Hr1G091200	1
chr3H_634853629	chr3H	634853629	C/C	T/T	C/C	1	0	1	0	1	0	0	HORVU3Hr1G091200	1
chr3H_634855994	chr3H	634855994	T/T	G/G	T/T	1	0	1	0	1	0	0	HORVU3Hr1G091200	1
chr3H_634856087	chr3H	634856087	T/T	C/C	T/T	1	0	1	0	1	0	0	HORVU3Hr1G091200	1
chr3H_634856166	chr3H	634856166	G/G	A/A	G/G	1	0	1	0	0	0	1	HORVU3Hr1G091200	1
chr3H_634856246	chr3H	634856246	C/C	G/G	C/C	1	0	1	0	0	0	1	HORVU3Hr1G091200	1
chr3H_634921582	chr3H	634921582	T/T	T/T	G/G	0	1	1	0	0	0	1	HORVU3Hr1G091230	1
chr3H_634921710	chr3H	634921710	C/C	C/C	T/T	0	1	1						1
chr3H_634922517	chr3H	634922517	G/G	G/G	T/T	0	1	1	0	0	0	1	HORVU3Hr1G091230	1
chr3H_634923339	chr3H	634923339	T/T	T/T	A/A	0	1	1	0	0	1	0	HORVU3Hr1G091230	1
chr3H_634923353	chr3H	634923353	A/A	./.	C/C	1	1	1	0	0	1	0	HORVU3Hr1G091230	0
chr3H_634923676	chr3H	634923676	A/A	A/A	G/G	0	1	1	0	0	0	1	HORVU3Hr1G091230	1
chr3H_634932524	chr3H	634932524	T/T	T/T	C/C	0	1	1	0	1	0	0	HORVU3Hr1G091250	1
chr3H_637574373	chr3H	637574373	A/A	A/A	G/G	0	1	1	0	0	1	0	HORVU3Hr1G092250	1
chr3H_638068731	chr3H	638068731	G/C	G/G	G/G	1	1	0	0	0	1	0	HORVU3Hr1G092430	0
chr3H_640637032	chr3H	640637032	C/C	C/C	T/T	0	1	1	0	0	1	0	HORVU3Hr1G092970	1
chr3H_641437998	chr3H	641437998	T/T	T/T	C/C	0	1	1	0	0	0	1	HORVU3Hr1G093240	1
chr3H_645259185	chr3H	645259185	A/G	A/A	A/A	1	1	0	0	1	0	0	HORVU3Hr1G094240	0
chr3H_645620802	chr3H	645620802	C/C	C/C	T/T	0	1	1	0	0	1	0	HORVU3Hr1G094300	1
chr3H_645621164	chr3H	645621164	T/T	T/T	G/G	0	1	1	0	0	1	0	HORVU3Hr1G094300	1
chr3H_645621429	chr3H	645621429	C/C	C/C	T/T	0	1	1	0	0	1	0	HORVU3Hr1G094300	1
chr3H_645865324	chr3H	645865324	C/C	C/C	T/T	0	1	1	0	0	0	1	HORVU3Hr1G094440	1
chr3H_645865651	chr3H	645865651	A/A	A/A	T/T	0	1	1	0	1	0	0	HORVU3Hr1G094440	1
chr3H_645866023	chr3H	645866023	./.	C/C	T/T	1	1	1	0	0	1	0	HORVU3Hr1G094440	0
chr3H_645871097	chr3H	645871097	C/C	C/C	A/A	0	1	1	0	0	0	1	HORVU3Hr1G094450	1
chr3H_645871231	chr3H	645871231	A/A	A/A	G/G	0	1	1	0	1	0	0	HORVU3Hr1G094450	1
chr3H_645873173	chr3H	645873173	G/G	G/G	A/A	0	1	1	0	1	0	0	HORVU3Hr1G094450	1
chr3H_645874834	chr3H	645874834	A/A	A/A	C/C	0	1	1	0	0	1	0	HORVU3Hr1G094450	1
chr3H_645876167	chr3H	645876167	C/C	C/C	T/T	0	1	1	0	0	1	0	HORVU3Hr1G094450	1
chr3H_645877602	chr3H	645877602	T/T	T/T	T/A	0	1	1	0	0	1	0	HORVU3Hr1G094450	0
chr3H_645877613	chr3H	645877613	C/C	C/C	T/T	0	1	1	0	0	1	0	HORVU3Hr1G094450	1
chr3H_645878077	chr3H	645878077	./.	A/A	G/G	1	1	1	0	1	0	0	HORVU3Hr1G094450	0
chr3H_645878156	chr3H	645878156	T/T	T/T	G/G	0	1	1	0	1	0	0	HORVU3Hr1G094450	1
chr3H_646321792	chr3H	646321792	G/G	G/G	A/A	0	1	1	0	0	0	1	HORVU3Hr1G094550	1
chr3H_646326140	chr3H	646326140	T/T	T/T	C/C	0	1	1	0	0	1	0	HORVU3Hr1G094550	1
chr3H_646329261	chr3H	646329261	G/G	G/G	C/C	0	1	1	0	0	0	1	HORVU3Hr1G094570	1
chr3H_646329282	chr3H	646329282	T/T	T/T	C/C	0	1	1	0	0	0	1	HORVU3Hr1G094570	1
chr3H_646330277	chr3H	646330277	G/G	G/G	A/A	0	1	1	0	0	0	1	HORVU3Hr1G094570	1
chr3H_646330500	chr3H	646330500	C/C	C/C	T/T	0	1	1	0	1	0	0	HORVU3Hr1G094570	1
chr3H_646330848	chr3H	646330848	A/A	A/A	G/G	0	1	1	0	1	0	0	HORVU3Hr1G094570	1
chr3H_646330995	chr3H	646330995	C/C	C/C	A/A	0	1	1	0	1	0	0	HORVU3Hr1G094570	1
chr3H_646331687	chr3H	646331687	G/G	G/G	C/C	0	1	1	0	0	1	0	HORVU3Hr1G094570	1
chr3H_646331963	chr3H	646331963	A/A	A/A	G/G	0	1	1	0	0	1	0	HORVU3Hr1G094570	1
chr3H_646332081	chr3H	646332081	G/G	G/G	C/C	0	1	1	0	0	1	0	HORVU3Hr1G094570	1
chr3H_646606808	chr3H	646606808	C/C	C/C	G/G	0	1	1	0	0	1	0	HORVU3Hr1G094600	1
chr3H_646606877	chr3H	646606877	T/T	T/T	C/C	0	1	1	0	0	0	1	HORVU3Hr1G094600	1
chr3H_647752197	chr3H	647752197	T/T	T/T	C/C	0	1	1	0	1	0	0	HORVU3Hr1G094820	1
chr3H_648308446	chr3H	648308446	T/T	T/T	C/C	0	1	1	0	1	0	0	HORVU3Hr1G094900	1
chr3H_648308651	chr3H	648308651	A/A	A/A	G/A	0	1	1	0	0	1	0	HORVU3Hr1G094900	0
chr3H_648308777	chr3H	648308777	G/G	A/G	A/A	1	1	1	0	0	1	0	HORVU3Hr1G094900	0
chr3H_649012240	chr3H	649012240	C/C	C/T	C/T	1	1	0	0	0	0	1	HORVU3Hr1G095090	0
chr3H_649012281	chr3H	649012281	A/A	G/A	G/A	1	1	0	0	0	0	1	HORVU3Hr1G095090	0
chr3H_649804415	chr3H	649804415	T/C	T/T	T/T	1	1	0	0	0	1	0	HORVU3Hr1G095360	0
chr3H_650931200	chr3H	650931200	G/G	G/G	G/T	0	1	1	0	0	1	0	HORVU3Hr1G095850	0
chr3H_652436518	chr3H	652436518	A/G	A/A	A/A	1	1	0	0	1	0	0	HORVU3Hr1G096250	0
chr3H_652437250	chr3H	652437250	G/A	G/G	G/G	1	1	0	0	1	0	0	HORVU3Hr1G096250	0
chr3H_653287677	chr3H	653287677	G/A	G/G	G/G	1	1	0	0	0	0	1	HORVU3Hr1G096450	0
chr3H_655177615	chr3H	655177615	G/A	A/A	A/A	1	1	0						0
chr3H_658471329	chr3H	658471329	T/T	T/T	T/G	0	1	1	0	0	0	1	HORVU3Hr1G098430	0
chr3H_661477602	chr3H	661477602	C/C	A/C	C/C	1	0	1	0	0	1	0	HORVU3Hr1G099400	0
chr3H_666168714	chr3H	666168714	T/T	C/T	C/T	1	1	0	0	0	0	1	HORVU3Hr1G104100	0
chr3H_669167255	chr3H	669167255	G/A	G/G	G/G	1	1	0	0	0	1	0	HORVU3Hr1G105620	0
chr3H_671496279	chr3H	671496279	T/T	T/T	G/T	0	1	1	0	1	0	0	HORVU3Hr1G106880	0
chr3H_672039497	chr3H	672039497	A/A	A/A	G/A	0	1	1	0	0	1	0	HORVU3Hr1G107010	0
chr3H_674768733	chr3H	674768733	G/G	G/G	G/A	0	1	1	0	0	0	1	HORVU3Hr1G108290	0
chr3H_678756705	chr3H	678756705	G/C	C/C	G/C	1	0	1	0	0	1	0	HORVU3Hr1G109570	0
chr3H_685358440	chr3H	685358440	A/A	C/A	A/A	1	0	1	0	1	0	0	HORVU3Hr1G112060	0
chr3H_685402891	chr3H	685402891	G/C	G/C	G/G	0	1	1						0
chr3H_687538652	chr3H	687538652	A/A	G/A	A/A	1	0	1	0	1	0	0	HORVU3Hr1G113070	0
chr3H_693427073	chr3H	693427073	C/A	C/C	C/C	1	1	0	0	0	1	0	HORVU3Hr1G115580	0
chr3H_694855353	chr3H	694855353	G/G	A/G	G/G	1	0	1	0	1	0	0	HORVU3Hr1G115990	0
chr3H_696067511	chr3H	696067511	A/G	G/G	A/G	1	0	1	0	0	0	1	HORVU3Hr1G116550	0
chr3H_698197437	chr3H	698197437	G/A	G/A	G/G	0	1	1	0	0	0	1	HORVU3Hr1G117440	0
chr4H_1340206	chr4H	1340206	G/C	C/C	C/C	1	1	0	0	0	1	0	HORVU4Hr1G000930	0
chr4H_3151898	chr4H	3151898	C/C	C/T	C/C	1	0	1	0	1	0	0	HORVU4Hr1G001840	0
chr4H_15509664	chr4H	15509664	G/G	G/A	G/G	1	0	1	1	0	0	0	HORVU4Hr1G006710	0
chr4H_19713661	chr4H	19713661	T/T	T/G	T/T	1	0	1	0	0	1	0	HORVU4Hr1G007520	0
chr4H_25658639	chr4H	25658639	G/G	G/A	G/A	1	1	0	0	0	1	0	HORVU4Hr1G008980	0
chr4H_30516336	chr4H	30516336	A/G	A/A	A/A	1	1	0	0	1	0	0	HORVU4Hr1G010200	0
chr4H_35535682	chr4H	35535682	C/C	C/T	C/C	1	0	1	0	1	0	0	HORVU4Hr1G011450	0
chr4H_36723333	chr4H	36723333	G/A	A/A	A/A	1	1	0	0	0	0	1	HORVU4Hr1G011740	0
chr4H_36945701	chr4H	36945701	T/C	C/C	C/C	1	1	0	0	1	0	0	HORVU4Hr1G011770	0
chr4H_37210209	chr4H	37210209	A/T	A/T	A/A	0	1	1						0
chr4H_37743839	chr4H	37743839	T/C	T/T	T/T	1	1	0	0	0	1	0	HORVU4Hr1G011910	0
chr4H_38401337	chr4H	38401337	T/T	T/T	T/C	0	1	1	0	0	1	0	HORVU4Hr1G012000	0
chr4H_53809951	chr4H	53809951	T/G	T/T	T/T	1	1	0	0	0	1	0	HORVU4Hr1G014590	0
chr4H_61676985	chr4H	61676985	G/G	G/A	G/G	1	0	1	0	0	0	1	HORVU4Hr1G015640	0
chr4H_70813321	chr4H	70813321	G/T	G/G	G/G	1	1	0	1	0	0	0	HORVU4Hr1G016770	0
chr4H_72021923	chr4H	72021923	G/G	G/T	G/G	1	0	1	0	0	0	1	HORVU4Hr1G017000	0
chr4H_72271098	chr4H	72271098	G/A	G/G	G/G	1	1	0	0	0	0	1	HORVU4Hr1G017010	0
chr4H_82506517	chr4H	82506517	G/T	G/G	G/G	1	1	0	0	0	0	1	HORVU4Hr1G018230	0
chr4H_82513169	chr4H	82513169	T/T	T/C	T/C	1	1	0	0	1	0	0	HORVU4Hr1G018250	0
chr4H_85441909	chr4H	85441909	C/C	C/C	C/T	0	1	1	0	0	1	0	HORVU4Hr1G018660	0
chr4H_96360901	chr4H	96360901	G/C	G/G	G/G	1	1	0	0	0	1	0	HORVU4Hr1G019910	0
chr4H_116838092	chr4H	116838092	A/A	A/G	A/A	1	0	1	0	0	1	0	HORVU4Hr1G022110	0
chr4H_121907190	chr4H	121907190	G/G	G/C	G/G	1	0	1	0	0	0	1	HORVU4Hr1G022850	0
chr4H_121907925	chr4H	121907925	T/C	T/C	T/T	0	1	1	0	1	0	0	HORVU4Hr1G022850	0
chr4H_122903686	chr4H	122903686	G/T	G/T	G/G	0	1	1	0	0	1	0	HORVU4Hr1G022990	0
chr4H_122903728	chr4H	122903728	G/G	G/A	G/G	1	0	1	0	0	1	0	HORVU4Hr1G022990	0
chr4H_122904953	chr4H	122904953	T/C	T/C	T/T	0	1	1	0	0	1	0	HORVU4Hr1G022990	0
chr4H_138781478	chr4H	138781478	T/C	T/T	T/T	1	1	0						0
chr4H_142652657	chr4H	142652657	A/G	A/A	A/A	1	1	0	0	1	0	0	HORVU4Hr1G024710	0
chr4H_145871579	chr4H	145871579	C/T	C/C	C/T	1	0	1	0	0	1	0	HORVU4Hr1G025150	0
chr4H_148420938	chr4H	148420938	A/G	A/G	G/G	0	1	1	0	0	0	1	HORVU4Hr1G025470	0
chr4H_164576869	chr4H	164576869	C/C	C/T	C/C	1	0	1	0	0	1	0	HORVU4Hr1G027060	0
chr4H_186238225	chr4H	186238225	A/A	T/A	T/A	1	1	0	1	0	0	0	HORVU4Hr1G029410	0
chr4H_206550139	chr4H	206550139	C/C	C/C	C/G	0	1	1						0
chr4H_220157350	chr4H	220157350	C/T	C/C	C/C	1	1	0	0	0	1	0	HORVU4Hr1G032190	0
chr4H_251036972	chr4H	251036972	A/G	A/A	A/A	1	1	0	0	1	0	0	HORVU4Hr1G034590	0
chr4H_273735489	chr4H	273735489	C/C	C/T	C/C	1	0	1	0	0	0	1	HORVU4Hr1G036840	0
chr4H_336173036	chr4H	336173036	C/C	C/T	C/C	1	0	1	0	0	1	0	HORVU4Hr1G042450	0
chr4H_364672229	chr4H	364672229	A/C	A/A	A/A	1	1	0	0	1	0	0	HORVU4Hr1G045760	0
chr4H_366834054	chr4H	366834054	A/C	A/A	A/A	1	1	0						0
chr4H_371342855	chr4H	371342855	C/G	C/C	C/C	1	1	0	0	0	1	0	HORVU4Hr1G046540	0
chr4H_371344346	chr4H	371344346	C/T	C/C	C/C	1	1	0	0	0	0	1	HORVU4Hr1G046540	0
chr4H_407522675	chr4H	407522675	C/T	C/C	C/C	1	1	0	0	1	0	0	HORVU4Hr1G050160	0
chr4H_412667584	chr4H	412667584	C/T	C/C	C/C	1	1	0	0	0	0	1	HORVU4Hr1G050580	0
chr4H_415139347	chr4H	415139347	C/C	C/T	C/C	1	0	1	0	0	1	0	HORVU4Hr1G050840	0
chr4H_428571525	chr4H	428571525	T/G	T/T	T/T	1	1	0	0	0	1	0	HORVU4Hr1G052040	0
chr4H_432191369	chr4H	432191369	T/T	G/T	G/T	1	1	0						0
chr4H_442888387	chr4H	442888387	C/C	T/T	T/T	1	1	0	0	0	1	0	HORVU4Hr1G053180	1
chr4H_445770147	chr4H	445770147	G/A	G/G	G/A	1	0	1	0	1	0	0	HORVU4Hr1G053550	0
chr4H_445770297	chr4H	445770297	C/T	T/T	T/T	1	1	0	0	1	0	0	HORVU4Hr1G053550	0
chr4H_445770722	chr4H	445770722	T/C	C/C	T/C	1	0	1	0	0	1	0	HORVU4Hr1G053550	0
chr4H_445770963	chr4H	445770963	A/T	A/T	A/A	0	1	1	0	1	0	0	HORVU4Hr1G053550	0
chr4H_448828215	chr4H	448828215	G/A	G/A	G/G	0	1	1	0	1	0	0	HORVU4Hr1G053860	0
chr4H_472533752	chr4H	472533752	A/G	G/G	G/G	1	1	0	0	0	0	1	HORVU4Hr1G056250	0
chr4H_474907392	chr4H	474907392	G/A	G/A	G/G	0	1	1	0	0	0	1	HORVU4Hr1G056520	0
chr4H_474907420	chr4H	474907420	T/A	T/A	A/A	0	1	1	0	0	0	1	HORVU4Hr1G056520	0
chr4H_474907468	chr4H	474907468	T/G	T/G	T/T	0	1	1	0	0	0	1	HORVU4Hr1G056520	0
chr4H_474957325	chr4H	474957325	G/G	G/A	G/G	1	0	1	0	0	1	0	HORVU4Hr1G056550	0
chr4H_491399708	chr4H	491399708	T/G	T/T	T/T	1	1	0	0	1	0	0	HORVU4Hr1G058840	0
chr4H_491728543	chr4H	491728543	A/G	A/A	A/G	1	0	1	0	0	1	0	HORVU4Hr1G058930	0
chr4H_510834331	chr4H	510834331	A/G	A/A	A/A	1	1	0	0	1	0	0	HORVU4Hr1G060880	0
chr4H_512103393	chr4H	512103393	A/A	A/G	A/A	1	0	1	0	0	0	1	HORVU4Hr1G061050	0
chr4H_521415942	chr4H	521415942	G/C	G/G	G/G	1	1	0						0
chr4H_521416170	chr4H	521416170	T/T	T/T	T/C	0	1	1	0	0	1	0	HORVU4Hr1G062110	0
chr4H_523377097	chr4H	523377097	A/A	A/G	A/G	1	1	0						0
chr4H_524863984	chr4H	524863984	G/C	G/G	G/G	1	1	0	0	0	1	0	HORVU4Hr1G062740	0
chr4H_529647429	chr4H	529647429	T/T	T/T	T/C	0	1	1	0	0	0	1	HORVU4Hr1G063180	0
chr4H_532860299	chr4H	532860299	A/A	C/A	A/A	1	0	1	0	0	0	1	HORVU4Hr1G063690	0
chr4H_541505779	chr4H	541505779	C/T	C/C	C/C	1	1	0	0	0	1	0	HORVU4Hr1G064670	0
chr4H_554914627	chr4H	554914627	A/T	A/A	A/A	1	1	0						0
chr4H_557431811	chr4H	557431811	A/T	A/A	A/A	1	1	0	0	0	1	0	HORVU4Hr1G067100	0
chr4H_558215418	chr4H	558215418	C/T	C/C	C/C	1	1	0	0	1	0	0	HORVU4Hr1G067270	0
chr4H_558916481	chr4H	558916481	T/T	T/T	T/C	0	1	1	0	0	1	0	HORVU4Hr1G067360	0
chr4H_560027903	chr4H	560027903	A/A	A/G	A/A	1	0	1	1	0	0	0	HORVU4Hr1G067490	0
chr4H_565372520	chr4H	565372520	G/G	G/A	G/G	1	0	1	0	0	0	1	HORVU4Hr1G068300	0
chr4H_582038531	chr4H	582038531	A/A	A/G	A/G	1	1	0	1	0	0	0	HORVU4Hr1G071810	0
chr4H_589793797	chr4H	589793797	A/A	A/T	A/T	1	1	0	0	0	1	0	HORVU4Hr1G073380	0
chr4H_590112549	chr4H	590112549	C/T	C/C	C/T	1	0	1	0	0	0	1	HORVU4Hr1G073480	0
chr4H_591934471	chr4H	591934471	A/A	A/G	A/G	1	1	0	0	0	0	1	HORVU4Hr1G073880	0
chr4H_591935037	chr4H	591935037	C/A	C/A	C/C	0	1	1	0	0	1	0	HORVU4Hr1G073880	0
chr4H_591935884	chr4H	591935884	C/T	C/T	C/C	0	1	1	0	0	0	1	HORVU4Hr1G073880	0
chr4H_591936113	chr4H	591936113	G/G	G/A	G/G	1	0	1	0	0	1	0	HORVU4Hr1G073880	0
chr4H_594118398	chr4H	594118398	G/A	G/G	G/G	1	1	0	0	0	1	0	HORVU4Hr1G074360	0
chr4H_595314210	chr4H	595314210	C/G	C/G	C/C	0	1	1	0	0	1	0	HORVU4Hr1G074720	0
chr4H_599164484	chr4H	599164484	T/T	C/T	C/T	1	1	0	0	0	0	1	HORVU4Hr1G075720	0
chr4H_602621996	chr4H	602621996	T/T	C/T	C/T	1	1	0	0	0	1	0	HORVU4Hr1G077050	0
chr4H_610444751	chr4H	610444751	G/G	G/C	G/G	1	0	1	0	1	0	0	HORVU4Hr1G079040	0
chr4H_611033221	chr4H	611033221	T/A	T/A	T/T	0	1	1	0	0	1	0	HORVU4Hr1G079100	0
chr4H_615703629	chr4H	615703629	G/A	G/G	G/G	1	1	0	0	0	1	0	HORVU4Hr1G080450	0
chr4H_621487334	chr4H	621487334	T/T	T/T	T/G	0	1	1	0	0	1	0	HORVU4Hr1G082140	0
chr4H_630336676	chr4H	630336676	G/A	G/G	G/G	1	1	0	0	0	0	1	HORVU4Hr1G084890	0
chr4H_632281630	chr4H	632281630	C/T	T/T	T/T	1	1	0						0
chr4H_634117224	chr4H	634117224	A/T	A/A	A/A	1	1	0	0	0	1	0	HORVU4Hr1G086380	0
chr4H_640542514	chr4H	640542514	C/A	C/C	C/C	1	1	0	1	0	0	0	HORVU4Hr1G088480	0
chr4H_644435552	chr4H	644435552	G/C	G/C	G/G	0	1	1	0	1	0	0	HORVU4Hr1G090090	0
chr4H_644547214	chr4H	644547214	G/G	G/A	G/A	1	1	0	0	0	0	1	HORVU4Hr1G090190	0
chr4H_645155309	chr4H	645155309	C/C	C/T	C/C	1	0	1	0	1	0	0	HORVU4Hr1G090440	0
chr4H_646225981	chr4H	646225981	G/G	C/G	C/G	1	1	0						0
chr5H_6664758	chr5H	6664758	T/T	T/C	T/T	1	0	1	0	1	0	0	HORVU5Hr1G002510	0
chr5H_7479569	chr5H	7479569	G/G	G/A	G/G	1	0	1	0	1	0	0	HORVU5Hr1G003820	0
chr5H_9866299	chr5H	9866299	G/A	./.	G/A	1	0	1	0	0	0	1	HORVU5Hr1G006000	0
chr5H_11398906	chr5H	11398906	G/A	G/G	G/G	1	1	0						0
chr5H_14185204	chr5H	14185204	A/A	A/A	A/C	0	1	1	0	0	1	0	HORVU5Hr1G007410	0
chr5H_14464921	chr5H	14464921	A/G	A/A	A/A	1	1	0	0	0	0	1	HORVU5Hr1G007480	0
chr5H_14466571	chr5H	14466571	C/T	C/C	C/C	1	1	0	0	0	0	1	HORVU5Hr1G007480	0
chr5H_16495364	chr5H	16495364	T/C	C/C	C/C	1	1	0	0	1	0	0	HORVU5Hr1G007830	0
chr5H_28146793	chr5H	28146793	C/T	T/T	C/T	1	0	1	0	1	0	0	HORVU5Hr1G010860	0
chr5H_29333570	chr5H	29333570	T/T	T/C	T/T	1	0	1	0	0	1	0	HORVU5Hr1G011280	0
chr5H_29338900	chr5H	29338900	G/A	G/A	G/G	0	1	1	0	0	1	0	HORVU5Hr1G011280	0
chr5H_29339163	chr5H	29339163	G/C	G/C	G/G	0	1	1	0	0	1	0	HORVU5Hr1G011280	0
chr5H_29339211	chr5H	29339211	C/T	C/T	C/C	0	1	1	0	1	0	0	HORVU5Hr1G011280	0
chr5H_36457401	chr5H	36457401	G/T	G/G	G/T	1	0	1	0	0	0	1	HORVU5Hr1G012490	0
chr5H_36672622	chr5H	36672622	A/C	A/C	A/A	0	1	1	0	0	0	1	HORVU5Hr1G012510	0
chr5H_45910381	chr5H	45910381	T/C	T/T	T/T	1	1	0	0	1	0	0	HORVU5Hr1G013770	0
chr5H_54489325	chr5H	54489325	A/A	A/G	A/A	1	0	1	0	0	0	1	HORVU5Hr1G014730	0
chr5H_59601080	chr5H	59601080	G/T	T/T	T/T	1	1	0	0	0	1	0	HORVU5Hr1G015390	0
chr5H_59612855	chr5H	59612855	C/T	T/T	T/T	1	1	0	0	1	0	0	HORVU5Hr1G015530	0
chr5H_59613421	chr5H	59613421	T/A	T/T	T/T	1	1	0	0	0	0	1	HORVU5Hr1G015530	0
chr5H_59686719	chr5H	59686719	G/G	G/G	A/A	0	1	1	0	0	1	0	HORVU5Hr1G015390	1
chr5H_59736203	chr5H	59736203	A/A	A/C	A/C	1	1	0	0	0	0	1	HORVU5Hr1G016060	0
chr5H_59736593	chr5H	59736593	T/G	T/G	T/T	0	1	1	0	0	0	1	HORVU5Hr1G016060	0
chr5H_68019647	chr5H	68019647	G/A	G/G	G/G	1	1	0	0	0	1	0	HORVU5Hr1G017550	0
chr5H_85703215	chr5H	85703215	G/A	A/A	G/A	1	0	1	0	1	0	0	HORVU5Hr1G019480	0
chr5H_86049178	chr5H	86049178	G/G	G/G	A/G	0	1	1	0	0	1	0	HORVU5Hr1G019610	0
chr5H_95912649	chr5H	95912649	A/G	A/A	A/A	1	1	0	0	0	1	0	HORVU5Hr1G020580	0
chr5H_125243068	chr5H	125243068	G/G	G/A	G/A	1	1	0	0	0	1	0	HORVU5Hr1G023730	0
chr5H_125243118	chr5H	125243118	T/T	C/T	C/T	1	1	0	0	1	0	0	HORVU5Hr1G023730	0
chr5H_125245486	chr5H	125245486	C/C	C/T	C/T	1	1	0	0	0	1	0	HORVU5Hr1G023730	0
chr5H_129770692	chr5H	129770692	G/G	G/T	G/G	1	0	1						0
chr5H_132505446	chr5H	132505446	G/A	G/G	G/G	1	1	0	0	0	1	0	HORVU5Hr1G024550	0
chr5H_132505754	chr5H	132505754	C/G	C/C	C/C	1	1	0	0	0	1	0	HORVU5Hr1G024550	0
chr5H_132512437	chr5H	132512437	A/G	A/A	A/A	1	1	0	0	0	1	0	HORVU5Hr1G024550	0
chr5H_132512855	chr5H	132512855	C/T	C/T	C/C	0	1	1	0	0	1	0	HORVU5Hr1G024550	0
chr5H_132512875	chr5H	132512875	A/T	A/A	A/T	1	0	1						0
chr5H_161292223	chr5H	161292223	G/A	G/G	G/G	1	1	0	0	1	0	0	HORVU5Hr1G027930	0
chr5H_162607262	chr5H	162607262	A/G	A/A	A/G	1	0	1						0
chr5H_163819328	chr5H	163819328	T/T	T/C	T/T	1	0	1						0
chr5H_182815213	chr5H	182815213	C/G	C/C	C/C	1	1	0	0	0	1	0	HORVU5Hr1G029910	0
chr5H_214891006	chr5H	214891006	G/A	G/A	G/G	0	1	1	0	1	0	0	HORVU5Hr1G032660	0
chr5H_222955637	chr5H	222955637	A/C	A/A	A/A	1	1	0	0	0	1	0	HORVU5Hr1G033380	0
chr5H_229928341	chr5H	229928341	C/C	C/C	T/T	0	1	1	0	1	0	0	HORVU5Hr1G034040	1
chr5H_229928386	chr5H	229928386	T/T	T/T	C/C	0	1	1	0	1	0	0	HORVU5Hr1G034040	1
chr5H_230000646	chr5H	230000646	A/A	A/A	G/G	0	1	1	0	1	0	0	HORVU5Hr1G034100	1
chr5H_230000760	chr5H	230000760	G/G	G/G	C/C	0	1	1	0	1	0	0	HORVU5Hr1G034100	1
chr5H_230000964	chr5H	230000964	C/C	C/C	A/A	0	1	1	0	1	0	0	HORVU5Hr1G034100	1
chr5H_230001126	chr5H	230001126	T/T	T/T	C/C	0	1	1	0	1	0	0	HORVU5Hr1G034100	1
chr5H_230009098	chr5H	230009098	C/C	C/C	G/G	0	1	1	0	0	1	0	HORVU5Hr1G034150	1
chr5H_230009227	chr5H	230009227	G/G	G/G	C/C	0	1	1	0	0	1	0	HORVU5Hr1G034150	1
chr5H_236655183	chr5H	236655183	T/G	T/T	T/T	1	1	0	0	0	0	1	HORVU5Hr1G034810	0
chr5H_242765907	chr5H	242765907	T/C	T/T	T/T	1	1	0	0	0	0	1	HORVU5Hr1G035220	0
chr5H_269943711	chr5H	269943711	C/T	T/T	T/T	1	1	0						0
chr5H_276856953	chr5H	276856953	A/T	A/A	A/T	1	0	1	0	0	1	0	HORVU5Hr1G038450	0
chr5H_278442082	chr5H	278442082	A/A	A/A	A/G	0	1	1	0	1	0	0	HORVU5Hr1G038710	0
chr5H_308435014	chr5H	308435014	G/G	G/G	G/C	0	1	1	0	0	1	0	HORVU5Hr1G041030	0
chr5H_338193443	chr5H	338193443	A/G	A/A	A/G	1	0	1	0	0	0	1	HORVU5Hr1G043730	0
chr5H_338341536	chr5H	338341536	A/A	A/A	A/G	0	1	1	0	1	0	0	HORVU5Hr1G043780	0
chr5H_343045327	chr5H	343045327	G/T	G/G	G/G	1	1	0	0	0	1	0	HORVU5Hr1G044400	0
chr5H_344314672	chr5H	344314672	T/C	T/C	T/T	0	1	1	0	0	1	0	HORVU5Hr1G044480	0
chr5H_345074076	chr5H	345074076	A/T	A/A	A/A	1	1	0	0	0	1	0	HORVU5Hr1G044640	0
chr5H_346769953	chr5H	346769953	G/A	G/G	G/G	1	1	0	0	1	0	0	HORVU5Hr1G044830	0
chr5H_365499018	chr5H	365499018	C/G	C/C	C/C	1	1	0	0	0	0	1	HORVU5Hr1G047080	0
chr5H_366818690	chr5H	366818690	C/C	G/C	G/G	1	1	1	0	0	0	1	HORVU5Hr1G047190	0
chr5H_373446812	chr5H	373446812	C/T	T/T	T/T	1	1	0	0	1	0	0	HORVU5Hr1G048070	0
chr5H_373451115	chr5H	373451115	C/T	C/T	C/C	0	1	1	0	0	0	1	HORVU5Hr1G048070	0
chr5H_373454033	chr5H	373454033	T/T	T/T	C/T	0	1	1						0
chr5H_385075783	chr5H	385075783	G/A	G/G	G/G	1	1	0	0	0	1	0	HORVU5Hr1G049560	0
chr5H_385077854	chr5H	385077854	C/C	C/G	C/C	1	0	1	0	0	0	1	HORVU5Hr1G049560	0
chr5H_386406629	chr5H	386406629	C/T	C/T	C/C	0	1	1	1	0	0	0	HORVU5Hr1G049810	0
chr5H_392634323	chr5H	392634323	G/G	G/G	A/A	0	1	1	0	1	0	0	HORVU5Hr1G050480	1
chr5H_400235268	chr5H	400235268	A/G	A/A	A/A	1	1	0	0	1	0	0	HORVU5Hr1G051240	0
chr5H_413471509	chr5H	413471509	C/C	C/C	T/T	0	1	1	0	1	0	0	HORVU5Hr1G052740	1
chr5H_417465101	chr5H	417465101	A/G	A/A	A/A	1	1	0						0
chr5H_423900691	chr5H	423900691	G/A	G/G	G/G	1	1	0	0	0	1	0	HORVU5Hr1G053950	0
chr5H_440162325	chr5H	440162325	G/A	G/G	G/G	1	1	0	0	0	1	0	HORVU5Hr1G056280	0
chr5H_447025079	chr5H	447025079	G/G	G/A	G/G	1	0	1	0	1	0	0	HORVU5Hr1G057010	0
chr5H_457216104	chr5H	457216104	G/G	G/G	A/G	0	1	1	0	0	1	0	HORVU5Hr1G058490	0
chr5H_457997302	chr5H	457997302	C/T	C/C	C/T	1	0	1	0	1	0	0	HORVU5Hr1G058740	0
chr5H_467643750	chr5H	467643750	G/G	G/A	G/G	1	0	1	0	1	0	0	HORVU5Hr1G059890	0
chr5H_482986332	chr5H	482986332	C/C	C/G	C/G	1	1	0						0
chr5H_489582950	chr5H	489582950	T/C	C/C	T/C	1	0	1	0	0	0	1	HORVU5Hr1G063130	0
chr5H_493406506	chr5H	493406506	C/C	C/T	C/C	1	0	1	0	0	1	0	HORVU5Hr1G063570	0
chr5H_497771934	chr5H	497771934	T/T	T/T	T/A	0	1	1	0	0	1	0	HORVU5Hr1G064580	0
chr5H_500707761	chr5H	500707761	A/G	A/A	A/A	1	1	0	0	0	1	0	HORVU5Hr1G065420	0
chr5H_500708506	chr5H	500708506	G/A	G/G	G/G	1	1	0	0	1	0	0	HORVU5Hr1G065420	0
chr5H_510467769	chr5H	510467769	C/C	C/T	C/T	1	1	0	0	1	0	0	HORVU5Hr1G067140	0
chr5H_510468761	chr5H	510468761	C/C	C/T	C/T	1	1	0	0	0	1	0	HORVU5Hr1G067140	0
chr5H_514316122	chr5H	514316122	C/A	C/C	C/C	1	1	0	0	0	1	0	HORVU5Hr1G067750	0
chr5H_516403390	chr5H	516403390	G/G	C/C	C/C	1	1	0						1
chr5H_517211966	chr5H	517211966	G/G	G/G	G/A	0	1	1	0	0	1	0	HORVU5Hr1G068330	0
chr5H_532073025	chr5H	532073025	C/G	C/C	C/C	1	1	0	0	0	1	0	HORVU5Hr1G071070	0
chr5H_533311704	chr5H	533311704	G/G	G/C	G/G	1	0	1	0	0	1	0	HORVU5Hr1G071560	0
chr5H_537971293	chr5H	537971293	G/G	G/G	G/C	0	1	1	0	0	0	1	HORVU5Hr1G073140	0
chr5H_540976566	chr5H	540976566	C/C	C/C	T/T	0	1	1	0	1	0	0	HORVU5Hr1G073820	1
chr5H_541264212	chr5H	541264212	C/C	C/C	T/T	0	1	1	0	0	0	1	HORVU5Hr1G073930	1
chr5H_541384229	chr5H	541384229	T/T	T/T	C/C	0	1	1	0	0	0	1	HORVU5Hr1G073950	1
chr5H_541384620	chr5H	541384620	T/T	T/T	C/C	0	1	1	0	0	0	1	HORVU5Hr1G073950	1
chr5H_541384898	chr5H	541384898	A/A	A/A	G/G	0	1	1	0	0	0	1	HORVU5Hr1G073950	1
chr5H_541384955	chr5H	541384955	T/T	T/T	C/C	0	1	1	0	0	0	1	HORVU5Hr1G073950	1
chr5H_541426454	chr5H	541426454	A/A	A/A	G/G	0	1	1	0	0	1	0	HORVU5Hr1G073960	1
chr5H_541426471	chr5H	541426471	G/G	G/G	A/A	0	1	1	0	0	1	0	HORVU5Hr1G073960	1
chr5H_541555389	chr5H	541555389	T/T	T/T	G/G	0	1	1	0	0	0	1	HORVU5Hr1G073970	1
chr5H_541555834	chr5H	541555834	T/T	T/T	G/G	0	1	1	0	0	0	1	HORVU5Hr1G073970	1
chr5H_541556046	chr5H	541556046	T/T	T/T	C/C	0	1	1	0	0	0	1	HORVU5Hr1G073970	1
chr5H_541556116	chr5H	541556116	T/T	T/T	G/G	0	1	1	0	0	0	1	HORVU5Hr1G073970	1
chr5H_541556160	chr5H	541556160	G/G	G/G	T/T	0	1	1	0	0	0	1	HORVU5Hr1G073970	1
chr5H_541556382	chr5H	541556382	T/T	T/T	C/C	0	1	1	0	0	1	0	HORVU5Hr1G073970	1
chr5H_541556570	chr5H	541556570	G/G	G/G	A/A	0	1	1	0	1	0	0	HORVU5Hr1G073970	1
chr5H_541558644	chr5H	541558644	T/T	T/T	G/G	0	1	1	0	1	0	0	HORVU5Hr1G073970	1
chr5H_541558716	chr5H	541558716	A/A	A/A	C/C	0	1	1	0	1	0	0	HORVU5Hr1G073970	1
chr5H_541558905	chr5H	541558905	G/G	G/G	C/C	0	1	1	0	1	0	0	HORVU5Hr1G073970	1
chr5H_541558974	chr5H	541558974	A/A	A/A	G/G	0	1	1	0	1	0	0	HORVU5Hr1G073970	1
chr5H_541559105	chr5H	541559105	A/A	A/A	C/C	0	1	1	0	0	1	0	HORVU5Hr1G073970	1
chr5H_541559404	chr5H	541559404	G/G	G/G	A/A	0	1	1	0	0	1	0	HORVU5Hr1G073970	1
chr5H_541559418	chr5H	541559418	C/C	C/C	G/G	0	1	1	0	1	0	0	HORVU5Hr1G073970	1
chr5H_541700433	chr5H	541700433	G/G	G/G	A/A	0	1	1	0	1	0	0	HORVU5Hr1G073990	1
chr5H_541700580	chr5H	541700580	A/A	A/A	T/T	0	1	1	0	0	1	0	HORVU5Hr1G073990	1
chr5H_541700587	chr5H	541700587	G/G	G/G	G/T	0	1	1	0	0	1	0	HORVU5Hr1G073990	0
chr5H_541701441	chr5H	541701441	T/T	T/T	C/C	0	1	1	0	0	1	0	HORVU5Hr1G073990	1
chr5H_541701794	chr5H	541701794	A/A	A/A	G/G	0	1	1	0	1	0	0	HORVU5Hr1G073990	1
chr5H_541702935	chr5H	541702935	A/A	A/A	G/G	0	1	1	0	0	1	0	HORVU5Hr1G073990	1
chr5H_541703091	chr5H	541703091	C/C	C/C	A/A	0	1	1	0	0	1	0	HORVU5Hr1G073990	1
chr5H_541703767	chr5H	541703767	C/C	C/C	T/T	0	1	1	0	0	1	0	HORVU5Hr1G073990	1
chr5H_541703817	chr5H	541703817	A/A	A/A	G/G	0	1	1	0	0	1	0	HORVU5Hr1G073990	1
chr5H_541704151	chr5H	541704151	C/C	C/C	T/T	0	1	1	0	0	1	0	HORVU5Hr1G073990	1
chr5H_541704662	chr5H	541704662	./.	T/T	C/C	1	1	1	0	0	0	1	HORVU5Hr1G073990	0
chr5H_541704798	chr5H	541704798	A/A	A/A	G/G	0	1	1	0	0	0	1	HORVU5Hr1G073990	1
chr5H_541794094	chr5H	541794094	T/T	T/T	C/C	0	1	1	0	1	0	0	HORVU5Hr1G074000	1
chr5H_541846485	chr5H	541846485	G/G	G/G	A/A	0	1	1	0	0	0	1	HORVU5Hr1G074010	1
chr5H_541846555	chr5H	541846555	A/A	A/A	G/G	0	1	1	0	0	1	0	HORVU5Hr1G074010	1
chr5H_541855546	chr5H	541855546	T/T	T/T	A/A	0	1	1	0	0	0	1	HORVU5Hr1G074020	1
chr5H_542494657	chr5H	542494657	G/G	G/G	T/T	0	1	1	0	1	0	0	HORVU5Hr1G074200	1
chr5H_542497664	chr5H	542497664	G/G	G/G	A/A	0	1	1	0	1	0	0	HORVU5Hr1G074200	1
chr5H_542498504	chr5H	542498504	A/A	A/A	G/G	0	1	1	0	1	0	0	HORVU5Hr1G074200	1
chr5H_542498606	chr5H	542498606	G/G	G/G	C/C	0	1	1	0	1	0	0	HORVU5Hr1G074200	1
chr5H_542498963	chr5H	542498963	T/T	T/T	C/C	0	1	1	0	1	0	0	HORVU5Hr1G074200	1
chr5H_542614989	chr5H	542614989	T/T	T/T	A/A	0	1	1	0	1	0	0	HORVU5Hr1G074220	1
chr5H_542615706	chr5H	542615706	G/G	G/G	C/C	0	1	1	0	1	0	0	HORVU5Hr1G074220	1
chr5H_542620272	chr5H	542620272	T/T	T/T	G/G	0	1	1	0	0	1	0	HORVU5Hr1G074230	1
chr5H_542625012	chr5H	542625012	T/G	G/G	G/G	1	1	0	0	0	0	1	HORVU5Hr1G074230	0
chr5H_542625536	chr5H	542625536	A/A	A/A	G/G	0	1	1	0	1	0	0	HORVU5Hr1G074230	1
chr5H_542625769	chr5H	542625769	T/T	T/T	G/G	0	1	1	0	1	0	0	HORVU5Hr1G074230	1
chr5H_542627839	chr5H	542627839	G/G	G/G	A/A	0	1	1	0	1	0	0	HORVU5Hr1G074230	1
chr5H_542684101	chr5H	542684101	T/T	T/T	G/G	0	1	1	0	0	1	0	HORVU5Hr1G074250	1
chr5H_542729709	chr5H	542729709	T/T	T/T	C/C	0	1	1	0	0	0	1	HORVU5Hr1G074270	1
chr5H_542731484	chr5H	542731484	A/A	A/A	T/T	0	1	1	0	1	0	0	HORVU5Hr1G074270	1
chr5H_542731544	chr5H	542731544	A/A	A/A	T/T	0	1	1	0	1	0	0	HORVU5Hr1G074270	1
chr5H_542731547	chr5H	542731547	A/A	A/A	C/C	0	1	1	0	0	1	0	HORVU5Hr1G074270	1
chr5H_542732642	chr5H	542732642	C/C	C/C	T/T	0	1	1	0	1	0	0	HORVU5Hr1G074270	1
chr5H_542733389	chr5H	542733389	G/G	G/G	A/A	0	1	1	0	1	0	0	HORVU5Hr1G074270	1
chr5H_542734205	chr5H	542734205	A/A	A/A	G/G	0	1	1	0	0	0	1	HORVU5Hr1G074270	1
chr5H_542734379	chr5H	542734379	A/A	A/A	G/G	0	1	1	0	0	0	1	HORVU5Hr1G074270	1
chr5H_542983478	chr5H	542983478	G/G	G/G	T/T	0	1	1	0	0	0	1	HORVU5Hr1G074340	1
chr5H_542988699	chr5H	542988699	T/T	T/T	C/C	0	1	1	0	0	1	0	HORVU5Hr1G074350	1
chr5H_542991291	chr5H	542991291	T/T	T/T	C/C	0	1	1	0	0	0	1	HORVU5Hr1G074350	1
chr5H_543164088	chr5H	543164088	T/T	T/T	C/C	0	1	1	0	0	0	1	HORVU5Hr1G074360	1
chr5H_543164474	chr5H	543164474	T/T	T/T	C/C	0	1	1	0	0	1	0	HORVU5Hr1G074360	1
chr5H_543164632	chr5H	543164632	C/C	C/C	T/T	0	1	1	0	0	1	0	HORVU5Hr1G074360	1
chr5H_543165121	chr5H	543165121	T/T	T/T	C/C	0	1	1	0	0	1	0	HORVU5Hr1G074360	1
chr5H_543166562	chr5H	543166562	G/G	G/G	T/T	0	1	1	0	0	1	0	HORVU5Hr1G074370	1
chr5H_543166584	chr5H	543166584	C/C	C/C	A/A	0	1	1	0	0	1	0	HORVU5Hr1G074370	1
chr5H_543167641	chr5H	543167641	T/T	T/T	C/C	0	1	1	0	0	1	0	HORVU5Hr1G074370	1
chr5H_543167875	chr5H	543167875	G/G	G/G	A/A	0	1	1	0	1	0	0	HORVU5Hr1G074370	1
chr5H_543168503	chr5H	543168503	G/G	G/G	T/T	0	1	1	0	1	0	0	HORVU5Hr1G074370	1
chr5H_543168523	chr5H	543168523	A/A	A/A	G/G	0	1	1	0	0	1	0	HORVU5Hr1G074370	1
chr5H_544620540	chr5H	544620540	G/G	G/G	A/A	0	1	1	0	0	1	0	HORVU5Hr1G074660	1
chr5H_544620574	chr5H	544620574	A/A	A/A	G/G	0	1	1	0	1	0	0	HORVU5Hr1G074660	1
chr5H_544620740	chr5H	544620740	C/C	C/C	T/T	0	1	1	0	0	1	0	HORVU5Hr1G074660	1
chr5H_544622090	chr5H	544622090	A/A	A/A	G/G	0	1	1	0	0	1	0	HORVU5Hr1G074660	1
chr5H_544622341	chr5H	544622341	T/T	T/T	C/C	0	1	1	0	1	0	0	HORVU5Hr1G074660	1
chr5H_544622558	chr5H	544622558	C/C	C/C	T/T	0	1	1	0	0	1	0	HORVU5Hr1G074660	1
chr5H_544622658	chr5H	544622658	./.	A/A	G/G	1	1	1	0	0	1	0	HORVU5Hr1G074660	0
chr5H_544622706	chr5H	544622706	G/G	G/G	A/A	0	1	1	0	0	1	0	HORVU5Hr1G074660	1
chr5H_544624262	chr5H	544624262	G/G	G/G	C/C	0	1	1	0	1	0	0	HORVU5Hr1G074660	1
chr5H_544626267	chr5H	544626267	A/A	A/A	G/G	0	1	1	0	0	0	1	HORVU5Hr1G074660	1
chr5H_544637069	chr5H	544637069	C/C	C/C	T/T	0	1	1						1
chr5H_544675172	chr5H	544675172	T/T	T/T	C/C	0	1	1	0	0	1	0	HORVU5Hr1G074660	1
chr5H_544675225	chr5H	544675225	C/C	C/C	A/A	0	1	1	0	0	0	1	HORVU5Hr1G074660	1
chr5H_544675351	chr5H	544675351	C/C	C/C	T/T	0	1	1	0	0	0	1	HORVU5Hr1G074660	1
chr5H_544675424	chr5H	544675424	A/A	A/A	G/G	0	1	1	0	0	0	1	HORVU5Hr1G074660	1
chr5H_544819533	chr5H	544819533	G/G	G/G	A/A	0	1	1	0	0	0	1	HORVU5Hr1G074750	1
chr5H_544821618	chr5H	544821618	C/C	C/C	A/A	0	1	1	0	0	0	1	HORVU5Hr1G074750	1
chr5H_544822127	chr5H	544822127	T/T	T/T	C/C	0	1	1	0	0	0	1	HORVU5Hr1G074750	1
chr5H_544823328	chr5H	544823328	C/C	C/C	T/T	0	1	1	0	1	0	0	HORVU5Hr1G074750	1
chr5H_544823331	chr5H	544823331	C/C	C/C	T/T	0	1	1	0	1	0	0	HORVU5Hr1G074750	1
chr5H_544824836	chr5H	544824836	C/C	C/C	T/T	0	1	1	0	1	0	0	HORVU5Hr1G074750	1
chr5H_544824968	chr5H	544824968	G/G	G/G	A/A	0	1	1	0	0	0	1	HORVU5Hr1G074750	1
chr5H_544831172	chr5H	544831172	G/G	G/G	T/T	0	1	1	0	0	1	0	HORVU5Hr1G074770	1
chr5H_544833110	chr5H	544833110	C/C	C/C	T/T	0	1	1	0	1	0	0	HORVU5Hr1G074770	1
chr5H_544833137	chr5H	544833137	T/T	T/T	C/C	0	1	1	0	1	0	0	HORVU5Hr1G074770	1
chr5H_544833742	chr5H	544833742	C/C	C/C	G/G	0	1	1	0	1	0	0	HORVU5Hr1G074770	1
chr5H_544833890	chr5H	544833890	T/T	T/T	C/C	0	1	1	0	0	0	1	HORVU5Hr1G074770	1
chr5H_544954694	chr5H	544954694	T/T	T/T	C/C	0	1	1	0	0	1	0	HORVU5Hr1G074800	1
chr5H_544955170	chr5H	544955170	C/C	C/C	T/T	0	1	1	0	1	0	0	HORVU5Hr1G074800	1
chr5H_544956016	chr5H	544956016	A/A	A/A	C/C	0	1	1	0	0	1	0	HORVU5Hr1G074800	1
chr5H_544957738	chr5H	544957738	T/T	T/T	G/G	0	1	1	0	0	0	1	HORVU5Hr1G074800	1
chr5H_544958307	chr5H	544958307	A/A	A/A	G/G	0	1	1	0	0	0	1	HORVU5Hr1G074800	1
chr5H_544958923	chr5H	544958923	T/T	T/T	C/C	0	1	1	0	1	0	0	HORVU5Hr1G074810	1
chr5H_544959010	chr5H	544959010	C/C	C/C	G/G	0	1	1	0	1	0	0	HORVU5Hr1G074810	1
chr5H_545048214	chr5H	545048214	A/A	A/A	T/T	0	1	1	0	1	0	0	HORVU5Hr1G074820	1
chr5H_545048303	chr5H	545048303	G/G	G/G	C/C	0	1	1	0	0	1	0	HORVU5Hr1G074820	1
chr5H_545048471	chr5H	545048471	T/T	T/T	C/C	0	1	1	0	0	1	0	HORVU5Hr1G074820	1
chr5H_545048936	chr5H	545048936	C/C	C/C	G/G	0	1	1	0	0	0	1	HORVU5Hr1G074820	1
chr5H_545050367	chr5H	545050367	G/G	G/G	A/A	0	1	1	0	0	0	1	HORVU5Hr1G074820	1
chr5H_545050463	chr5H	545050463	A/A	A/A	G/G	0	1	1	0	0	0	1	HORVU5Hr1G074820	1
chr5H_545073992	chr5H	545073992	G/G	G/G	C/C	0	1	1	0	0	0	1	HORVU5Hr1G074840	1
chr5H_545074457	chr5H	545074457	A/A	A/A	G/G	0	1	1	0	0	1	0	HORVU5Hr1G074840	1
chr5H_545074625	chr5H	545074625	C/C	C/C	G/G	0	1	1	0	0	1	0	HORVU5Hr1G074840	1
chr5H_545293661	chr5H	545293661	G/G	G/G	A/A	0	1	1	0	1	0	0	HORVU5Hr1G074900	1
chr5H_545447026	chr5H	545447026	C/C	C/C	T/T	0	1	1	0	0	0	1	HORVU5Hr1G074920	1
chr5H_545447257	chr5H	545447257	C/C	C/C	G/G	0	1	1	0	0	0	1	HORVU5Hr1G074920	1
chr5H_545451931	chr5H	545451931	C/C	C/T	C/C	1	0	1	0	1	0	0	HORVU5Hr1G074940	0
chr5H_545452737	chr5H	545452737	T/T	T/T	C/C	0	1	1	0	1	0	0	HORVU5Hr1G074940	1
chr5H_545995289	chr5H	545995289	T/T	T/T	C/C	0	1	1	0	1	0	0	HORVU5Hr1G075060	1
chr5H_545996217	chr5H	545996217	T/T	T/T	C/C	0	1	1	0	1	0	0	HORVU5Hr1G075060	1
chr5H_545996382	chr5H	545996382	G/G	G/G	A/A	0	1	1	0	1	0	0	HORVU5Hr1G075060	1
chr5H_545996412	chr5H	545996412	T/T	T/T	G/G	0	1	1	0	1	0	0	HORVU5Hr1G075060	1
chr5H_545997113	chr5H	545997113	G/G	G/G	T/T	0	1	1	0	0	0	1	HORVU5Hr1G075050	1
chr5H_546015123	chr5H	546015123	G/G	G/G	A/A	0	1	1	0	0	0	1	HORVU5Hr1G075110	1
chr5H_546015989	chr5H	546015989	G/G	G/G	A/A	0	1	1	0	1	0	0	HORVU5Hr1G075110	1
chr5H_546018412	chr5H	546018412	G/G	G/G	A/A	0	1	1	0	1	0	0	HORVU5Hr1G075110	1
chr5H_546022023	chr5H	546022023	C/C	C/C	G/G	0	1	1	0	1	0	0	HORVU5Hr1G075110	1
chr5H_546514171	chr5H	546514171	A/A	A/A	C/C	0	1	1	0	1	0	0	HORVU5Hr1G075260	1
chr5H_546526193	chr5H	546526193	G/G	G/G	A/A	0	1	1	0	0	1	0	HORVU5Hr1G075270	1
chr5H_546526362	chr5H	546526362	C/C	C/C	T/T	0	1	1	0	0	1	0	HORVU5Hr1G075270	1
chr5H_546526480	chr5H	546526480	A/A	A/A	G/G	0	1	1	0	1	0	0	HORVU5Hr1G075270	1
chr5H_546526540	chr5H	546526540	A/A	A/A	G/G	0	1	1	0	1	0	0	HORVU5Hr1G075270	1
chr5H_546526620	chr5H	546526620	A/A	A/A	C/C	0	1	1	0	0	1	0	HORVU5Hr1G075270	1
chr5H_546804366	chr5H	546804366	T/T	T/T	C/C	0	1	1	0	1	0	0	HORVU5Hr1G075340	1
chr5H_546804949	chr5H	546804949	C/C	C/C	T/T	0	1	1	0	1	0	0	HORVU5Hr1G075340	1
chr5H_546806809	chr5H	546806809	G/G	G/G	A/A	0	1	1	0	1	0	0	HORVU5Hr1G075340	1
chr5H_546807808	chr5H	546807808	C/C	C/T	C/C	1	0	1	1	0	0	0	HORVU5Hr1G075340	0
chr5H_546809719	chr5H	546809719	C/C	C/C	T/T	0	1	1	0	0	1	0	HORVU5Hr1G075340	1
chr5H_546810396	chr5H	546810396	T/T	T/T	C/C	0	1	1	0	1	0	0	HORVU5Hr1G075340	1
chr5H_547232872	chr5H	547232872	C/C	C/C	G/G	0	1	1	0	0	1	0	HORVU5Hr1G075470	1
chr5H_547235837	chr5H	547235837	C/C	C/C	G/G	0	1	1	0	0	1	0	HORVU5Hr1G075470	1
chr5H_547235864	chr5H	547235864	A/A	A/A	C/C	0	1	1	0	0	1	0	HORVU5Hr1G075470	1
chr5H_547236321	chr5H	547236321	G/G	G/G	C/C	0	1	1	0	1	0	0	HORVU5Hr1G075470	1
chr5H_547236405	chr5H	547236405	T/T	T/T	G/G	0	1	1	0	1	0	0	HORVU5Hr1G075470	1
chr5H_547236635	chr5H	547236635	T/T	T/T	A/A	0	1	1	0	0	1	0	HORVU5Hr1G075470	1
chr5H_547236966	chr5H	547236966	C/C	C/C	T/T	0	1	1	0	1	0	0	HORVU5Hr1G075470	1
chr5H_547238132	chr5H	547238132	A/A	A/A	C/C	0	1	1	0	0	1	0	HORVU5Hr1G075470	1
chr5H_547238161	chr5H	547238161	G/G	G/G	T/T	0	1	1	0	1	0	0	HORVU5Hr1G075470	1
chr5H_547238606	chr5H	547238606	C/C	C/C	T/T	0	1	1	0	0	0	1	HORVU5Hr1G075470	1
chr5H_547244571	chr5H	547244571	T/G	G/G	G/G	1	1	0	0	1	0	0	HORVU5Hr1G075500	0
chr5H_547245903	chr5H	547245903	T/T	T/T	A/A	0	1	1	0	1	0	0	HORVU5Hr1G075500	1
chr5H_547246195	chr5H	547246195	C/C	C/C	T/T	0	1	1	0	1	0	0	HORVU5Hr1G075500	1
chr5H_547246219	chr5H	547246219	C/C	C/C	C/T	0	1	1	0	1	0	0	HORVU5Hr1G075500	0
chr5H_547246257	chr5H	547246257	A/A	A/A	C/C	0	1	1	0	0	0	1	HORVU5Hr1G075500	1
chr5H_547246401	chr5H	547246401	G/G	G/G	T/T	0	1	1	0	0	0	1	HORVU5Hr1G075500	1
chr5H_547304432	chr5H	547304432	G/G	G/G	A/A	0	1	1	0	0	0	1	HORVU5Hr1G075510	1
chr5H_547304500	chr5H	547304500	T/T	T/T	T/C	0	1	1	0	0	0	1	HORVU5Hr1G075510	0
chr5H_547307321	chr5H	547307321	T/T	T/T	C/C	0	1	1	0	1	0	0	HORVU5Hr1G075510	1
chr5H_547307579	chr5H	547307579	A/A	A/A	G/G	0	1	1	0	1	0	0	HORVU5Hr1G075510	1
chr5H_547307590	chr5H	547307590	G/G	G/G	T/T	0	1	1	0	0	1	0	HORVU5Hr1G075510	1
chr5H_547307720	chr5H	547307720	G/G	G/G	A/A	0	1	1	0	1	0	0	HORVU5Hr1G075510	1
chr5H_547308214	chr5H	547308214	T/T	T/T	C/C	0	1	1	0	0	1	0	HORVU5Hr1G075510	1
chr5H_547308363	chr5H	547308363	C/C	C/C	G/G	0	1	1	0	0	1	0	HORVU5Hr1G075510	1
chr5H_547397333	chr5H	547397333	C/C	C/C	G/G	0	1	1	0	0	1	0	HORVU5Hr1G075550	1
chr5H_547397462	chr5H	547397462	G/G	G/G	C/C	0	1	1	0	1	0	0	HORVU5Hr1G075550	1
chr5H_547423514	chr5H	547423514	C/C	C/C	G/G	0	1	1	0	0	1	0	HORVU5Hr1G075550	1
chr5H_547424087	chr5H	547424087	T/T	T/T	C/C	0	1	1	0	0	1	0	HORVU5Hr1G075550	1
chr5H_547424322	chr5H	547424322	./.	G/G	A/A	1	1	1	0	0	0	1	HORVU5Hr1G075550	0
chr5H_547429555	chr5H	547429555	A/A	A/A	G/G	0	1	1	0	0	0	1	HORVU5Hr1G075570	1
chr5H_547429600	chr5H	547429600	G/G	G/G	A/A	0	1	1	0	0	0	1	HORVU5Hr1G075570	1
chr5H_547429815	chr5H	547429815	C/C	C/C	T/T	0	1	1	0	1	0	0	HORVU5Hr1G075570	1
chr5H_547429860	chr5H	547429860	T/T	T/T	C/C	0	1	1	0	1	0	0	HORVU5Hr1G075570	1
chr5H_547430115	chr5H	547430115	C/C	C/C	A/A	0	1	1	0	0	0	1	HORVU5Hr1G075570	1
chr5H_547431698	chr5H	547431698	A/A	A/A	G/G	0	1	1	0	1	0	0	HORVU5Hr1G075570	1
chr5H_547431860	chr5H	547431860	G/G	G/G	T/T	0	1	1	0	1	0	0	HORVU5Hr1G075570	1
chr5H_547432064	chr5H	547432064	C/C	C/C	G/G	0	1	1	0	1	0	0	HORVU5Hr1G075570	1
chr5H_547432178	chr5H	547432178	T/T	T/T	C/C	0	1	1	0	1	0	0	HORVU5Hr1G075570	1
chr5H_547432445	chr5H	547432445	T/T	T/T	A/A	0	1	1	0	0	0	1	HORVU5Hr1G075570	1
chr5H_547432661	chr5H	547432661	G/G	G/G	A/A	0	1	1	0	0	0	1	HORVU5Hr1G075570	1
chr5H_547432690	chr5H	547432690	A/A	A/A	A/C	0	1	1	0	0	0	1	HORVU5Hr1G075570	0
chr5H_547488321	chr5H	547488321	T/T	T/T	C/C	0	1	1	0	1	0	0	HORVU5Hr1G075620	1
chr5H_547492681	chr5H	547492681	C/C	C/C	T/T	0	1	1	0	1	0	0	HORVU5Hr1G075630	1
chr5H_547493862	chr5H	547493862	C/C	C/C	G/G	0	1	1	0	0	0	1	HORVU5Hr1G075620	1
chr5H_547622780	chr5H	547622780	G/G	G/G	C/C	0	1	1	0	0	0	1	HORVU5Hr1G075660	1
chr5H_548710501	chr5H	548710501	G/A	G/G	G/G	1	1	0	0	0	1	0	HORVU5Hr1G075960	0
chr5H_553556330	chr5H	553556330	C/G	C/C	C/C	1	1	0	0	0	0	1	HORVU5Hr1G077680	0
chr5H_553556479	chr5H	553556479	T/G	T/G	G/G	0	1	1	0	0	0	1	HORVU5Hr1G077680	0
chr5H_553556843	chr5H	553556843	T/T	T/T	T/G	0	1	1	0	1	0	0	HORVU5Hr1G077680	0
chr5H_555725769	chr5H	555725769	T/C	T/T	T/T	1	1	0	0	1	0	0	HORVU5Hr1G078780	0
chr5H_556369706	chr5H	556369706	G/G	G/A	G/G	1	0	1	0	1	0	0	HORVU5Hr1G079130	0
chr5H_556369838	chr5H	556369838	G/G	G/A	G/G	1	0	1	0	1	0	0	HORVU5Hr1G079130	0
chr5H_558773297	chr5H	558773297	C/T	T/T	T/T	1	1	0	0	0	1	0	HORVU5Hr1G080010	0
chr5H_560570288	chr5H	560570288	G/G	A/G	A/G	1	1	0	0	0	0	1	HORVU5Hr1G080420	0
chr5H_560587860	chr5H	560587860	G/T	T/T	T/T	1	1	0	0	1	0	0	HORVU5Hr1G080430	0
chr5H_565803567	chr5H	565803567	G/G	G/T	G/T	1	1	0	0	1	0	0	HORVU5Hr1G081840	0
chr5H_568800122	chr5H	568800122	T/T	T/A	T/T	1	0	1	0	0	1	0	HORVU5Hr1G082940	0
chr5H_571427672	chr5H	571427672	T/T	T/A	T/T	1	0	1	0	1	0	0	HORVU5Hr1G084210	0
chr5H_581769241	chr5H	581769241	C/C	C/A	C/C	1	0	1	0	0	1	0	HORVU5Hr1G088420	0
chr5H_582437108	chr5H	582437108	C/G	C/C	C/G	1	0	1	0	0	1	0	HORVU5Hr1G088770	0
chr5H_587048115	chr5H	587048115	C/C	C/A	C/C	1	0	1	0	0	0	1	HORVU5Hr1G091740	0
chr5H_589513633	chr5H	589513633	T/A	T/T	T/T	1	1	0	0	0	1	0	HORVU5Hr1G092820	0
chr5H_589514975	chr5H	589514975	G/A	G/G	G/G	1	1	0	0	1	0	0	HORVU5Hr1G092820	0
chr5H_590654206	chr5H	590654206	A/G	A/A	A/A	1	1	0	0	1	0	0	HORVU5Hr1G093160	0
chr5H_592520312	chr5H	592520312	G/G	G/A	G/G	1	0	1	0	0	1	0	HORVU5Hr1G093720	0
chr5H_593510800	chr5H	593510800	A/G	A/A	A/A	1	1	0						0
chr5H_595758209	chr5H	595758209	C/C	C/A	C/C	1	0	1	0	0	1	0	HORVU5Hr1G094450	0
chr5H_597003804	chr5H	597003804	T/C	T/T	T/T	1	1	0	0	0	0	1	HORVU5Hr1G094780	0
chr5H_597856411	chr5H	597856411	G/G	G/A	G/G	1	0	1	0	0	1	0	HORVU5Hr1G095220	0
chr5H_598135834	chr5H	598135834	C/C	C/G	C/C	1	0	1						0
chr5H_604001034	chr5H	604001034	A/A	A/G	A/G	1	1	0	1	0	0	0	HORVU5Hr1G097320	0
chr5H_606160122	chr5H	606160122	T/C	T/T	T/T	1	1	0	0	0	1	0	HORVU5Hr1G097930	0
chr5H_614928020	chr5H	614928020	C/C	C/T	C/C	1	0	1	0	0	0	1	HORVU5Hr1G103070	0
chr5H_615140781	chr5H	615140781	G/A	G/G	G/G	1	1	0	0	0	1	0	HORVU5Hr1G103190	0
chr5H_615494206	chr5H	615494206	T/T	T/T	T/A	0	1	1						0
chr5H_618839504	chr5H	618839504	G/C	G/G	G/C	1	0	1						0
chr5H_619831482	chr5H	619831482	A/A	A/T	A/A	1	0	1	0	1	0	0	HORVU5Hr1G104680	0
chr5H_621262526	chr5H	621262526	C/T	C/C	C/C	1	1	0	0	0	0	1	HORVU5Hr1G105360	0
chr5H_624404192	chr5H	624404192	A/A	A/C	A/C	1	1	0	0	0	1	0	HORVU5Hr1G106550	0
chr5H_626401325	chr5H	626401325	A/G	A/A	A/A	1	1	0	0	0	1	0	HORVU5Hr1G107260	0
chr5H_629449876	chr5H	629449876	G/G	G/A	G/G	1	0	1	0	1	0	0	HORVU5Hr1G109260	0
chr5H_636407634	chr5H	636407634	G/A	G/G	G/G	1	1	0	0	0	1	0	HORVU5Hr1G111480	0
chr5H_638158660	chr5H	638158660	A/G	A/G	A/A	0	1	1	0	0	0	1	HORVU5Hr1G112060	0
chr5H_638476778	chr5H	638476778	G/C	C/C	C/C	1	1	0	0	0	1	0	HORVU5Hr1G112210	0
chr5H_640068135	chr5H	640068135	G/A	G/G	G/G	1	1	0	0	0	1	0	HORVU5Hr1G112720	0
chr5H_640333150	chr5H	640333150	C/C	C/C	T/C	0	1	1	0	0	1	0	HORVU5Hr1G112790	0
chr5H_644821104	chr5H	644821104	C/C	C/C	T/C	0	1	1	0	0	0	1	HORVU5Hr1G114850	0
chr5H_646079267	chr5H	646079267	G/C	G/C	G/G	0	1	1	0	0	1	0	HORVU5Hr1G115250	0
chr5H_646376813	chr5H	646376813	G/T	G/G	G/G	1	1	0	0	0	1	0	HORVU5Hr1G115360	0
chr5H_646850396	chr5H	646850396	A/G	A/A	A/A	1	1	0						0
chr5H_648412306	chr5H	648412306	C/T	C/C	C/C	1	1	0	0	1	0	0	HORVU5Hr1G116580	0
chr5H_648520311	chr5H	648520311	A/A	A/A	A/G	0	1	1	1	0	0	0	HORVU5Hr1G116660	0
chr5H_653053498	chr5H	653053498	C/A	C/A	C/C	0	1	1	0	0	0	1	HORVU5Hr1G118510	0
chr5H_653053515	chr5H	653053515	C/A	C/A	C/C	0	1	1	0	0	1	0	HORVU5Hr1G118520	0
chr5H_654509745	chr5H	654509745	A/T	A/A	A/A	1	1	0	0	0	0	1	HORVU5Hr1G119000	0
chr5H_654513880	chr5H	654513880	G/T	T/T	T/T	1	1	0	0	0	0	1	HORVU5Hr1G119000	0
chr5H_656677027	chr5H	656677027	T/T	C/T	T/T	1	0	1	0	1	0	0	HORVU5Hr1G119830	0
chr5H_657265751	chr5H	657265751	A/G	G/G	G/G	1	1	0	0	1	0	0	HORVU5Hr1G120240	0
chr5H_667029348	chr5H	667029348	G/C	G/G	G/G	1	1	0	0	0	1	0	HORVU5Hr1G124670	0
chr6H_486554	chr6H	486554	A/A	A/G	A/A	1	0	1	0	0	1	0	HORVU6Hr1G000180	0
chr6H_1947778	chr6H	1947778	A/G	A/A	A/A	1	1	0	0	0	1	0	HORVU6Hr1G000680	0
chr6H_2595358	chr6H	2595358	T/C	T/T	T/T	1	1	0	0	1	0	0	HORVU6Hr1G000830	0
chr6H_2673275	chr6H	2673275	G/G	A/G	A/G	1	1	0	0	0	0	1	HORVU6Hr1G000830	0
chr6H_2692124	chr6H	2692124	G/C	C/C	G/C	1	0	1	0	1	0	0	HORVU6Hr1G000830	0
chr6H_2692350	chr6H	2692350	C/A	A/A	C/A	1	0	1						0
chr6H_2864516	chr6H	2864516	T/C	C/C	T/C	1	0	1	0	0	1	0	HORVU6Hr1G000810	0
chr6H_6545876	chr6H	6545876	A/G	A/A	A/A	1	1	0	0	0	1	0	HORVU6Hr1G002520	0
chr6H_8213666	chr6H	8213666	T/C	C/C	C/C	1	1	0	0	0	0	1	HORVU6Hr1G003770	0
chr6H_8809460	chr6H	8809460	A/G	A/G	A/A	0	1	1	0	0	0	1	HORVU6Hr1G004030	0
chr6H_8809505	chr6H	8809505	A/T	A/A	A/T	1	0	1	0	0	0	1	HORVU6Hr1G004030	0
chr6H_8809561	chr6H	8809561	A/A	A/T	A/T	1	1	0	0	0	0	1	HORVU6Hr1G004030	0
chr6H_13130379	chr6H	13130379	C/G	C/C	C/G	1	0	1	0	1	0	0	HORVU6Hr1G005940	0
chr6H_13136979	chr6H	13136979	T/T	G/T	G/T	1	1	0						0
chr6H_14752655	chr6H	14752655	C/G	C/G	C/C	0	1	1	0	1	0	0	HORVU6Hr1G007470	0
chr6H_15996764	chr6H	15996764	G/G	C/C	C/C	1	1	0	0	0	1	0	HORVU6Hr1G008780	1
chr6H_16257958	chr6H	16257958	G/G	G/T	G/G	1	0	1	0	1	0	0	HORVU6Hr1G009020	0
chr6H_16642949	chr6H	16642949	G/A	G/G	G/G	1	1	0	0	0	1	0	HORVU6Hr1G009350	0
chr6H_17344553	chr6H	17344553	A/A	A/G	A/A	1	0	1	0	0	1	0	HORVU6Hr1G009770	0
chr6H_19297784	chr6H	19297784	T/C	T/C	T/T	0	1	1						0
chr6H_21084732	chr6H	21084732	C/C	C/G	C/C	1	0	1	0	1	0	0	HORVU6Hr1G011510	0
chr6H_22813613	chr6H	22813613	A/C	C/C	A/C	1	0	1						0
chr6H_23203644	chr6H	23203644	A/A	A/A	A/G	0	1	1	0	1	0	0	HORVU6Hr1G012170	0
chr6H_28153590	chr6H	28153590	G/G	G/G	G/T	0	1	1	1	0	0	0	HORVU6Hr1G013610	0
chr6H_31959469	chr6H	31959469	A/T	T/T	T/T	1	1	0	0	0	0	1	HORVU6Hr1G014750	0
chr6H_32556262	chr6H	32556262	C/C	C/T	C/C	1	0	1	0	0	0	1	HORVU6Hr1G014910	0
chr6H_32788889	chr6H	32788889	C/A	C/C	C/C	1	1	0	0	1	0	0	HORVU6Hr1G015100	0
chr6H_34026655	chr6H	34026655	T/T	C/T	T/T	1	0	1	0	0	0	1	HORVU6Hr1G015450	0
chr6H_34173381	chr6H	34173381	G/A	A/A	A/A	1	1	0	0	0	1	0	HORVU6Hr1G015500	0
chr6H_36896837	chr6H	36896837	G/A	A/A	A/A	1	1	0	0	0	0	1	HORVU6Hr1G016390	0
chr6H_39470485	chr6H	39470485	C/T	C/T	T/T	0	1	1	0	0	0	1	ENSRNA049472094	0
chr6H_44178621	chr6H	44178621	G/A	A/A	A/A	1	1	0	0	0	0	1	HORVU6Hr1G018030	0
chr6H_49431296	chr6H	49431296	G/G	./.	A/A	1	1	1	0	1	0	0	HORVU6Hr1G018890	0
chr6H_51406015	chr6H	51406015	G/A	G/G	G/G	1	1	0	0	0	1	0	HORVU6Hr1G019280	0
chr6H_58731855	chr6H	58731855	C/C	C/T	C/C	1	0	1	0	0	0	1	HORVU6Hr1G020570	0
chr6H_71271029	chr6H	71271029	A/G	A/A	A/G	1	0	1	0	0	1	0	HORVU6Hr1G022420	0
chr6H_72600594	chr6H	72600594	A/G	A/A	A/G	1	0	1	0	0	1	0	HORVU6Hr1G022660	0
chr6H_88745957	chr6H	88745957	A/A	A/G	A/A	1	0	1	0	0	1	0	HORVU6Hr1G025010	0
chr6H_93640872	chr6H	93640872	G/G	G/T	G/T	1	1	0	0	0	0	1	ENSRNA049486150	0
chr6H_97437967	chr6H	97437967	C/G	C/C	C/C	1	1	0	0	0	1	0	HORVU6Hr1G026120	0
chr6H_102527281	chr6H	102527281	C/C	C/C	C/A	0	1	1	0	0	0	1	HORVU6Hr1G026680	0
chr6H_116468806	chr6H	116468806	C/T	C/C	C/C	1	1	0	0	0	0	1	HORVU6Hr1G028920	0
chr6H_128369350	chr6H	128369350	T/C	T/T	T/T	1	1	0	0	1	0	0	HORVU6Hr1G030590	0
chr6H_136023897	chr6H	136023897	G/A	A/A	A/A	1	1	0	0	0	1	0	HORVU6Hr1G031700	0
chr6H_141987484	chr6H	141987484	G/G	G/A	G/G	1	0	1	0	0	1	0	HORVU6Hr1G032410	0
chr6H_144063479	chr6H	144063479	G/A	G/G	G/G	1	1	0	0	1	0	0	HORVU6Hr1G032720	0
chr6H_158176957	chr6H	158176957	C/T	C/C	C/C	1	1	0	0	0	1	0	HORVU6Hr1G034110	0
chr6H_172640024	chr6H	172640024	C/C	C/C	C/T	0	1	1	0	0	1	0	HORVU6Hr1G035600	0
chr6H_191814764	chr6H	191814764	T/T	T/G	T/T	1	0	1						0
chr6H_192181375	chr6H	192181375	T/T	T/C	T/T	1	0	1	0	1	0	0	HORVU6Hr1G037960	0
chr6H_199018815	chr6H	199018815	T/G	G/G	T/G	1	0	1	0	0	1	0	HORVU6Hr1G038740	0
chr6H_228210784	chr6H	228210784	C/G	C/C	C/G	1	0	1	0	0	1	0	HORVU6Hr1G041430	0
chr6H_231796245	chr6H	231796245	A/A	A/A	A/C	0	1	1	0	0	1	0	HORVU6Hr1G041980	0
chr6H_256482766	chr6H	256482766	G/G	G/G	G/A	0	1	1	0	0	1	0	HORVU6Hr1G044590	0
chr6H_284525112	chr6H	284525112	G/A	G/A	G/G	0	1	1	0	0	1	0	HORVU6Hr1G047650	0
chr6H_284525199	chr6H	284525199	G/G	G/G	G/A	0	1	1	0	0	1	0	HORVU6Hr1G047650	0
chr6H_320326012	chr6H	320326012	C/T	C/C	C/C	1	1	0	0	1	0	0	HORVU6Hr1G052140	0
chr6H_325194484	chr6H	325194484	C/G	C/G	C/C	0	1	1						0
chr6H_351748495	chr6H	351748495	A/G	A/A	A/A	1	1	0	0	1	0	0	HORVU6Hr1G055260	0
chr6H_353295905	chr6H	353295905	G/A	G/G	G/G	1	1	0	0	0	0	1	HORVU6Hr1G055520	0
chr6H_355063712	chr6H	355063712	C/C	T/C	T/T	1	1	1	0	0	0	1	HORVU6Hr1G055760	0
chr6H_397260276	chr6H	397260276	G/A	G/G	G/G	1	1	0						0
chr6H_398811992	chr6H	398811992	G/G	G/G	G/A	0	1	1	0	1	0	0	HORVU6Hr1G060140	0
chr6H_401473455	chr6H	401473455	C/T	C/C	C/T	1	0	1	1	0	0	0	HORVU6Hr1G060410	0
chr6H_420835407	chr6H	420835407	G/A	G/G	G/G	1	1	0	0	0	1	0	HORVU6Hr1G062830	0
chr6H_428808971	chr6H	428808971	A/G	A/A	A/A	1	1	0	0	0	0	1	HORVU6Hr1G063580	0
chr6H_431543386	chr6H	431543386	A/T	A/A	A/T	1	0	1	0	0	1	0	HORVU6Hr1G063770	0
chr6H_445094463	chr6H	445094463	G/G	G/A	G/G	1	0	1	0	0	0	1	HORVU6Hr1G065080	0
chr6H_459829456	chr6H	459829456	G/G	A/G	G/G	1	0	1	0	0	0	1	HORVU6Hr1G066430	0
chr6H_466736360	chr6H	466736360	T/C	T/T	T/C	1	0	1	0	0	1	0	HORVU6Hr1G067390	0
chr6H_471986659	chr6H	471986659	C/T	C/C	C/C	1	1	0	0	0	1	0	HORVU6Hr1G068100	0
chr6H_478429552	chr6H	478429552	G/A	G/G	G/A	1	0	1	1	0	0	0	HORVU6Hr1G069120	0
chr6H_488377365	chr6H	488377365	T/C	T/T	T/C	1	0	1	0	0	1	0	HORVU6Hr1G070220	0
chr6H_496523542	chr6H	496523542	G/C	G/G	G/G	1	1	0	0	0	1	0	HORVU6Hr1G071380	0
chr6H_500726276	chr6H	500726276	G/G	G/G	G/C	0	1	1	0	0	1	0	HORVU6Hr1G072070	0
chr6H_506923445	chr6H	506923445	G/G	G/A	G/A	1	1	0	0	0	0	1	HORVU6Hr1G073030	0
chr6H_507159505	chr6H	507159505	A/A	A/G	A/A	1	0	1	0	0	1	0	HORVU6Hr1G073100	0
chr6H_508779458	chr6H	508779458	C/T	C/C	C/C	1	1	0	0	1	0	0	HORVU6Hr1G073440	0
chr6H_513111768	chr6H	513111768	C/T	C/C	C/C	1	1	0	0	0	1	0	HORVU6Hr1G074210	0
chr6H_519481551	chr6H	519481551	A/G	A/A	A/A	1	1	0	0	0	1	0	HORVU6Hr1G075400	0
chr6H_526941447	chr6H	526941447	C/C	C/T	C/C	1	0	1	0	0	1	0	HORVU6Hr1G076750	0
chr6H_527331686	chr6H	527331686	C/C	C/C	T/C	0	1	1	0	0	1	0	HORVU6Hr1G076820	0
chr6H_529085234	chr6H	529085234	C/T	C/C	C/C	1	1	0	0	0	1	0	HORVU6Hr1G077210	0
chr6H_532417506	chr6H	532417506	A/C	A/A	A/A	1	1	0	0	1	0	0	HORVU6Hr1G077860	0
chr6H_532853085	chr6H	532853085	C/C	T/C	T/C	1	1	0	0	0	0	1	HORVU6Hr1G078060	0
chr6H_532900061	chr6H	532900061	T/G	T/T	T/T	1	1	0	0	0	0	1	HORVU6Hr1G078110	0
chr6H_533179290	chr6H	533179290	C/T	C/C	C/C	1	1	0	0	0	1	0	HORVU6Hr1G078130	0
chr6H_533179316	chr6H	533179316	C/G	C/C	C/C	1	1	0	0	0	1	0	HORVU6Hr1G078130	0
chr6H_536282786	chr6H	536282786	C/C	C/C	C/T	0	1	1	0	0	0	1	HORVU6Hr1G078910	0
chr6H_542475238	chr6H	542475238	A/C	A/A	A/C	1	0	1	0	0	1	0	HORVU6Hr1G080670	0
chr6H_544595101	chr6H	544595101	C/G	C/C	C/C	1	1	0	0	0	0	1	HORVU6Hr1G081180	0
chr6H_545821806	chr6H	545821806	G/G	G/G	T/G	0	1	1						0
chr6H_546101030	chr6H	546101030	C/T	C/C	C/C	1	1	0	0	0	1	0	HORVU6Hr1G081640	0
chr6H_550301747	chr6H	550301747	G/G	G/G	G/A	0	1	1	0	0	0	1	HORVU6Hr1G083050	0
chr6H_553018422	chr6H	553018422	T/C	T/C	T/T	0	1	1	0	1	0	0	HORVU6Hr1G083960	0
chr6H_553925367	chr6H	553925367	T/A	T/T	T/T	1	1	0	1	0	0	0	HORVU6Hr1G084300	0
chr6H_554034555	chr6H	554034555	T/T	G/G	G/G	1	1	0	0	0	0	1	HORVU6Hr1G084310	1
chr6H_554034860	chr6H	554034860	A/A	G/G	G/G	1	1	0	0	0	0	1	HORVU6Hr1G084310	1
chr6H_554480925	chr6H	554480925	C/C	A/A	A/A	1	1	0	0	0	0	1	HORVU6Hr1G084390	1
chr6H_554481167	chr6H	554481167	G/G	A/A	A/A	1	1	0	0	0	0	1	HORVU6Hr1G084390	1
chr6H_554481225	chr6H	554481225	T/T	C/C	C/C	1	1	0	0	0	0	1	HORVU6Hr1G084390	1
chr6H_554481521	chr6H	554481521	C/C	G/G	G/G	1	1	0	0	0	1	0	HORVU6Hr1G084390	1
chr6H_554481556	chr6H	554481556	T/A	T/T	T/T	1	1	0	0	0	1	0	HORVU6Hr1G084390	0
chr6H_554481632	chr6H	554481632	T/T	A/A	A/A	1	1	0	0	0	1	0	HORVU6Hr1G084390	1
chr6H_554481738	chr6H	554481738	C/C	G/G	G/G	1	1	0	0	1	0	0	HORVU6Hr1G084390	1
chr6H_554482490	chr6H	554482490	C/C	T/T	T/T	1	1	0	0	0	1	0	HORVU6Hr1G084390	1
chr6H_554482718	chr6H	554482718	G/G	A/A	A/A	1	1	0	0	0	1	0	HORVU6Hr1G084390	1
chr6H_554482816	chr6H	554482816	G/G	T/T	T/T	1	1	0	0	0	1	0	HORVU6Hr1G084390	1
chr6H_554765968	chr6H	554765968	C/C	T/T	T/T	1	1	0	0	0	1	0	HORVU6Hr1G084430	1
chr6H_554766397	chr6H	554766397	A/A	C/C	C/C	1	1	0	0	1	0	0	HORVU6Hr1G084430	1
chr6H_554766878	chr6H	554766878	T/T	C/C	C/C	1	1	0	0	0	0	1	HORVU6Hr1G084430	1
chr6H_554870084	chr6H	554870084	G/G	A/A	A/A	1	1	0	0	1	0	0	HORVU6Hr1G084510	1
chr6H_554870257	chr6H	554870257	G/G	C/C	C/C	1	1	0	1	0	0	0	HORVU6Hr1G084510	1
chr6H_554871156	chr6H	554871156	G/G	A/A	A/A	1	1	0	0	1	0	0	HORVU6Hr1G084510	1
chr6H_554871252	chr6H	554871252	C/C	T/T	T/T	1	1	0	0	1	0	0	HORVU6Hr1G084510	1
chr6H_554871876	chr6H	554871876	A/A	G/G	G/G	1	1	0	0	1	0	0	HORVU6Hr1G084510	1
chr6H_554871954	chr6H	554871954	A/A	G/G	G/G	1	1	0	0	1	0	0	HORVU6Hr1G084510	1
chr6H_554872142	chr6H	554872142	T/T	A/A	A/A	1	1	0	0	0	0	1	HORVU6Hr1G084500	1
chr6H_554872409	chr6H	554872409	G/G	C/C	C/C	1	1	0	0	0	0	1	HORVU6Hr1G084500	1
chr6H_554872541	chr6H	554872541	T/T	C/C	C/C	1	1	0	0	0	0	1	HORVU6Hr1G084500	1
chr6H_554872804	chr6H	554872804	C/C	A/A	A/A	1	1	0	0	1	0	0	HORVU6Hr1G084500	1
chr6H_554872905	chr6H	554872905	C/C	G/G	G/G	1	1	0	0	0	1	0	HORVU6Hr1G084500	1
chr6H_554873055	chr6H	554873055	G/G	C/C	C/C	1	1	0	0	1	0	0	HORVU6Hr1G084500	1
chr6H_554873175	chr6H	554873175	G/G	T/T	T/T	1	1	0	0	1	0	0	HORVU6Hr1G084500	1
chr6H_554873193	chr6H	554873193	G/G	A/A	A/A	1	1	0	0	1	0	0	HORVU6Hr1G084500	1
chr6H_554873983	chr6H	554873983	T/T	A/A	A/A	1	1	0	0	1	0	0	HORVU6Hr1G084500	1
chr6H_554874013	chr6H	554874013	T/T	C/C	C/C	1	1	0	0	1	0	0	HORVU6Hr1G084500	1
chr6H_554875135	chr6H	554875135	G/G	A/A	A/A	1	1	0	0	1	0	0	HORVU6Hr1G084500	1
chr6H_554875423	chr6H	554875423	A/A	G/G	G/G	1	1	0	0	0	1	0	HORVU6Hr1G084500	1
chr6H_554913764	chr6H	554913764	T/T	G/G	G/G	1	1	0	0	1	0	0	HORVU6Hr1G084530	1
chr6H_554913934	chr6H	554913934	G/G	T/T	T/T	1	1	0	0	0	1	0	HORVU6Hr1G084530	1
chr6H_554914241	chr6H	554914241	C/C	T/T	T/T	1	1	0	0	1	0	0	HORVU6Hr1G084530	1
chr6H_554915434	chr6H	554915434	C/C	T/T	T/T	1	1	0	0	1	0	0	HORVU6Hr1G084530	1
chr6H_554915560	chr6H	554915560	T/T	A/A	A/A	1	1	0	0	1	0	0	HORVU6Hr1G084530	1
chr6H_554915666	chr6H	554915666	G/G	C/C	C/C	1	1	0	0	0	1	0	HORVU6Hr1G084530	1
chr6H_555455628	chr6H	555455628	A/A	G/G	G/G	1	1	0	0	1	0	0	HORVU6Hr1G084590	1
chr6H_555824036	chr6H	555824036	C/C	G/G	G/G	1	1	0	0	0	0	1	HORVU6Hr1G084690	1
chr6H_555824126	chr6H	555824126	T/T	C/C	C/C	1	1	0	0	0	0	1	HORVU6Hr1G084690	1
chr6H_555824188	chr6H	555824188	C/C	T/T	T/T	1	1	0	0	0	0	1	HORVU6Hr1G084690	1
chr6H_555828723	chr6H	555828723	T/T	C/C	C/C	1	1	0	0	1	0	0	HORVU6Hr1G084700	1
chr6H_555829300	chr6H	555829300	A/A	T/T	T/T	1	1	0	0	0	1	0	HORVU6Hr1G084700	1
chr6H_555829680	chr6H	555829680	G/G	A/A	A/A	1	1	0	0	1	0	0	HORVU6Hr1G084700	1
chr6H_555830365	chr6H	555830365	A/A	G/G	G/G	1	1	0	0	0	1	0	HORVU6Hr1G084700	1
chr6H_555830589	chr6H	555830589	A/A	G/G	G/G	1	1	0	0	0	1	0	HORVU6Hr1G084700	1
chr6H_555831111	chr6H	555831111	C/C	A/A	A/A	1	1	0	0	1	0	0	HORVU6Hr1G084700	1
chr6H_556050430	chr6H	556050430	G/G	A/A	A/A	1	1	0	0	0	1	0	HORVU6Hr1G084720	1
chr6H_556368270	chr6H	556368270	A/A	G/G	G/G	1	1	0	0	0	0	1	HORVU6Hr1G084770	1
chr6H_556368519	chr6H	556368519	C/C	G/G	G/G	1	1	0	0	0	1	0	HORVU6Hr1G084770	1
chr6H_556368697	chr6H	556368697	G/G	C/C	C/C	1	1	0	0	1	0	0	HORVU6Hr1G084770	1
chr6H_556371966	chr6H	556371966	T/T	C/C	C/C	1	1	0	0	0	1	0	HORVU6Hr1G084770	1
chr6H_556372099	chr6H	556372099	G/G	A/A	A/A	1	1	0	0	0	1	0	HORVU6Hr1G084770	1
chr6H_556372428	chr6H	556372428	C/C	T/T	T/T	1	1	0	0	0	1	0	HORVU6Hr1G084770	1
chr6H_556372707	chr6H	556372707	G/G	C/C	C/C	1	1	0	0	0	1	0	HORVU6Hr1G084770	1
chr6H_556373283	chr6H	556373283	C/C	T/T	T/T	1	1	0	0	0	1	0	HORVU6Hr1G084770	1
chr6H_556373373	chr6H	556373373	T/T	C/C	C/C	1	1	0	0	1	0	0	HORVU6Hr1G084770	1
chr6H_556373621	chr6H	556373621	G/G	A/A	A/A	1	1	0						1
chr6H_556373743	chr6H	556373743	T/T	C/C	C/C	1	1	0	0	0	0	1	HORVU6Hr1G084770	1
chr6H_556373783	chr6H	556373783	C/C	A/A	./.	1	1	1	0	0	0	1	HORVU6Hr1G084770	0
chr6H_556679545	chr6H	556679545	A/A	C/C	C/C	1	1	0	0	0	1	0	HORVU6Hr1G084860	1
chr6H_556679582	chr6H	556679582	A/A	C/C	C/C	1	1	0	0	0	1	0	HORVU6Hr1G084860	1
chr6H_556679764	chr6H	556679764	A/A	G/G	G/G	1	1	0	0	1	0	0	HORVU6Hr1G084860	1
chr6H_556680001	chr6H	556680001	T/T	C/C	C/C	1	1	0	0	1	0	0	HORVU6Hr1G084860	1
chr6H_557356799	chr6H	557356799	T/T	C/C	C/C	1	1	0	0	0	0	1	HORVU6Hr1G084960	1
chr6H_557356812	chr6H	557356812	C/C	T/T	T/T	1	1	0	0	0	0	1	HORVU6Hr1G084960	1
chr6H_557357010	chr6H	557357010	G/G	A/A	A/A	1	1	0	0	0	0	1	HORVU6Hr1G084960	1
chr6H_557357282	chr6H	557357282	G/G	A/A	A/A	1	1	0	0	0	0	1	HORVU6Hr1G084960	1
chr6H_557358704	chr6H	557358704	G/G	A/A	A/A	1	1	0	0	0	0	1	HORVU6Hr1G084960	1
chr6H_557359318	chr6H	557359318	A/A	T/T	T/T	1	1	0	0	0	0	1	HORVU6Hr1G084960	1
chr6H_557359519	chr6H	557359519	C/C	T/T	T/T	1	1	0	0	0	0	1	HORVU6Hr1G084960	1
chr6H_557359615	chr6H	557359615	G/G	A/A	A/A	1	1	0	0	0	0	1	HORVU6Hr1G084960	1
chr6H_557360165	chr6H	557360165	C/C	G/G	G/G	1	1	0	0	0	0	1	HORVU6Hr1G084960	1
chr6H_557704971	chr6H	557704971	G/G	A/A	A/A	1	1	0	0	0	1	0	HORVU6Hr1G085100	1
chr6H_557705663	chr6H	557705663	C/C	G/G	G/G	1	1	0	0	0	1	0	HORVU6Hr1G085100	1
chr6H_557705740	chr6H	557705740	C/C	G/G	G/G	1	1	0	0	0	1	0	HORVU6Hr1G085100	1
chr6H_557705863	chr6H	557705863	G/G	T/T	T/T	1	1	0	0	0	1	0	HORVU6Hr1G085100	1
chr6H_557706149	chr6H	557706149	C/C	T/T	T/T	1	1	0	0	0	0	1	HORVU6Hr1G085100	1
chr6H_557776123	chr6H	557776123	T/T	C/C	C/C	1	1	0	0	0	1	0	HORVU6Hr1G085120	1
chr6H_557854354	chr6H	557854354	A/A	A/A	A/G	0	1	1	0	1	0	0	HORVU6Hr1G085160	0
chr6H_557854612	chr6H	557854612	T/T	C/C	C/C	1	1	0	0	1	0	0	HORVU6Hr1G085160	1
chr6H_557854782	chr6H	557854782	G/A	G/G	G/G	1	1	0	1	0	0	0	HORVU6Hr1G085160	0
chr6H_557892968	chr6H	557892968	G/G	C/C	C/C	1	1	0	0	0	1	0	HORVU6Hr1G085170	1
chr6H_557893083	chr6H	557893083	C/C	A/A	A/A	1	1	0	0	0	0	1	HORVU6Hr1G085170	1
chr6H_557893151	chr6H	557893151	A/A	A/G	A/G	1	1	0	0	0	0	1	HORVU6Hr1G085170	0
chr6H_557893265	chr6H	557893265	T/C	T/T	T/T	1	1	0						0
chr6H_558391548	chr6H	558391548	G/G	T/T	T/T	1	1	0	0	0	1	0	HORVU6Hr1G085360	1
chr6H_558898467	chr6H	558898467	A/A	G/G	G/G	1	1	0	0	0	1	0	HORVU6Hr1G085490	1
chr6H_558901463	chr6H	558901463	A/A	G/G	G/G	1	1	0	0	0	1	0	HORVU6Hr1G085500	1
chr6H_558902630	chr6H	558902630	T/T	A/A	A/A	1	1	0	0	0	1	0	HORVU6Hr1G085510	1
chr6H_558905098	chr6H	558905098	T/T	C/C	C/C	1	1	0	0	0	1	0	HORVU6Hr1G085500	1
chr6H_558905259	chr6H	558905259	G/G	C/C	./.	1	1	1	0	1	0	0	HORVU6Hr1G085500	0
chr6H_559351187	chr6H	559351187	G/G	A/A	A/A	1	1	0	1	0	0	0	HORVU6Hr1G085560	1
chr6H_559751487	chr6H	559751487	C/C	T/T	T/T	1	1	0	0	0	0	1	HORVU6Hr1G085710	1
chr6H_559752612	chr6H	559752612	T/T	C/C	C/C	1	1	0	0	0	0	1	HORVU6Hr1G085710	1
chr6H_559843439	chr6H	559843439	A/A	C/C	C/C	1	1	0	0	1	0	0	HORVU6Hr1G085720	1
chr6H_559846910	chr6H	559846910	G/G	A/A	A/A	1	1	0	0	0	0	1	HORVU6Hr1G085720	1
chr6H_559875312	chr6H	559875312	C/C	A/A	A/A	1	1	0	0	0	1	0	HORVU6Hr1G085730	1
chr6H_559877945	chr6H	559877945	G/G	A/A	A/A	1	1	0	0	1	0	0	HORVU6Hr1G085730	1
chr6H_559878271	chr6H	559878271	A/A	G/G	G/G	1	1	0	0	1	0	0	HORVU6Hr1G085730	1
chr6H_559878858	chr6H	559878858	G/G	C/C	C/C	1	1	0	0	1	0	0	HORVU6Hr1G085730	1
chr6H_559878864	chr6H	559878864	G/G	A/A	A/A	1	1	0	0	1	0	0	HORVU6Hr1G085730	1
chr6H_559879069	chr6H	559879069	A/A	G/G	G/G	1	1	0	0	0	0	1	HORVU6Hr1G085730	1
chr6H_559879173	chr6H	559879173	T/T	G/G	G/G	1	1	0	0	0	0	1	HORVU6Hr1G085730	1
chr6H_559882501	chr6H	559882501	T/T	C/C	./.	1	1	1	0	1	0	0	HORVU6Hr1G085750	0
chr6H_560044561	chr6H	560044561	A/A	C/C	C/C	1	1	0	0	0	0	1	HORVU6Hr1G085830	1
chr6H_560045249	chr6H	560045249	A/A	G/G	G/G	1	1	0	0	1	0	0	HORVU6Hr1G085830	1
chr6H_560045569	chr6H	560045569	G/A	G/G	G/G	1	1	0	0	0	1	0	HORVU6Hr1G085830	0
chr6H_560156028	chr6H	560156028	C/C	T/T	T/T	1	1	0	0	1	0	0	HORVU6Hr1G085870	1
chr6H_560156757	chr6H	560156757	T/T	G/G	G/G	1	1	0	0	1	0	0	HORVU6Hr1G085870	1
chr6H_560159095	chr6H	560159095	G/G	A/A	A/A	1	1	0	0	0	0	1	HORVU6Hr1G085870	1
chr6H_560159584	chr6H	560159584	C/C	A/A	A/A	1	1	0	0	0	0	1	HORVU6Hr1G085870	1
chr6H_560160604	chr6H	560160604	C/C	A/A	A/A	1	1	0	1	0	0	0	HORVU6Hr1G085880	1
chr6H_560160773	chr6H	560160773	C/C	G/G	G/G	1	1	0	0	0	1	0	HORVU6Hr1G085880	1
chr6H_560165674	chr6H	560165674	T/T	G/G	G/G	1	1	0	0	1	0	0	HORVU6Hr1G085880	1
chr6H_560165764	chr6H	560165764	G/G	A/A	A/A	1	1	0	0	1	0	0	HORVU6Hr1G085880	1
chr6H_560165937	chr6H	560165937	T/T	C/C	C/C	1	1	0	0	0	0	1	HORVU6Hr1G085880	1
chr6H_560541926	chr6H	560541926	T/T	C/C	C/C	1	1	0	0	0	0	1	HORVU6Hr1G085950	1
chr6H_560542136	chr6H	560542136	T/T	C/C	C/C	1	1	0	0	1	0	0	HORVU6Hr1G085950	1
chr6H_560542638	chr6H	560542638	G/G	A/A	A/A	1	1	0	1	0	0	0	HORVU6Hr1G085950	1
chr6H_560542740	chr6H	560542740	G/G	A/A	A/A	1	1	0	0	0	1	0	HORVU6Hr1G085950	1
chr6H_560543043	chr6H	560543043	A/A	G/G	G/G	1	1	0	0	0	1	0	HORVU6Hr1G085950	1
chr6H_561568725	chr6H	561568725	C/C	T/T	T/T	1	1	0	0	0	1	0	HORVU6Hr1G086430	1
chr6H_566446997	chr6H	566446997	T/T	T/A	T/T	1	0	1	0	0	1	0	HORVU6Hr1G088400	0
chr6H_566539882	chr6H	566539882	G/A	G/A	G/G	0	1	1	0	0	0	1	HORVU6Hr1G088440	0
chr6H_578238617	chr6H	578238617	G/G	C/G	G/G	1	0	1	0	1	0	0	HORVU6Hr1G092780	0
chr6H_578505502	chr6H	578505502	C/C	C/A	C/C	1	0	1	0	0	0	1	HORVU6Hr1G092920	0
chr6H_578692008	chr6H	578692008	C/G	G/G	C/G	1	0	1	0	0	1	0	HORVU6Hr1G092960	0
chr6H_579302259	chr6H	579302259	G/C	G/G	G/G	1	1	0						0
chr6H_582787832	chr6H	582787832	G/A	G/G	G/G	1	1	0	0	0	1	0	HORVU6Hr1G095090	0
chr6H_582792530	chr6H	582792530	G/C	G/G	G/G	1	1	0	0	0	1	0	HORVU6Hr1G095090	0
chr7H_623948	chr7H	623948	T/T	T/T	T/C	0	1	1	0	0	1	0	HORVU7Hr1G000370	0
chr7H_1776780	chr7H	1776780	C/C	C/A	C/C	1	0	1						0
chr7H_3445033	chr7H	3445033	T/C	T/T	T/T	1	1	0	0	0	0	1	HORVU7Hr1G001600	0
chr7H_7461152	chr7H	7461152	G/A	G/G	G/G	1	1	0	0	0	0	1	HORVU7Hr1G005270	0
chr7H_9890017	chr7H	9890017	T/A	T/T	T/T	1	1	0						0
chr7H_15699940	chr7H	15699940	G/A	G/G	G/G	1	1	0	0	1	0	0	HORVU7Hr1G011100	0
chr7H_15843838	chr7H	15843838	C/G	C/G	C/C	0	1	1	0	0	1	0	HORVU7Hr1G011250	0
chr7H_17026056	chr7H	17026056	G/A	G/G	G/G	1	1	0	0	1	0	0	HORVU7Hr1G012280	0
chr7H_17090499	chr7H	17090499	C/C	C/G	C/C	1	0	1	0	0	1	0	HORVU7Hr1G012380	0
chr7H_28105108	chr7H	28105108	A/A	G/A	A/A	1	0	1	0	1	0	0	HORVU7Hr1G020770	0
chr7H_28105539	chr7H	28105539	A/T	A/T	A/A	0	1	1	0	1	0	0	HORVU7Hr1G020770	0
chr7H_29000816	chr7H	29000816	C/C	C/G	C/G	1	1	0	0	0	1	0	HORVU7Hr1G021000	0
chr7H_49812304	chr7H	49812304	T/T	T/C	T/T	1	0	1	0	0	1	0	HORVU7Hr1G027860	0
chr7H_54081594	chr7H	54081594	T/T	T/C	T/T	1	0	1	0	0	1	0	HORVU7Hr1G029060	0
chr7H_54733616	chr7H	54733616	A/A	A/G	A/A	1	0	1	0	0	1	0	HORVU7Hr1G029260	0
chr7H_56531674	chr7H	56531674	G/G	G/G	G/A	0	1	1	0	0	0	1	HORVU7Hr1G029720	0
chr7H_62002288	chr7H	62002288	G/A	G/G	G/G	1	1	0	0	1	0	0	HORVU7Hr1G030780	0
chr7H_67730988	chr7H	67730988	C/T	C/T	T/T	0	1	1	0	0	1	0	HORVU7Hr1G033230	0
chr7H_67857467	chr7H	67857467	C/T	C/C	C/C	1	1	0	0	0	1	0	HORVU7Hr1G033260	0
chr7H_70162204	chr7H	70162204	T/A	T/T	T/T	1	1	0						0
chr7H_84943259	chr7H	84943259	G/A	A/A	G/A	1	0	1	0	0	0	1	HORVU7Hr1G036470	0
chr7H_113930951	chr7H	113930951	A/G	G/G	A/G	1	0	1	0	0	1	0	HORVU7Hr1G041260	0
chr7H_115075802	chr7H	115075802	C/T	T/T	C/T	1	0	1	0	0	0	1	HORVU7Hr1G041500	0
chr7H_115436377	chr7H	115436377	A/G	A/A	A/A	1	1	0	0	0	1	0	HORVU7Hr1G041540	0
chr7H_117699664	chr7H	117699664	A/G	A/A	A/A	1	1	0	0	0	1	0	HORVU7Hr1G041920	0
chr7H_124388035	chr7H	124388035	T/C	T/T	T/T	1	1	0	0	1	0	0	HORVU7Hr1G042590	0
chr7H_136283840	chr7H	136283840	G/A	G/G	G/G	1	1	0	0	1	0	0	HORVU7Hr1G044100	0
chr7H_143907099	chr7H	143907099	A/T	A/A	A/A	1	1	0	0	1	0	0	HORVU7Hr1G045410	0
chr7H_144113840	chr7H	144113840	C/C	C/T	C/C	1	0	1	0	0	0	1	HORVU7Hr1G045430	0
chr7H_144114924	chr7H	144114924	G/A	G/G	G/A	1	0	1	0	1	0	0	HORVU7Hr1G045430	0
chr7H_151158727	chr7H	151158727	G/A	G/G	G/A	1	0	1	0	0	0	1	HORVU7Hr1G046460	0
chr7H_194256712	chr7H	194256712	A/A	A/A	A/G	0	1	1	1	0	0	0	HORVU7Hr1G051600	0
chr7H_197114189	chr7H	197114189	T/C	T/T	T/T	1	1	0	0	0	1	0	HORVU7Hr1G051980	0
chr7H_197645549	chr7H	197645549	C/T	C/C	C/C	1	1	0	1	0	0	0	HORVU7Hr1G052060	0
chr7H_198247717	chr7H	198247717	A/A	A/G	A/A	1	0	1	0	1	0	0	HORVU7Hr1G052190	0
chr7H_202463964	chr7H	202463964	G/T	G/G	G/G	1	1	0	0	1	0	0	HORVU7Hr1G052740	0
chr7H_209880175	chr7H	209880175	T/G	T/T	T/G	1	0	1	0	0	0	1	ENSRNA049488557	0
chr7H_210025415	chr7H	210025415	A/G	G/G	A/A	1	1	1	0	0	0	1	HORVU7Hr1G053550	0
chr7H_210030425	chr7H	210030425	T/A	T/A	./.	0	1	1	0	0	0	1	HORVU7Hr1G053550	0
chr7H_215053925	chr7H	215053925	T/C	T/T	T/T	1	1	0	0	0	1	0	HORVU7Hr1G054140	0
chr7H_221745460	chr7H	221745460	C/T	C/T	T/T	0	1	1	0	0	0	1	HORVU7Hr1G054710	0
chr7H_248581058	chr7H	248581058	T/C	T/T	T/T	1	1	0	0	0	0	1	HORVU7Hr1G057330	0
chr7H_260600140	chr7H	260600140	G/A	G/G	G/G	1	1	0	0	0	0	1	HORVU7Hr1G058730	0
chr7H_264056152	chr7H	264056152	T/A	T/T	T/T	1	1	0	0	1	0	0	HORVU7Hr1G059220	0
chr7H_295216517	chr7H	295216517	C/A	C/C	C/C	1	1	0	0	0	1	0	HORVU7Hr1G061990	0
chr7H_319260740	chr7H	319260740	T/T	T/T	C/T	0	1	1	0	0	0	1	HORVU7Hr1G064450	0
chr7H_319261041	chr7H	319261041	A/T	A/T	A/A	0	1	1	0	0	0	1	HORVU7Hr1G064450	0
chr7H_319262036	chr7H	319262036	G/A	G/G	G/G	1	1	0	0	0	0	1	HORVU7Hr1G064450	0
chr7H_346181277	chr7H	346181277	C/T	C/C	C/C	1	1	0	0	0	0	1	HORVU7Hr1G066930	0
chr7H_385871213	chr7H	385871213	A/G	A/A	A/A	1	1	0	0	0	0	1	HORVU7Hr1G070870	0
chr7H_408956241	chr7H	408956241	T/G	T/T	T/T	1	1	0	0	0	0	1	HORVU7Hr1G072790	0
chr7H_416754956	chr7H	416754956	G/G	G/T	G/G	1	0	1	0	0	0	1	HORVU7Hr1G073470	0
chr7H_423967586	chr7H	423967586	C/C	C/C	C/T	0	1	1	0	1	0	0	HORVU7Hr1G074330	0
chr7H_433998723	chr7H	433998723	C/C	C/G	C/C	1	0	1	0	0	0	1	HORVU7Hr1G075170	0
chr7H_433998759	chr7H	433998759	G/G	G/A	G/G	1	0	1	0	0	0	1	HORVU7Hr1G075170	0
chr7H_433998989	chr7H	433998989	T/T	G/T	G/T	1	1	0	0	0	0	1	HORVU7Hr1G075170	0
chr7H_436649159	chr7H	436649159	G/A	G/A	G/G	0	1	1	0	0	0	1	HORVU7Hr1G075380	0
chr7H_436649273	chr7H	436649273	G/T	G/T	G/G	0	1	1	0	0	0	1	HORVU7Hr1G075380	0
chr7H_464646007	chr7H	464646007	T/T	T/T	T/G	0	1	1	0	0	0	1	HORVU7Hr1G079000	0
chr7H_476409890	chr7H	476409890	T/T	T/C	T/T	1	0	1	0	0	1	0	HORVU7Hr1G080490	0
chr7H_476677022	chr7H	476677022	G/G	G/T	G/G	1	0	1	1	0	0	0	HORVU7Hr1G080510	0
chr7H_478076989	chr7H	478076989	C/T	C/C	C/C	1	1	0	0	0	1	0	HORVU7Hr1G080560	0
chr7H_481655376	chr7H	481655376	A/A	A/G	A/A	1	0	1	0	0	0	1	HORVU7Hr1G080990	0
chr7H_490519309	chr7H	490519309	A/T	A/A	A/A	1	1	0	0	0	0	1	HORVU7Hr1G082090	0
chr7H_493978414	chr7H	493978414	T/C	T/T	T/T	1	1	0	0	1	0	0	HORVU7Hr1G082380	0
chr7H_496530216	chr7H	496530216	T/C	T/T	T/T	1	1	0	0	0	1	0	HORVU7Hr1G082590	0
chr7H_502378769	chr7H	502378769	C/G	C/C	C/C	1	1	0	0	0	0	1	HORVU7Hr1G083390	0
chr7H_508289114	chr7H	508289114	T/T	T/A	T/T	1	0	1	1	0	0	0	HORVU7Hr1G084390	0
chr7H_524011687	chr7H	524011687	C/C	T/C	C/C	1	0	1	0	0	0	1	HORVU7Hr1G086890	0
chr7H_538828128	chr7H	538828128	T/T	T/A	T/T	1	0	1	0	0	0	1	HORVU7Hr1G088720	0
chr7H_541020692	chr7H	541020692	T/T	T/C	T/T	1	0	1	0	0	1	0	HORVU7Hr1G089160	0
chr7H_552704222	chr7H	552704222	C/G	C/C	C/C	1	1	0	0	0	1	0	HORVU7Hr1G090710	0
chr7H_557397651	chr7H	557397651	C/C	C/C	C/T	0	1	1	0	0	1	0	HORVU7Hr1G091240	0
chr7H_559896595	chr7H	559896595	C/C	C/C	T/C	0	1	1	0	0	0	1	HORVU7Hr1G091560	0
chr7H_563789394	chr7H	563789394	G/A	G/G	G/G	1	1	0	0	0	1	0	HORVU7Hr1G092080	0
chr7H_570056100	chr7H	570056100	C/T	C/C	C/C	1	1	0	0	1	0	0	HORVU7Hr1G093200	0
chr7H_582525232	chr7H	582525232	C/G	C/G	C/C	0	1	1	0	0	1	0	HORVU7Hr1G095490	0
chr7H_589219310	chr7H	589219310	G/C	G/C	G/G	0	1	1	0	0	0	1	HORVU7Hr1G096720	0
chr7H_592903353	chr7H	592903353	T/G	T/G	T/T	0	1	1	0	0	0	1	HORVU7Hr1G097630	0
chr7H_593452482	chr7H	593452482	G/G	G/T	G/G	1	0	1	0	0	1	0	HORVU7Hr1G097790	0
chr7H_594253248	chr7H	594253248	C/C	C/T	C/C	1	0	1	0	1	0	0	HORVU7Hr1G097970	0
chr7H_602633584	chr7H	602633584	T/T	T/T	T/C	0	1	1	1	0	0	0	HORVU7Hr1G099800	0
chr7H_602732649	chr7H	602732649	G/G	G/A	G/A	1	1	0	0	0	1	0	HORVU7Hr1G099870	0
chr7H_603279547	chr7H	603279547	G/G	G/A	G/A	1	1	0	0	0	0	1	HORVU7Hr1G100060	0
chr7H_604345206	chr7H	604345206	C/C	C/C	C/T	0	1	1	0	0	0	1	HORVU7Hr1G100250	0
chr7H_605843416	chr7H	605843416	T/T	T/C	T/T	1	0	1	0	0	1	0	HORVU7Hr1G100700	0
chr7H_613035271	chr7H	613035271	T/T	T/C	T/T	1	0	1	0	0	0	1	HORVU7Hr1G103060	0
chr7H_613352422	chr7H	613352422	T/T	T/C	T/T	1	0	1	0	1	0	0	HORVU7Hr1G103330	0
chr7H_614205378	chr7H	614205378	C/C	C/C	T/T	0	1	1	0	1	0	0	HORVU7Hr1G104180	1
chr7H_621384305	chr7H	621384305	A/A	A/A	A/G	0	1	1	0	0	1	0	HORVU7Hr1G106960	0
chr7H_621385398	chr7H	621385398	G/G	G/G	G/A	0	1	1	0	0	1	0	HORVU7Hr1G106960	0
chr7H_622856033	chr7H	622856033	C/C	C/C	A/C	0	1	1	0	0	0	1	HORVU7Hr1G107350	0
chr7H_622858269	chr7H	622858269	G/G	G/G	A/A	0	1	1	0	0	1	0	HORVU7Hr1G107350	1
chr7H_622858293	chr7H	622858293	T/T	T/T	A/A	0	1	1	0	0	1	0	HORVU7Hr1G107350	1
chr7H_622957300	chr7H	622957300	T/T	T/T	T/G	0	1	1	0	1	0	0	HORVU7Hr1G107360	0
chr7H_623414500	chr7H	623414500	C/C	C/C	G/C	0	1	1	0	1	0	0	HORVU7Hr1G107550	0
chr7H_623415351	chr7H	623415351	T/T	./.	A/A	1	1	1	0	1	0	0	HORVU7Hr1G107550	0
chr7H_623435936	chr7H	623435936	C/C	C/C	T/C	0	1	1	0	1	0	0	HORVU7Hr1G107590	0
chr7H_623436567	chr7H	623436567	T/T	T/T	G/T	0	1	1	1	0	0	0	HORVU7Hr1G107590	0
chr7H_623438027	chr7H	623438027	C/C	C/C	T/C	0	1	1	0	1	0	0	HORVU7Hr1G107590	0
chr7H_623440087	chr7H	623440087	G/G	G/G	G/A	0	1	1	0	0	1	0	HORVU7Hr1G107600	0
chr7H_623648139	chr7H	623648139	G/G	G/G	G/A	0	1	1	0	1	0	0	HORVU7Hr1G107700	0
chr7H_623648760	chr7H	623648760	T/T	T/T	G/T	0	1	1	0	0	1	0	HORVU7Hr1G107700	0
chr7H_623648862	chr7H	623648862	T/T	T/T	C/C	0	1	1	0	1	0	0	HORVU7Hr1G107700	1
chr7H_623648970	chr7H	623648970	A/A	A/A	G/A	0	1	1	1	0	0	0	HORVU7Hr1G107700	0
chr7H_623650318	chr7H	623650318	G/G	G/G	G/A	0	1	1	0	0	1	0	HORVU7Hr1G107700	0
chr7H_623650491	chr7H	623650491	C/C	C/C	T/C	0	1	1	0	1	0	0	HORVU7Hr1G107700	0
chr7H_623650557	chr7H	623650557	G/G	G/G	A/G	0	1	1	0	1	0	0	HORVU7Hr1G107700	0
chr7H_623650605	chr7H	623650605	A/A	A/A	G/G	0	1	1	0	1	0	0	HORVU7Hr1G107700	1
chr7H_623651150	chr7H	623651150	T/T	T/T	C/T	0	1	1	0	0	1	0	HORVU7Hr1G107700	0
chr7H_623658551	chr7H	623658551	C/T	./.	T/T	1	1	1	0	0	0	1	HORVU7Hr1G107720	0
chr7H_623658817	chr7H	623658817	C/C	C/C	T/C	0	1	1	0	1	0	0	HORVU7Hr1G107720	0
chr7H_623659691	chr7H	623659691	A/A	A/A	G/G	0	1	1	0	1	0	0	HORVU7Hr1G107720	1
chr7H_623698878	chr7H	623698878	C/C	C/C	G/G	0	1	1	0	1	0	0	HORVU7Hr1G107740	1
chr7H_623699040	chr7H	623699040	A/A	A/A	C/C	0	1	1	0	0	1	0	HORVU7Hr1G107740	1
chr7H_623699526	chr7H	623699526	C/C	C/C	T/C	0	1	1	0	1	0	0	HORVU7Hr1G107740	0
chr7H_623699724	chr7H	623699724	A/A	A/A	C/A	0	1	1	0	1	0	0	HORVU7Hr1G107740	0
chr7H_623700499	chr7H	623700499	A/A	A/A	G/A	0	1	1	0	1	0	0	HORVU7Hr1G107740	0
chr7H_623700727	chr7H	623700727	T/T	T/T	C/T	0	1	1	0	1	0	0	HORVU7Hr1G107740	0
chr7H_623701178	chr7H	623701178	C/C	C/C	C/T	0	1	1	0	1	0	0	HORVU7Hr1G107740	0
chr7H_623701449	chr7H	623701449	T/T	T/T	C/T	0	1	1	0	1	0	0	HORVU7Hr1G107740	0
chr7H_623701455	chr7H	623701455	G/G	G/G	G/A	0	1	1	0	1	0	0	HORVU7Hr1G107740	0
chr7H_623701740	chr7H	623701740	T/T	T/T	T/C	0	1	1	0	0	0	1	HORVU7Hr1G107740	0
chr7H_623751510	chr7H	623751510	A/A	A/A	G/A	0	1	1	0	1	0	0	HORVU7Hr1G107750	0
chr7H_623758541	chr7H	623758541	C/C	C/C	T/C	0	1	1	0	0	1	0	HORVU7Hr1G107750	0
chr7H_623758632	chr7H	623758632	G/G	G/G	G/A	0	1	1	0	0	0	1	HORVU7Hr1G107750	0
chr7H_623759162	chr7H	623759162	C/C	C/C	T/C	0	1	1	0	0	0	1	HORVU7Hr1G107750	0
chr7H_623759254	chr7H	623759254	G/G	G/G	A/G	0	1	1	0	0	0	1	HORVU7Hr1G107750	0
chr7H_623759383	chr7H	623759383	G/G	G/G	A/G	0	1	1	0	0	0	1	HORVU7Hr1G107750	0
chr7H_623759750	chr7H	623759750	A/A	A/A	C/A	0	1	1	0	0	0	1	HORVU7Hr1G107750	0
chr7H_623914689	chr7H	623914689	T/T	T/T	C/C	0	1	1						1
chr7H_623915055	chr7H	623915055	T/T	T/T	A/T	0	1	1	0	0	1	0	HORVU7Hr1G107780	0
chr7H_623915216	chr7H	623915216	G/G	G/G	C/C	0	1	1	0	1	0	0	HORVU7Hr1G107780	1
chr7H_623915242	chr7H	623915242	G/G	G/G	A/A	0	1	1	0	0	1	0	HORVU7Hr1G107780	1
chr7H_623915505	chr7H	623915505	A/A	A/A	G/A	0	1	1	0	0	1	0	HORVU7Hr1G107780	0
chr7H_623915606	chr7H	623915606	T/T	T/T	C/T	0	1	1	0	1	0	0	HORVU7Hr1G107780	0
chr7H_623915679	chr7H	623915679	T/T	T/T	G/T	0	1	1	0	0	1	0	HORVU7Hr1G107780	0
chr7H_623915826	chr7H	623915826	G/G	G/G	C/C	0	1	1	0	0	0	1	HORVU7Hr1G107780	1
chr7H_623916014	chr7H	623916014	C/C	C/C	T/C	0	1	1	0	0	0	1	HORVU7Hr1G107780	0
chr7H_624195308	chr7H	624195308	T/T	T/T	C/T	0	1	1	0	1	0	0	HORVU7Hr1G108010	0
chr7H_624195334	chr7H	624195334	A/A	A/A	A/G	0	1	1	0	0	1	0	HORVU7Hr1G108010	0
chr7H_624197043	chr7H	624197043	A/A	A/A	A/G	0	1	1	1	0	0	0	HORVU7Hr1G108010	0
chr7H_624672103	chr7H	624672103	C/C	C/C	C/G	0	1	1	0	1	0	0	HORVU7Hr1G108190	0
chr7H_624672400	chr7H	624672400	A/A	A/A	A/G	0	1	1	0	1	0	0	HORVU7Hr1G108190	0
chr7H_624673038	chr7H	624673038	T/T	T/T	T/G	0	1	1	0	0	0	1	HORVU7Hr1G108190	0
chr7H_624798310	chr7H	624798310	C/C	C/C	T/C	0	1	1	0	0	0	1	HORVU7Hr1G108230	0
chr7H_624823892	chr7H	624823892	G/G	G/G	G/A	0	1	1	0	0	1	0	HORVU7Hr1G108240	0
chr7H_624824909	chr7H	624824909	A/A	A/A	A/G	0	1	1	0	0	1	0	HORVU7Hr1G108240	0
chr7H_624824951	chr7H	624824951	C/C	C/C	T/C	0	1	1	0	0	1	0	HORVU7Hr1G108240	0
chr7H_624871716	chr7H	624871716	A/A	A/A	C/A	0	1	1	0	0	1	0	HORVU7Hr1G108270	0
chr7H_624872629	chr7H	624872629	G/G	G/G	G/T	0	1	1	0	0	1	0	HORVU7Hr1G108270	0
chr7H_624873448	chr7H	624873448	A/A	A/A	G/A	0	1	1	0	1	0	0	HORVU7Hr1G108270	0
chr7H_624930886	chr7H	624930886	C/C	C/C	C/T	0	1	1	0	1	0	0	HORVU7Hr1G108280	0
chr7H_624932051	chr7H	624932051	G/G	G/G	G/T	0	1	1	0	0	1	0	HORVU7Hr1G108280	0
chr7H_624932333	chr7H	624932333	G/G	G/G	G/T	0	1	1	0	0	1	0	HORVU7Hr1G108280	0
chr7H_624932519	chr7H	624932519	C/C	C/C	C/T	0	1	1	0	0	1	0	HORVU7Hr1G108280	0
chr7H_625633842	chr7H	625633842	G/G	G/G	A/G	0	1	1	0	1	0	0	HORVU7Hr1G108540	0
chr7H_625634466	chr7H	625634466	A/A	A/A	G/A	0	1	1	0	1	0	0	HORVU7Hr1G108540	0
chr7H_625634799	chr7H	625634799	A/A	A/A	A/G	0	1	1	0	1	0	0	HORVU7Hr1G108540	0
chr7H_625635333	chr7H	625635333	C/C	C/C	T/C	0	1	1	0	1	0	0	HORVU7Hr1G108540	0
chr7H_625635573	chr7H	625635573	A/A	A/A	A/G	0	1	1	0	1	0	0	HORVU7Hr1G108540	0
chr7H_625636322	chr7H	625636322	G/G	G/G	G/A	0	1	1	0	1	0	0	HORVU7Hr1G108540	0
chr7H_625745423	chr7H	625745423	T/T	T/T	C/T	0	1	1	1	0	0	0	HORVU7Hr1G108570	0
chr7H_625746105	chr7H	625746105	C/C	C/C	T/C	0	1	1	0	1	0	0	HORVU7Hr1G108570	0
chr7H_625763762	chr7H	625763762	C/C	C/C	T/T	0	1	1	0	1	0	0	HORVU7Hr1G108580	1
chr7H_625764183	chr7H	625764183	G/G	G/G	A/A	0	1	1	0	0	1	0	HORVU7Hr1G108580	1
chr7H_625768264	chr7H	625768264	A/A	A/A	G/G	0	1	1	0	0	1	0	HORVU7Hr1G108580	1
chr7H_625768292	chr7H	625768292	G/G	G/G	A/A	0	1	1	0	0	0	1	HORVU7Hr1G108580	1
chr7H_625900856	chr7H	625900856	A/A	A/A	G/G	0	1	1	0	0	0	1	HORVU7Hr1G108640	1
chr7H_625900961	chr7H	625900961	C/C	C/C	G/G	0	1	1	0	0	0	1	HORVU7Hr1G108640	1
chr7H_625901113	chr7H	625901113	A/A	A/A	C/C	0	1	1	0	0	0	1	HORVU7Hr1G108640	1
chr7H_625901121	chr7H	625901121	T/T	T/T	A/A	0	1	1	0	0	1	0	HORVU7Hr1G108640	1
chr7H_625901215	chr7H	625901215	T/T	T/T	T/C	0	1	1	0	0	1	0	HORVU7Hr1G108640	0
chr7H_625902908	chr7H	625902908	A/A	A/A	G/G	0	1	1	0	1	0	0	HORVU7Hr1G108640	1
chr7H_625903662	chr7H	625903662	G/G	G/G	A/A	0	1	1	0	0	0	1	HORVU7Hr1G108640	1
chr7H_625903730	chr7H	625903730	A/A	A/A	T/T	0	1	1	0	0	0	1	HORVU7Hr1G108640	1
chr7H_625903879	chr7H	625903879	A/A	A/A	T/T	0	1	1	0	1	0	0	HORVU7Hr1G108640	1
chr7H_625955461	chr7H	625955461	T/T	T/T	G/G	0	1	1	0	1	0	0	HORVU7Hr1G108670	1
chr7H_626024446	chr7H	626024446	C/C	C/C	T/T	0	1	1	0	0	0	1	HORVU7Hr1G108680	1
chr7H_626024498	chr7H	626024498	A/A	A/A	C/C	0	1	1	0	0	0	1	HORVU7Hr1G108680	1
chr7H_626028301	chr7H	626028301	G/G	G/G	A/A	0	1	1	0	0	0	1	HORVU7Hr1G108680	1
chr7H_626028463	chr7H	626028463	A/A	A/A	G/G	0	1	1	0	0	0	1	HORVU7Hr1G108680	1
chr7H_626028503	chr7H	626028503	A/A	A/A	G/G	0	1	1	0	0	0	1	HORVU7Hr1G108680	1
chr7H_626028609	chr7H	626028609	C/C	C/C	T/T	0	1	1	0	0	0	1	HORVU7Hr1G108680	1
chr7H_626156600	chr7H	626156600	A/A	A/A	T/T	0	1	1	0	0	1	0	HORVU7Hr1G108730	1
chr7H_626156766	chr7H	626156766	G/G	G/G	T/T	0	1	1	0	0	1	0	HORVU7Hr1G108730	1
chr7H_626292558	chr7H	626292558	T/T	T/T	C/C	0	1	1	0	1	0	0	HORVU7Hr1G108780	1
chr7H_626292725	chr7H	626292725	C/C	C/C	G/G	0	1	1	0	1	0	0	HORVU7Hr1G108780	1
chr7H_626292985	chr7H	626292985	C/T	T/T	C/C	1	1	1	0	1	0	0	HORVU7Hr1G108780	0
chr7H_626294363	chr7H	626294363	A/A	A/A	G/G	0	1	1	0	1	0	0	HORVU7Hr1G108780	1
chr7H_626294553	chr7H	626294553	A/A	A/A	G/G	0	1	1	0	1	0	0	HORVU7Hr1G108780	1
chr7H_626294668	chr7H	626294668	C/C	C/C	A/A	0	1	1	0	0	0	1	HORVU7Hr1G108780	1
chr7H_626294716	chr7H	626294716	./.	T/C	C/C	1	1	1	0	0	0	1	HORVU7Hr1G108780	0
chr7H_626309644	chr7H	626309644	T/T	T/T	C/C	0	1	1	0	1	0	0	HORVU7Hr1G108790	1
chr7H_626309719	chr7H	626309719	T/T	T/T	C/C	0	1	1	0	0	1	0	HORVU7Hr1G108790	1
chr7H_626309925	chr7H	626309925	C/C	C/C	T/T	0	1	1	0	0	1	0	HORVU7Hr1G108790	1
chr7H_626310371	chr7H	626310371	G/G	G/G	C/C	0	1	1	0	1	0	0	HORVU7Hr1G108790	1
[truncated: 298 more rows]

## Sheet: 50k SNP Chip
Additional file 3: Table S2. SNP of 3 types observed in 3 genotypes - SNPs obtained from 50k SNP Chip. Note: this table contains 1008 unique SNPs with respect to position.
SNP ID	Chromosome	Position	Genotype of			Indicator of polymorphism between			Protein translation effect				Gene ID	Indicator of homozygosity of all forms
			Bowman	BW827	BW828	SNP BW827 - Bowman	SNP BW828 - Bowman	SNP BW828 - BW827	HIGH	LOW	MODERATE	MODIFIER
JHI-Hv50k-2016-6679	chr1H	5576493	T		T	1	0	1	0	0	0	1	HORVU1Hr1G002750	0
JHI-Hv50k-2016-7423	chr1H	6348964	Y	Y	T	0	1	1	0	0	0	1	HORVU1Hr1G003050	0
SCRI_RS_189465	chr1H	12227429	T	Y	T	1	0	1	0	0	0	1		0
JHI-Hv50k-2016-13067	chr1H	14194017	A			1	1	0	0	0	0	1		0
JHI-Hv50k-2016-17346	chr1H	31622459	G	G		0	1	1	0	0	1	0	HORVU1Hr1G012600	0
JHI-Hv50k-2016-18180	chr1H	37166019	G	S	G	1	0	1						0
JHI-Hv50k-2016-18614	chr1H	41442639			T	0	1	1	0	0	0	1		0
BOPA1_8166-525	chr1H	76992307	A		A	1	0	1	0	0	1	0	HORVU1Hr1G020000	0
BOPA2_12_11301	chr1H	77984995			A	0	1	1	0	0	0	1	HORVU1Hr1G020140	0
SCRI_RS_182947	chr1H	178180879	C	T	T	1	1	0	0	0	0	1		1
JHI-Hv50k-2016-20888	chr1H	180041415		A	A	1	1	0	0	0	0	1		0
JHI-Hv50k-2016-23721	chr1H	329278029	A		A	1	0	1	0	0	0	1	HORVU1Hr1G045280	0
JHI-Hv50k-2016-26201	chr1H	357907864	A		A	1	0	1	0	1	0	0	HORVU1Hr1G048390	0
JHI-Hv50k-2016-26344	chr1H	360036306	T		T	1	0	1	0	0	0	1	HORVU1Hr1G048580	0
JHI-Hv50k-2016-28380	chr1H	401043669	A		A	1	0	1	0	1	0	0	HORVU1Hr1G054240	0
JHI-Hv50k-2016-31051	chr1H	421228116		T	T	1	1	0	0	0	0	1		0
JHI-Hv50k-2016-32542	chr1H	433684624		G	G	1	1	0	0	0	0	1	HORVU1Hr1G059490	0
JHI-Hv50k-2016-36398	chr1H	467931082	T		T	1	0	1	0	0	0	1	HORVU1Hr1G065570	0
JHI-Hv50k-2016-36634	chr1H	470033100	A		A	1	0	1	0	0	0	1		0
JHI-Hv50k-2016-37267	chr1H	477750721	A		A	1	0	1	0	0	0	1	HORVU1Hr1G067320	0
JHI-Hv50k-2016-37947	chr1H	494247879	A		A	1	0	1						0
JHI-Hv50k-2016-43815	chr1H	517551616	A		A	1	0	1	0	0	0	1	HORVU1Hr1G077510	0
SCRI_RS_171501	chr1H	519278467	T		T	1	0	1	0	1	0	0	HORVU1Hr1G078170	0
JHI-Hv50k-2016-45644	chr1H	522550591	T		T	1	0	1	0	0	0	1		0
JHI-Hv50k-2016-46044	chr1H	523030951	T		T	1	0	1	0	0	0	1	HORVU1Hr1G079420	0
JHI-Hv50k-2016-47307	chr1H	526252231	A		A	1	0	1	0	1	0	0	HORVU1Hr1G080790	0
JHI-Hv50k-2016-47426	chr1H	526684247	A		A	1	0	1	0	0	0	1	HORVU1Hr1G080950	0
JHI-Hv50k-2016-48112	chr1H	528172048	T		T	1	0	1	0	0	0	1	HORVU1Hr1G081840	0
JHI-Hv50k-2016-48174	chr1H	528276114	T		T	1	0	1	0	0	1	0	HORVU1Hr1G081890	0
SCRI_RS_155997	chr1H	528880379	A	R	A	1	0	1	0	0	0	1	HORVU1Hr1G082160	0
JHI-Hv50k-2016-49587	chr1H	533763436	A		A	1	0	1	0	0	0	1		0
JHI-Hv50k-2016-51181	chr1H	537371022	T	Y	T	1	0	1	0	0	1	0	HORVU1Hr1G086390	0
BOPA1_677-411	chr1H	539810980	A		A	1	0	1	0	1	0	0	HORVU1Hr1G087690	0
JHI-Hv50k-2016-53290	chr1H	544081204	A		A	1	0	1	0	0	1	0	HORVU1Hr1G089560	0
JHI-Hv50k-2016-53370	chr1H	544592496	G		G	1	0	1	0	0	0	1	HORVU1Hr1G089690	0
JHI-Hv50k-2016-54428	chr1H	548451215			A	0	1	1	0	1	0	0	HORVU1Hr1G091460	0
JHI-Hv50k-2016-55420	chr1H	550830819	A		A	1	0	1	0	0	0	1	HORVU1Hr1G092610	0
JHI-Hv50k-2016-57739	chr1H	557085390	G		G	1	0	1	0	0	0	1		0
JHI-Hv50k-2016-58514	chr2H	26308	A	A	G	0	1	1	0	0	1	0	HORVU2Hr1G000010	1
SCRI_RS_166806	chr2H	26308	A	A	G	0	1	1	0	0	1	0	HORVU2Hr1G000010	1
JHI-Hv50k-2016-58521	chr2H	27431	G	G	A	0	1	1	0	0	0	1	HORVU2Hr1G000010	1
JHI-Hv50k-2016-58537	chr2H	30259	C	C	T	0	1	1	0	0	1	0	HORVU2Hr1G000010	1
JHI-Hv50k-2016-58538	chr2H	30369	T	T	G	0	1	1	0	0	0	1	HORVU2Hr1G000010	1
JHI-Hv50k-2016-58540	chr2H	30645	G	G	C	0	1	1	0	0	0	1	HORVU2Hr1G000010	1
SCRI_RS_187638	chr2H	31115	T	T	C	0	1	1	0	0	0	1	HORVU2Hr1G000010	1
SCRI_RS_219333	chr2H	35977	A	A	G	0	1	1	0	1	0	0	HORVU2Hr1G000030	1
SCRI_RS_225720	chr2H	37521	C	C	T	0	1	1	0	0	0	1	HORVU2Hr1G000030	1
JHI-Hv50k-2016-58561	chr2H	133816	A	A	G	0	1	1	0	0	0	1	HORVU2Hr1G000040	1
JHI-Hv50k-2016-58597	chr2H	204620	A	A	G	0	1	1	0	0	0	1	HORVU2Hr1G000090	1
JHI-Hv50k-2016-58659	chr2H	440640	T	T	A	0	1	1	0	1	0	0	HORVU2Hr1G000130	1
JHI-Hv50k-2016-58666	chr2H	441233	T	T	G	0	1	1	0	0	0	1	HORVU2Hr1G000130	1
JHI-Hv50k-2016-58707	chr2H	614034	G	G	A	0	1	1	0	0	0	1	HORVU2Hr1G000170	1
JHI-Hv50k-2016-58951	chr2H	832739	C	C	A	0	1	1	0	0	0	1	HORVU2Hr1G000280	1
JHI-Hv50k-2016-59032	chr2H	845123	C	C	T	0	1	1	0	0	0	1		1
JHI-Hv50k-2016-59214	chr2H	1021862	G	G	C	0	1	1	0	0	0	1	HORVU2Hr1G000390	1
JHI-Hv50k-2016-59270	chr2H	1027793	T	T	C	0	1	1	0	0	0	1	HORVU2Hr1G000390	1
JHI-Hv50k-2016-59321	chr2H	1213896			G	0	1	1	0	0	0	1	HORVU2Hr1G000450	0
JHI-Hv50k-2016-59332	chr2H	1214275	A	A	G	0	1	1	0	0	0	1	HORVU2Hr1G000450	1
JHI-Hv50k-2016-59367	chr2H	1215357	G	G	T	0	1	1	0	1	0	0	HORVU2Hr1G000450	1
JHI-Hv50k-2016-60088	chr2H	2377500	A	A	C	0	1	1	0	0	0	1	HORVU2Hr1G001160	1
JHI-Hv50k-2016-60164	chr2H	2762304	G	G	T	0	1	1	0	0	0	1	HORVU2Hr1G001290	1
JHI-Hv50k-2016-60178	chr2H	2763227	T	T	G	0	1	1	0	0	0	1	HORVU2Hr1G001290	1
JHI-Hv50k-2016-60245	chr2H	2790842	G	G	A	0	1	1	0	1	0	0	HORVU2Hr1G001320	1
JHI-Hv50k-2016-60255	chr2H	2795050	C	C	T	0	1	1	0	0	1	0	HORVU2Hr1G001320	1
JHI-Hv50k-2016-60256	chr2H	2795156	G	G	A	0	1	1	0	1	0	0	HORVU2Hr1G001320	1
JHI-Hv50k-2016-60258	chr2H	2795186	A	A	G	0	1	1	0	1	0	0	HORVU2Hr1G001320	1
JHI-Hv50k-2016-60259	chr2H	2795525	C	C	T	0	1	1	0	0	0	1	HORVU2Hr1G001320	1
JHI-Hv50k-2016-60274	chr2H	2830578	T	T	C	0	1	1	0	0	1	0	HORVU2Hr1G001340	1
JHI-Hv50k-2016-60286	chr2H	2832467	C	C	T	0	1	1	0	0	0	1	HORVU2Hr1G001340	1
JHI-Hv50k-2016-60296	chr2H	2833497	A	A	G	0	1	1	1	0	0	0	HORVU2Hr1G001340	1
JHI-Hv50k-2016-60329	chr2H	2846508	G	G	C	0	1	1	0	0	0	1	HORVU2Hr1G001350	1
JHI-Hv50k-2016-60334	chr2H	2846978	C	C	T	0	1	1	0	0	0	1	HORVU2Hr1G001350	1
SCRI_RS_136200	chr2H	2850260		T	T	1	1	0	0	1	0	0	HORVU2Hr1G001360	0
JHI-Hv50k-2016-60387	chr2H	2851100	T	T	C	0	1	1	0	0	1	0	HORVU2Hr1G001360	1
JHI-Hv50k-2016-60468	chr2H	2900843	C	C	T	0	1	1	0	0	0	1	HORVU2Hr1G001370	1
JHI-Hv50k-2016-60595	chr2H	3096990	T	C	C	1	1	0	0	0	0	1	HORVU2Hr1G001450	1
JHI-Hv50k-2016-60637	chr2H	3114393	T	T	C	0	1	1	0	0	0	1	HORVU2Hr1G001490	1
JHI-Hv50k-2016-60641	chr2H	3115339	C	C	A	0	1	1	0	0	0	1	HORVU2Hr1G001490	1
JHI-Hv50k-2016-60643	chr2H	3115739	A	A	G	0	1	1	0	0	0	1	HORVU2Hr1G001490	1
JHI-Hv50k-2016-60644	chr2H	3115926	T	T	C	0	1	1	0	0	0	1	HORVU2Hr1G001490	1
SCRI_RS_173486	chr2H	3116896	C	C	T	0	1	1	0	0	0	1	HORVU2Hr1G001490	1
JHI-Hv50k-2016-60688	chr2H	3273755	C	G	C	1	0	1	0	0	0	1	HORVU2Hr1G001560	1
JHI-Hv50k-2016-60689	chr2H	3273787	C	T	C	1	0	1	0	0	0	1	HORVU2Hr1G001560	1
JHI-Hv50k-2016-60695	chr2H	3274999	C	C	A	0	1	1	0	0	1	0	HORVU2Hr1G001560	1
JHI-Hv50k-2016-60696	chr2H	3275068	C	G	G	1	1	0	0	0	1	0	HORVU2Hr1G001560	1
JHI-Hv50k-2016-60697	chr2H	3275192	A	T	T	1	1	0	0	0	1	0	HORVU2Hr1G001560	1
JHI-Hv50k-2016-60699	chr2H	3275292	T	T	C	0	1	1	0	1	0	0	HORVU2Hr1G001560	1
JHI-Hv50k-2016-60700	chr2H	3275586	C	C	T	0	1	1	0	1	0	0	HORVU2Hr1G001560	1
JHI-Hv50k-2016-60701	chr2H	3275686	A	A	G	0	1	1	0	0	1	0	HORVU2Hr1G001560	1
JHI-Hv50k-2016-60707	chr2H	3275983	C	T	T	1	1	0	0	1	0	0	HORVU2Hr1G001560	1
JHI-Hv50k-2016-60709	chr2H	3276264	G	C	C	1	1	0	0	0	0	1	HORVU2Hr1G001560	1
JHI-Hv50k-2016-60733	chr2H	3325488	G	G	T	0	1	1	0	0	0	1	HORVU2Hr1G001600	1
JHI-Hv50k-2016-60734	chr2H	3325549	C	T	T	1	1	0	0	0	0	1	HORVU2Hr1G001600	1
BOPA1_2582-767	chr2H	3326265	A	A	G	0	1	1	0	0	0	1	HORVU2Hr1G001600	1
JHI-Hv50k-2016-60798	chr2H	3346703	C	C	G	0	1	1	0	0	0	1	HORVU2Hr1G001620	1
JHI-Hv50k-2016-60854	chr2H	3479531	A	A	G	0	1	1	0	0	1	0	HORVU2Hr1G001640	1
JHI-Hv50k-2016-60873	chr2H	3581344	G	A	G	1	0	1	0	0	0	1	HORVU2Hr1G001690	1
SCRI_RS_148734	chr2H	3582475	T	T	G	0	1	1	0	0	0	1	HORVU2Hr1G001690	1
JHI-Hv50k-2016-60955	chr2H	3728932	T	A	A	1	1	0	0	1	0	0	HORVU2Hr1G001780	1
JHI-Hv50k-2016-61011	chr2H	3737532	A	G	G	1	1	0	0	0	0	1	HORVU2Hr1G001690	1
JHI-Hv50k-2016-61019	chr2H	3739144	C	C	T	0	1	1	0	0	0	1	HORVU2Hr1G001690	1
JHI-Hv50k-2016-61028	chr2H	3740397	A	T	T	1	1	0	0	0	0	1	HORVU2Hr1G001690	1
JHI-Hv50k-2016-61068	chr2H	3746340		Y	T	1	1	1	0	0	1	0	HORVU2Hr1G001810	0
JHI-Hv50k-2016-61072	chr2H	3746744	G	T	T	1	1	0	0	0	0	1	HORVU2Hr1G001810	1
JHI-Hv50k-2016-61157	chr2H	3990325	G	T	T	1	1	0	0	0	0	1	HORVU2Hr1G001900	1
SCRI_RS_128813	chr2H	3990433	T	T	C	0	1	1	0	1	0	0	HORVU2Hr1G001900	1
JHI-Hv50k-2016-61178	chr2H	3994132	C	T	C	1	0	1	0	1	0	0	HORVU2Hr1G001900	1
JHI-Hv50k-2016-61186	chr2H	3996265	A	G	G	1	1	0	0	0	0	1	HORVU2Hr1G001900	1
SCRI_RS_174552	chr2H	4233056		A	A	1	1	0	0	0	1	0	HORVU2Hr1G002020	0
JHI-Hv50k-2016-61289	chr2H	4233198	T	G	G	1	1	0	0	1	0	0	HORVU2Hr1G002020	1
JHI-Hv50k-2016-61316	chr2H	4240228	C	G	G	1	1	0	0	0	0	1	HORVU2Hr1G002020	1
SCRI_RS_211923	chr2H	4332694	T	C	C	1	1	0	0	0	1	0	HORVU2Hr1G002040	1
SCRI_RS_186847	chr2H	4419707		C	C	1	1	0	0	0	0	1	HORVU2Hr1G002050	0
JHI-Hv50k-2016-61515	chr2H	4427872	T	G	G	1	1	0	0	0	0	1		1
JHI-Hv50k-2016-61614	chr2H	4547534	G	A	A	1	1	0						1
SCRI_RS_10642	chr2H	5023326	C	T	T	1	1	0	0	1	0	0	HORVU2Hr1G002410	1
JHI-Hv50k-2016-61826	chr2H	5332867	A	R	A	1	0	1	0	1	0	0	HORVU2Hr1G002500	0
JHI-Hv50k-2016-62049	chr2H	6191183	C	T	T	1	1	0	0	0	1	0	HORVU2Hr1G002710	1
JHI-Hv50k-2016-62050	chr2H	6191297	A	G	G	1	1	0	0	0	1	0	HORVU2Hr1G002710	1
JHI-Hv50k-2016-62061	chr2H	6192657	C	A	A	1	1	0	0	0	0	1	HORVU2Hr1G002710	1
JHI-Hv50k-2016-62139	chr2H	6223904	T	C	C	1	1	0	0	0	1	0	HORVU2Hr1G002750	1
JHI-Hv50k-2016-62142	chr2H	6224431	T	C	C	1	1	0	0	0	1	0	HORVU2Hr1G002750	1
JHI-Hv50k-2016-62144	chr2H	6224776	T	C	C	1	1	0	0	0	1	0	HORVU2Hr1G002750	1
JHI-Hv50k-2016-62154	chr2H	6225259	G	A	A	1	1	0	0	0	0	1	HORVU2Hr1G002750	1
JHI-Hv50k-2016-62218	chr2H	6247438	C	T	T	1	1	0	0	0	1	0	HORVU2Hr1G002830	1
JHI-Hv50k-2016-62306	chr2H	6427001	G	T	T	1	1	0	0	0	0	1	HORVU2Hr1G002880	1
JHI-Hv50k-2016-62318	chr2H	6428257	C	T	T	1	1	0	0	0	0	1	HORVU2Hr1G002880	1
JHI-Hv50k-2016-62324	chr2H	6428637	C	T	T	1	1	0	0	0	0	1	HORVU2Hr1G002880	1
JHI-Hv50k-2016-62362	chr2H	6432544	C	T	T	1	1	0	0	0	0	1	HORVU2Hr1G002880	1
JHI-Hv50k-2016-62455	chr2H	6753815	T	G	G	1	1	0	0	1	0	0	HORVU2Hr1G003110	1
JHI-Hv50k-2016-62542	chr2H	6957877	G	A	A	1	1	0	0	0	0	1		1
JHI-Hv50k-2016-62546	chr2H	6958355	A	C	C	1	1	0	0	0	0	1		1
JHI-Hv50k-2016-62567	chr2H	6961963	A	G	G	1	1	0	0	0	0	1	HORVU2Hr1G003180	1
JHI-Hv50k-2016-62596	chr2H	7046402	A	G	G	1	1	0	0	0	1	0	HORVU2Hr1G003230	1
JHI-Hv50k-2016-62667	chr2H	7267152	G	A	A	1	1	0	0	0	0	1	HORVU2Hr1G003340	1
JHI-Hv50k-2016-62679	chr2H	7269720	T	G	G	1	1	0	0	0	0	1	HORVU2Hr1G003340	1
JHI-Hv50k-2016-62694	chr2H	7273231	T	C	C	1	1	0	0	0	0	1	HORVU2Hr1G003340	1
JHI-Hv50k-2016-62697	chr2H	7273288	G	A	A	1	1	0	0	0	0	1	HORVU2Hr1G003340	1
SCRI_RS_227507	chr2H	7278761	A	G	G	1	1	0	0	0	1	0	HORVU2Hr1G003350	1
SCRI_RS_156845	chr2H	7351627	C	T	T	1	1	0	0	0	1	0	HORVU2Hr1G003360	1
JHI-Hv50k-2016-62776	chr2H	7351931	T	G	G	1	1	0	0	1	0	0	HORVU2Hr1G003370	1
JHI-Hv50k-2016-62785	chr2H	7352365	C	G	G	1	1	0						1
SCRI_RS_224245	chr2H	7352770	G	T	T	1	1	0	0	1	0	0	HORVU2Hr1G003370	1
JHI-Hv50k-2016-62835	chr2H	7489621	T	C	C	1	1	0	0	1	0	0	HORVU2Hr1G003390	1
JHI-Hv50k-2016-62852	chr2H	7490280	C	A	A	1	1	0	0	0	1	0	HORVU2Hr1G003390	1
JHI-Hv50k-2016-62935	chr2H	8035960	G	A	A	1	1	0	0	1	0	0	HORVU2Hr1G003460	1
JHI-Hv50k-2016-62965	chr2H	8042343	G	A	A	1	1	0	1	0	0	0	HORVU2Hr1G003470	1
JHI-Hv50k-2016-63046	chr2H	8304253	C	T	T	1	1	0	0	0	1	0	HORVU2Hr1G003540	1
JHI-Hv50k-2016-63101	chr2H	8470764	G	C	C	1	1	0	0	0	0	1	HORVU2Hr1G003580	1
JHI-Hv50k-2016-63121	chr2H	8536572	C			1	1	0	0	0	1	0	HORVU2Hr1G003600	0
JHI-Hv50k-2016-63147	chr2H	8567321	A			1	1	0	0	0	0	1	HORVU2Hr1G003640	0
JHI-Hv50k-2016-63210	chr2H	8696621	C	T	T	1	1	0	0	0	1	0	HORVU2Hr1G003680	1
JHI-Hv50k-2016-63218	chr2H	8697665	C	G	G	1	1	0	0	0	0	1	HORVU2Hr1G003680	1
JHI-Hv50k-2016-63311	chr2H	8946629	G	C	C	1	1	0	0	0	0	1	HORVU2Hr1G003770	1
JHI-Hv50k-2016-63322	chr2H	8953609	G	A	A	1	1	0	0	0	0	1	HORVU2Hr1G003720	1
JHI-Hv50k-2016-63334	chr2H	8955426	A	T	T	1	1	0	0	0	0	1	HORVU2Hr1G003720	1
JHI-Hv50k-2016-63369	chr2H	8996628	G	C	C	1	1	0	0	0	0	1	HORVU2Hr1G003800	1
SCRI_RS_238263	chr2H	9041828	T	C	C	1	1	0	0	0	0	1	HORVU2Hr1G003830	1
JHI-Hv50k-2016-64149	chr2H	10502542			T	0	1	1	1	0	0	0	HORVU2Hr1G004620	0
SCRI_RS_213799	chr2H	11122029		A	A	1	1	0	0	1	0	0	HORVU2Hr1G004980	0
JHI-Hv50k-2016-67059	chr2H	14612455		K	T	1	1	1	0	0	1	0	HORVU2Hr1G007080	0
JHI-Hv50k-2016-71066	chr2H	22399825	T		T	1	0	1	0	0	0	1	HORVU2Hr1G011200	0
SCRI_RS_66441	chr2H	22992883	T		T	1	0	1	0	0	0	1	HORVU2Hr1G011510	0
JHI-Hv50k-2016-72617	chr2H	26586202		R		1	0	1	0	0	0	1	HORVU2Hr1G012630	0
JHI-Hv50k-2016-74225	chr2H	31564324			A	0	1	1	0	0	1	0	HORVU2Hr1G014450	0
SCRI_RS_10302	chr2H	39243539	A		A	1	0	1	0	1	0	0	HORVU2Hr1G016990	0
JHI-Hv50k-2016-77491	chr2H	47287201	T		T	1	0	1	0	1	0	0	HORVU2Hr1G018480	0
JHI-Hv50k-2016-77576	chr2H	47911357	C		C	1	0	1	0	0	0	1	HORVU2Hr1G018620	0
JHI-Hv50k-2016-79870	chr2H	59216870			T	0	1	1	0	1	0	0	HORVU2Hr1G021110	0
JHI-Hv50k-2016-81375	chr2H	75980517	T		T	1	0	1	0	0	1	0	HORVU2Hr1G024790	0
JHI-Hv50k-2016-83047	chr2H	86538484	A		A	1	0	1	0	0	0	1	HORVU2Hr1G026850	0
JHI-Hv50k-2016-84925	chr2H	98873075		A	A	1	1	0	0	1	0	0	HORVU2Hr1G028880	0
JHI-Hv50k-2016-85496	chr2H	104556473	T		T	1	0	1	0	0	0	1	HORVU2Hr1G029330	0
JHI-Hv50k-2016-87717	chr2H	124111107	A		A	1	0	1	0	0	0	1	HORVU2Hr1G032250	0
JHI-Hv50k-2016-89114	chr2H	149369532			T	0	1	1	0	0	0	1		0
JHI-Hv50k-2016-90347	chr2H	183805437	T		T	1	0	1	0	0	0	1	HORVU2Hr1G038760	0
BOPA1_ABC04893-1-1-248	chr2H	224821659	A		A	1	0	1	0	0	0	1	HORVU2Hr1G043680	0
BOPA2_12_30179	chr2H	274546392		A	A	1	1	0	0	0	0	1	HORVU2Hr1G048870	0
JHI-Hv50k-2016-94290	chr2H	476873019	A	M	A	1	0	1	0	0	0	1	HORVU2Hr1G068040	0
JHI-Hv50k-2016-95991	chr2H	525521731			A	0	1	1	0	0	0	1	HORVU2Hr1G073050	0
JHI-Hv50k-2016-97932	chr2H	544606470	C	S	C	1	0	1	0	0	0	1	HORVU2Hr1G075640	0
SCRI_RS_141789	chr2H	551217126		A	A	1	1	0	0	1	0	0	HORVU2Hr1G076550	0
SCRI_RS_195208	chr2H	567325104			T	0	1	1	0	1	0	0	HORVU2Hr1G078330	0
JHI-Hv50k-2016-104620	chr2H	638672710	A	M	A	1	0	1	0	0	0	1		0
JHI-Hv50k-2016-106022	chr2H	645215930	A	R	A	1	0	1						0
JHI-Hv50k-2016-106227	chr2H	646395337	A			1	1	0	0	0	0	1	HORVU2Hr1G090950	0
JHI-Hv50k-2016-108868	chr2H	659083039	T		T	1	0	1	0	0	0	1	HORVU2Hr1G093660	0
JHI-Hv50k-2016-115706	chr2H	694020046	T		T	1	0	1	0	1	0	0	HORVU2Hr1G101600	0
JHI-Hv50k-2016-116726	chr2H	696711104	T		T	1	0	1	0	0	0	1	HORVU2Hr1G102410	0
SCRI_RS_173807	chr2H	698148298		A	A	1	1	0	0	0	0	1	HORVU2Hr1G102780	0
JHI-Hv50k-2016-122533	chr2H	711786020	A		A	1	0	1	0	1	0	0	HORVU2Hr1G107460	0
JHI-Hv50k-2016-122675	chr2H	712310606	T		T	1	0	1	0	0	0	1	HORVU2Hr1G107630	0
SCRI_RS_154954	chr2H	714018523	A	R	A	1	0	1	0	0	0	1	HORVU2Hr1G108320	0
JHI-Hv50k-2016-124029	chr2H	714019955	A	M	A	1	0	1	0	0	0	1	HORVU2Hr1G108320	0
JHI-Hv50k-2016-124924	chr2H	716482621	W		T	1	1	1	0	0	0	1	HORVU2Hr1G109380	0
SCRI_RS_55841	chr2H	722894793		T	T	1	1	0	0	0	0	1	HORVU2Hr1G111520	0
JHI-Hv50k-2016-130522	chr2H	729159339	T		T	1	0	1	0	0	0	1		0
JHI-Hv50k-2016-132771	chr2H	734859614	A		A	1	0	1	0	0	0	1	HORVU2Hr1G115460	0
SCRI_RS_232698	chr2H	735209997			A	0	1	1	0	0	1	0	HORVU2Hr1G115630	0
JHI-Hv50k-2016-133832	chr2H	738320892	T		T	1	0	1	0	1	0	0	HORVU2Hr1G116520	0
JHI-Hv50k-2016-136009	chr2H	742632648	T		T	1	0	1	0	0	1	0	HORVU2Hr1G118510	0
JHI-Hv50k-2016-137375	chr2H	745320689	T			1	1	0	0	0	0	1		0
JHI-Hv50k-2016-141703	chr2H	754786562	T		T	1	0	1	0	0	1	0	HORVU2Hr1G123160	0
SCRI_RS_7940	chr2H	758385809	A	R	A	1	0	1	0	1	0	0	HORVU2Hr1G124310	0
JHI-Hv50k-2016-147336	chr2H	765722555	A		A	1	0	1	0	0	0	1	HORVU2Hr1G126980	0
JHI-Hv50k-2016-149157	chr3H	1324984	T		T	1	0	1	0	0	0	1	HORVU3Hr1G000490	0
SCRI_RS_207228	chr3H	2314409	A		A	1	0	1	0	1	0	0	HORVU3Hr1G000980	0
JHI-Hv50k-2016-150038	chr3H	2365034	C		C	1	0	1	0	0	1	0	HORVU3Hr1G001040	0
JHI-Hv50k-2016-160222	chr3H	26307713	M	M		0	1	1	1	0	0	0	HORVU3Hr1G012100	0
JHI-Hv50k-2016-160329	chr3H	26652951	S	S		0	1	1	0	0	0	1	HORVU3Hr1G012240	0
JHI-Hv50k-2016-160534	chr3H	27375572	A	A	R	0	1	1	0	0	0	1		0
JHI-Hv50k-2016-162598	chr3H	35758822	T		T	1	0	1	0	0	0	1		0
BOPA2_12_31298	chr3H	37282230	A		A	1	0	1	0	0	0	1	HORVU3Hr1G015740	0
JHI-Hv50k-2016-165984	chr3H	96577504		C		1	0	1	1	0	0	0	HORVU3Hr1G024810	0
JHI-Hv50k-2016-167080	chr3H	160586347		C	C	1	1	0	0	0	0	1	HORVU3Hr1G031880	0
JHI-Hv50k-2016-167091	chr3H	160755415	A		A	1	0	1	0	1	0	0	HORVU3Hr1G031890	0
JHI-Hv50k-2016-168811	chr3H	201617444	T	Y	T	1	0	1	0	0	0	1	HORVU3Hr1G035900	0
JHI-Hv50k-2016-172822	chr3H	285998983	Y	Y	T	0	1	1	0	1	0	0	HORVU3Hr1G044380	0
SCRI_RS_171144	chr3H	299530918	A	A	C	0	1	1	0	0	1	0	HORVU3Hr1G045610	1
SCRI_RS_175771	chr3H	505436240		C		1	0	1	0	0	1	0	HORVU3Hr1G066420	0
JHI-Hv50k-2016-186315	chr3H	514512054	A		A	1	0	1	0	0	0	1	HORVU3Hr1G067770	0
JHI-Hv50k-2016-186829	chr3H	521674706		S	S	1	1	0	0	0	0	1	HORVU3Hr1G068880	0
JHI-Hv50k-2016-189391	chr3H	540784486		A	A	1	1	0	0	0	0	1	HORVU3Hr1G071500	0
JHI-Hv50k-2016-192515	chr3H	561655697	M		M	1	0	1	0	0	0	1		0
JHI-Hv50k-2016-192669	chr3H	562655555		S	G	1	1	1	0	0	0	1		0
JHI-Hv50k-2016-195907	chr3H	585228309		T	T	1	1	0	0	0	0	1	HORVU3Hr1G079780	0
JHI-Hv50k-2016-196156	chr3H	586181338	T		T	1	0	1	0	0	0	1	HORVU3Hr1G079920	0
JHI-Hv50k-2016-197303	chr3H	593200462	A		A	1	0	1	0	0	0	1	HORVU3Hr1G081100	0
JHI-Hv50k-2016-197723	chr3H	595053574	Y	Y		0	1	1	0	0	0	1	HORVU3Hr1G081540	0
BOPA1_1291-936	chr3H	600339115	A		A	1	0	1	0	0	0	1	ENSRNA049435482	0
SCRI_RS_130795	chr3H	611780949		A	A	1	1	0	0	0	1	0	HORVU3Hr1G085280	0
JHI-Hv50k-2016-201055	chr3H	613900418	G	G	A	0	1	1	0	0	0	1	HORVU3Hr1G085720	1
JHI-Hv50k-2016-201065	chr3H	614049816	A	A	C	0	1	1	0	0	0	1		1
JHI-Hv50k-2016-201074	chr3H	614159072	G	G	A	0	1	1	0	0	0	1	HORVU3Hr1G085760	1
JHI-Hv50k-2016-201084	chr3H	614161341	A	A	G	0	1	1	0	0	0	1	HORVU3Hr1G085760	1
JHI-Hv50k-2016-201091	chr3H	614241589	T	T	A	0	1	1	0	0	0	1	HORVU3Hr1G085780	1
JHI-Hv50k-2016-201093	chr3H	614241825	G	G	A	0	1	1	0	0	0	1	HORVU3Hr1G085780	1
JHI-Hv50k-2016-201094	chr3H	614241882	G	G	A	0	1	1	0	0	0	1	HORVU3Hr1G085780	1
JHI-Hv50k-2016-201098	chr3H	614242446	T	T	C	0	1	1	0	1	0	0	HORVU3Hr1G085780	1
JHI-Hv50k-2016-201099	chr3H	614242640	C	C	T	0	1	1	0	0	0	1	HORVU3Hr1G085780	1
JHI-Hv50k-2016-201100	chr3H	614242705	G	G	A	0	1	1	0	0	0	1	HORVU3Hr1G085780	1
SCRI_RS_172266	chr3H	614514415	A	A	G	0	1	1	0	0	0	1	HORVU3Hr1G085820	1
JHI-Hv50k-2016-201164	chr3H	614561838	G	G	C	0	1	1	0	0	0	1	HORVU3Hr1G085840	1
JHI-Hv50k-2016-201190	chr3H	614569227			C	0	1	1	0	0	0	1	HORVU3Hr1G085860	0
JHI-Hv50k-2016-201191	chr3H	614569480	C	C	A	0	1	1	0	0	0	1	HORVU3Hr1G085860	1
JHI-Hv50k-2016-201394	chr3H	615371734	A	A	G	0	1	1	0	0	0	1	HORVU3Hr1G086030	1
JHI-Hv50k-2016-201400	chr3H	615448162	A	A	G	0	1	1	0	0	0	1	HORVU3Hr1G086040	1
JHI-Hv50k-2016-201440	chr3H	615580247	T	T	C	0	1	1	0	0	0	1	HORVU3Hr1G086050	1
JHI-Hv50k-2016-201456	chr3H	615596039	G	G	A	0	1	1	0	0	0	1	HORVU3Hr1G086080	1
JHI-Hv50k-2016-201459	chr3H	615596286	A	A	G	0	1	1	1	0	0	0	HORVU3Hr1G086080	1
JHI-Hv50k-2016-201461	chr3H	615619030	C	C	G	0	1	1	0	0	0	1	HORVU3Hr1G086090	1
JHI-Hv50k-2016-201469	chr3H	615641473	A	A	G	0	1	1	0	0	0	1	HORVU3Hr1G086100	1
JHI-Hv50k-2016-201471	chr3H	615641692	T	T	C	0	1	1	0	0	0	1	HORVU3Hr1G086100	1
JHI-Hv50k-2016-201477	chr3H	615657883	C	C	A	0	1	1	0	0	0	1	HORVU3Hr1G086110	1
JHI-Hv50k-2016-201484	chr3H	615842074	A	A	T	0	1	1	0	0	0	1	HORVU3Hr1G086130	1
JHI-Hv50k-2016-201497	chr3H	616094236	T	T	C	0	1	1	0	0	0	1	HORVU3Hr1G086190	1
JHI-Hv50k-2016-201525	chr3H	616209829	T	T	C	0	1	1	0	1	0	0	HORVU3Hr1G086200	1
JHI-Hv50k-2016-201527	chr3H	616216406	T	T	A	0	1	1	0	0	0	1	HORVU3Hr1G086210	1
JHI-Hv50k-2016-201529	chr3H	616216839	A	A	G	0	1	1	0	0	0	1	HORVU3Hr1G086210	1
JHI-Hv50k-2016-201578	chr3H	616365963	G	G	A	0	1	1	0	0	0	1		1
JHI-Hv50k-2016-201579	chr3H	616366401	A	A	C	0	1	1	0	0	0	1		1
JHI-Hv50k-2016-201591	chr3H	616467022	A	A	G	0	1	1	0	0	1	0	HORVU3Hr1G086270	1
JHI-Hv50k-2016-201597	chr3H	616468701	T	T	G	0	1	1	0	0	0	1	HORVU3Hr1G086270	1
JHI-Hv50k-2016-201622	chr3H	616561194	C	C	A	0	1	1	0	0	1	0	HORVU3Hr1G086290	1
JHI-Hv50k-2016-201626	chr3H	616565870	T	T	C	0	1	1	0	0	0	1	HORVU3Hr1G086310	1
SCRI_RS_164704	chr3H	616610427	A	A	G	0	1	1	0	0	0	1		1
JHI-Hv50k-2016-201645	chr3H	616680263	T	T	G	0	1	1	0	0	0	1	HORVU3Hr1G086360	1
JHI-Hv50k-2016-201672	chr3H	616728775	C	C	T	0	1	1	0	0	0	1	HORVU3Hr1G086400	1
JHI-Hv50k-2016-201674	chr3H	616728908	A	A	G	0	1	1						1
SCRI_RS_187928	chr3H	616729201	T	T	C	0	1	1	0	1	0	0	HORVU3Hr1G086400	1
JHI-Hv50k-2016-201691	chr3H	616734724	G	G	A	0	1	1	0	0	0	1	HORVU3Hr1G086400	1
JHI-Hv50k-2016-201708	chr3H	616788271	C	C	T	0	1	1	0	0	0	1	HORVU3Hr1G086410	1
JHI-Hv50k-2016-201723	chr3H	617339180	T	T	G	0	1	1	0	0	1	0	HORVU3Hr1G086480	1
BOPA1_7241-553	chr3H	617339425	G	G	A	0	1	1	0	1	0	0	HORVU3Hr1G086480	1
JHI-Hv50k-2016-201724	chr3H	617339425	G	G	A	0	1	1	0	1	0	0	HORVU3Hr1G086480	1
JHI-Hv50k-2016-201727	chr3H	617340110	C	C	T	0	1	1	0	0	0	1	HORVU3Hr1G086480	1
JHI-Hv50k-2016-201731	chr3H	617374302	T	T	G	0	1	1	0	0	1	0	HORVU3Hr1G086490	1
JHI-Hv50k-2016-201739	chr3H	617380076	T	T	C	0	1	1	1	0	0	0	HORVU3Hr1G086490	1
JHI-Hv50k-2016-201745	chr3H	617387280	T	T	G	0	1	1	0	1	0	0	HORVU3Hr1G086500	1
JHI-Hv50k-2016-201751	chr3H	617523665	C	C	G	0	1	1	0	0	0	1	HORVU3Hr1G086510	1
BOPA1_6871-945	chr3H	617523850	A	A	C	0	1	1	0	0	0	1	HORVU3Hr1G086510	1
JHI-Hv50k-2016-201777	chr3H	617763236	C	C	T	0	1	1	0	0	0	1	HORVU3Hr1G086540	1
BOPA1_1038-754	chr3H	617763263	G	G	A	0	1	1	0	0	0	1	HORVU3Hr1G086540	1
SCRI_RS_225641	chr3H	617765531	T	T	C	0	1	1	0	0	0	1	HORVU3Hr1G086540	1
JHI-Hv50k-2016-201792	chr3H	618052833	G	G	A	0	1	1	0	0	0	1	HORVU3Hr1G086610	1
JHI-Hv50k-2016-201793	chr3H	618052891	A	A	G	0	1	1	0	0	0	1	HORVU3Hr1G086610	1
SCRI_RS_133339	chr3H	618054838	A	A	G	0	1	1	0	1	0	0	HORVU3Hr1G086630	1
JHI-Hv50k-2016-201811	chr3H	618182293	G	G	T	0	1	1	0	0	0	1	HORVU3Hr1G086670	1
SCRI_RS_7396	chr3H	618182626	T	T	C	0	1	1	0	1	0	0	HORVU3Hr1G086670	1
JHI-Hv50k-2016-201819	chr3H	618183682	T	T	C	0	1	1	0	0	0	1	HORVU3Hr1G086670	1
JHI-Hv50k-2016-201830	chr3H	618403448	C	C	G	0	1	1	0	0	0	1	HORVU3Hr1G086700	1
SCRI_RS_235791	chr3H	618706470	G	G	A	0	1	1	0	0	0	1	HORVU3Hr1G086720	1
SCRI_RS_211929	chr3H	618836068	T	T	G	0	1	1	0	1	0	0	HORVU3Hr1G086750	1
JHI-Hv50k-2016-201863	chr3H	619132496	T	T	C	0	1	1						1
BOPA2_12_30423	chr3H	619132521	A	A	G	0	1	1	0	0	1	0	HORVU3Hr1G086830	1
JHI-Hv50k-2016-201864	chr3H	619133259	A	A	T	0	1	1	0	0	0	1	HORVU3Hr1G086830	1
JHI-Hv50k-2016-201865	chr3H	619133884	A	A	C	0	1	1	0	0	0	1	HORVU3Hr1G086830	1
JHI-Hv50k-2016-201866	chr3H	619133915	T	T	G	0	1	1	0	0	0	1	HORVU3Hr1G086830	1
JHI-Hv50k-2016-201898	chr3H	619642033	A	A	G	0	1	1	0	0	0	1	HORVU3Hr1G087000	1
JHI-Hv50k-2016-201914	chr3H	619780034	A	A	G	0	1	1	0	0	0	1	HORVU3Hr1G087050	1
JHI-Hv50k-2016-201922	chr3H	619783823	C	C	T	0	1	1	0	1	0	0	HORVU3Hr1G087070	1
BOPA1_5253-1318	chr3H	619931777	G	G	A	0	1	1	0	1	0	0	HORVU3Hr1G087110	1
JHI-Hv50k-2016-201950	chr3H	619932090	G	G	T	0	1	1	0	0	0	1	HORVU3Hr1G087110	1
SCRI_RS_149566	chr3H	620058295	T	T	C	0	1	1	0	0	0	1	HORVU3Hr1G087140	1
JHI-Hv50k-2016-201965	chr3H	620059177	A	A	G	0	1	1	0	0	0	1	HORVU3Hr1G087140	1
JHI-Hv50k-2016-201997	chr3H	620065097	A	A	T	0	1	1	0	0	0	1	HORVU3Hr1G087140	1
JHI-Hv50k-2016-202071	chr3H	620569147	A	A	C	0	1	1	0	1	0	0	HORVU3Hr1G087210	1
SCRI_RS_114333	chr3H	620571883	A	A	G	0	1	1	0	0	1	0	HORVU3Hr1G087220	1
JHI-Hv50k-2016-202388	chr3H	621478791	C	C	T	0	1	1	0	0	0	1	HORVU3Hr1G087530	1
JHI-Hv50k-2016-202398	chr3H	621482886	T	T	A	0	1	1	0	0	0	1	HORVU3Hr1G087550	1
JHI-Hv50k-2016-202402	chr3H	621483897	A	A	G	0	1	1	0	0	0	1	HORVU3Hr1G087550	1
JHI-Hv50k-2016-202403	chr3H	621484135	A	A	C	0	1	1	0	0	0	1	HORVU3Hr1G087550	1
JHI-Hv50k-2016-202408	chr3H	621484958	T	T	C	0	1	1	0	0	0	1	HORVU3Hr1G087550	1
JHI-Hv50k-2016-202418	chr3H	621486369	G	G	A	0	1	1	0	0	0	1	HORVU3Hr1G087550	1
JHI-Hv50k-2016-202443	chr3H	621644247	C	C	G	0	1	1	0	1	0	0	HORVU3Hr1G087570	1
SCRI_RS_156620	chr3H	621644546	A	A	G	0	1	1	0	0	0	1	HORVU3Hr1G087570	1
SCRI_RS_174963	chr3H	621790469	G	G	C	0	1	1	0	0	0	1	HORVU3Hr1G087600	1
JHI-Hv50k-2016-202499	chr3H	621794235	A	A	G	0	1	1	0	0	0	1	HORVU3Hr1G087600	1
JHI-Hv50k-2016-202813	chr3H	622531894	A	A	G	0	1	1	0	0	0	1		1
JHI-Hv50k-2016-202816	chr3H	622532147	G	G	A	0	1	1	0	0	0	1		1
JHI-Hv50k-2016-202818	chr3H	622532194	C	C	T	0	1	1	0	0	0	1		1
SCRI_RS_155	chr3H	622659975	T	T	C	0	1	1	0	1	0	0	HORVU3Hr1G087740	1
JHI-Hv50k-2016-202880	chr3H	622786378	T	T	A	0	1	1	0	0	0	1	HORVU3Hr1G087800	1
JHI-Hv50k-2016-202881	chr3H	622786454	G	G	A	0	1	1	0	0	0	1	HORVU3Hr1G087800	1
JHI-Hv50k-2016-202894	chr3H	622791010	T	T	A	0	1	1	0	1	0	0	HORVU3Hr1G087800	1
JHI-Hv50k-2016-202895	chr3H	622791048	T	T	C	0	1	1	0	0	1	0	HORVU3Hr1G087800	1
JHI-Hv50k-2016-202921	chr3H	622811364	A	A	C	0	1	1	0	0	0	1	HORVU3Hr1G087850	1
JHI-Hv50k-2016-202986	chr3H	623120765	T	T	G	0	1	1	0	0	1	0	HORVU3Hr1G087940	1
SCRI_RS_234342	chr3H	623121579	A	A	G	0	1	1	0	0	0	1	HORVU3Hr1G087940	1
JHI-Hv50k-2016-203008	chr3H	623125758	T	T	C	0	1	1	0	0	0	1	HORVU3Hr1G087950	1
SCRI_RS_167825	chr3H	623131820	C	C	A	0	1	1	0	0	0	1	HORVU3Hr1G087970	1
JHI-Hv50k-2016-203050	chr3H	623227641	A	A	T	0	1	1	0	0	0	1	HORVU3Hr1G088000	1
JHI-Hv50k-2016-203075	chr3H	623330035	G	G	A	0	1	1	0	0	0	1	HORVU3Hr1G088020	1
JHI-Hv50k-2016-203108	chr3H	623373811	C	C	T	0	1	1	0	0	0	1	HORVU3Hr1G088050	1
JHI-Hv50k-2016-203111	chr3H	623374413	C	C	T	0	1	1	0	1	0	0	HORVU3Hr1G088050	1
JHI-Hv50k-2016-203122	chr3H	623377123	T	T	A	0	1	1	0	0	0	1	HORVU3Hr1G088050	1
JHI-Hv50k-2016-203129	chr3H	623508973	T	T	C	0	1	1	0	0	0	1		1
JHI-Hv50k-2016-203148	chr3H	623758678	T	T	C	0	1	1	0	1	0	0	HORVU3Hr1G088110	1
JHI-Hv50k-2016-203182	chr3H	623761873	G	G	C	0	1	1	0	0	1	0	HORVU3Hr1G088120	1
SCRI_RS_184462	chr3H	623762644	C	C	A	0	1	1	0	0	1	0	HORVU3Hr1G088120	1
JHI-Hv50k-2016-203253	chr3H	624023138	C	C	T	0	1	1	0	0	0	1	HORVU3Hr1G088160	1
JHI-Hv50k-2016-203262	chr3H	624037047	C	C	T	0	1	1	0	0	0	1		1
JHI-Hv50k-2016-203279	chr3H	624050877	G	G	T	0	1	1	0	0	0	1	HORVU3Hr1G088180	1
JHI-Hv50k-2016-203280	chr3H	624051200	T	T	G	0	1	1	0	0	0	1	HORVU3Hr1G088190	1
JHI-Hv50k-2016-203283	chr3H	624051931	C	C	T	0	1	1	0	0	0	1	HORVU3Hr1G088190	1
JHI-Hv50k-2016-203294	chr3H	624067755	G	G	A	0	1	1	0	0	0	1	HORVU3Hr1G088200	1
JHI-Hv50k-2016-203299	chr3H	624102105	A	A	G	0	1	1	0	0	0	1	HORVU3Hr1G088210	1
JHI-Hv50k-2016-203302	chr3H	624103478	G	G	A	0	1	1	0	1	0	0	HORVU3Hr1G088210	1
SCRI_RS_136593	chr3H	624103478	G	G	A	0	1	1	0	1	0	0	HORVU3Hr1G088210	1
JHI-Hv50k-2016-203310	chr3H	624110814	C	C	T	0	1	1	0	0	0	1	HORVU3Hr1G088220	1
JHI-Hv50k-2016-203311	chr3H	624110838	A	A	G	0	1	1	0	0	0	1	HORVU3Hr1G088220	1
JHI-Hv50k-2016-203312	chr3H	624110902	C	C	G	0	1	1	0	0	0	1	HORVU3Hr1G088220	1
JHI-Hv50k-2016-203322	chr3H	624125218	A	A	C	0	1	1	0	1	0	0	HORVU3Hr1G088220	1
SCRI_RS_141195	chr3H	624127019	C	C	T	0	1	1	0	1	0	0	HORVU3Hr1G088220	1
JHI-Hv50k-2016-203343	chr3H	624130553	A	A	C	0	1	1	0	0	0	1	HORVU3Hr1G088220	1
SCRI_RS_142964	chr3H	624132629	G	G	A	0	1	1	0	0	1	0	HORVU3Hr1G088220	1
BOPA1_4025-300	chr3H	624282646		A	T	1	1	1	0	0	1	0	HORVU3Hr1G088270	0
JHI-Hv50k-2016-203368	chr3H	624284829	C	C	G	0	1	1	0	0	0	1	HORVU3Hr1G088270	1
SCRI_RS_230075	chr3H	624309969	G	G	A	0	1	1	0	0	1	0	HORVU3Hr1G088300	1
JHI-Hv50k-2016-203395	chr3H	624427002	A	A	G	0	1	1	0	1	0	0	HORVU3Hr1G088350	1
JHI-Hv50k-2016-203397	chr3H	624427421	C	C	T	0	1	1	0	0	0	1	HORVU3Hr1G088350	1
JHI-Hv50k-2016-203399	chr3H	624428373	A	A	C	0	1	1	0	0	0	1	HORVU3Hr1G088350	1
JHI-Hv50k-2016-203453	chr3H	624910313	G	G	A	0	1	1	0	0	0	1	HORVU3Hr1G088440	1
JHI-Hv50k-2016-203479	chr3H	624933627	C	C	T	0	1	1	0	0	0	1		1
JHI-Hv50k-2016-203480	chr3H	624933683	C	C	A	0	1	1	0	0	0	1		1
SCRI_RS_148653	chr3H	624980293	A	A	G	0	1	1	0	1	0	0	HORVU3Hr1G088450	1
SCRI_RS_236528	chr3H	624984222	G	G	A	0	1	1	0	0	0	1	HORVU3Hr1G088450	1
SCRI_RS_166189	chr3H	625106933	G	G	A	0	1	1	0	1	0	0	HORVU3Hr1G088470	1
JHI-Hv50k-2016-203485	chr3H	625107797	G	G	A	0	1	1	0	1	0	0	HORVU3Hr1G088470	1
SCRI_RS_154397	chr3H	625131677	C	C	A	0	1	1	0	1	0	0	HORVU3Hr1G088490	1
JHI-Hv50k-2016-203504	chr3H	625213808	C	C	G	0	1	1	0	0	0	1	HORVU3Hr1G088530	1
JHI-Hv50k-2016-203509	chr3H	625215146	A	A	G	0	1	1	0	0	0	1	HORVU3Hr1G088530	1
SCRI_RS_196677	chr3H	625216867	C	C	T	0	1	1	0	0	0	1	HORVU3Hr1G088530	1
JHI-Hv50k-2016-203532	chr3H	625238656	A	A	C	0	1	1	0	0	1	0	HORVU3Hr1G088540	1
BOPA2_12_30927	chr3H	625240019	A	A	G	0	1	1	0	1	0	0	HORVU3Hr1G088540	1
JHI-Hv50k-2016-203559	chr3H	625280488	T	T	A	0	1	1	0	0	0	1		1
JHI-Hv50k-2016-203610	chr3H	625416632	A	A	G	0	1	1	0	1	0	0	HORVU3Hr1G088630	1
JHI-Hv50k-2016-203611	chr3H	625417041	T	T	C	0	1	1	0	0	1	0	HORVU3Hr1G088630	1
JHI-Hv50k-2016-203630	chr3H	625580776	G	G	C	0	1	1	0	0	0	1	HORVU3Hr1G088660	1
JHI-Hv50k-2016-203631	chr3H	625581146	A	A	G	0	1	1	0	0	0	1	HORVU3Hr1G088660	1
JHI-Hv50k-2016-203654	chr3H	625591019	C	C	G	0	1	1	0	0	0	1	HORVU3Hr1G088660	1
SCRI_RS_198594	chr3H	625592242	C	C	T	0	1	1	0	0	1	0	HORVU3Hr1G088690	1
JHI-Hv50k-2016-203673	chr3H	625619288	T	T	A	0	1	1						1
SCRI_RS_159125	chr3H	625620250	A	A	G	0	1	1	0	1	0	0	HORVU3Hr1G088700	1
SCRI_RS_206510	chr3H	625621421	G	G	T	0	1	1	0	0	1	0	HORVU3Hr1G088700	1
JHI-Hv50k-2016-203684	chr3H	625623325	C	C	A	0	1	1	0	0	0	1	HORVU3Hr1G088700	1
JHI-Hv50k-2016-203686	chr3H	625624505	G	G	A	0	1	1	0	0	0	1	HORVU3Hr1G088700	1
JHI-Hv50k-2016-203690	chr3H	625626172	T	T	C	0	1	1	0	1	0	0	HORVU3Hr1G088700	1
SCRI_RS_5194	chr3H	625627809	G	G	A	0	1	1	0	1	0	0	HORVU3Hr1G088700	1
JHI-Hv50k-2016-203817	chr3H	626444056	G	G	A	0	1	1	0	1	0	0	HORVU3Hr1G088900	1
JHI-Hv50k-2016-203818	chr3H	626444286	A	A	G	0	1	1	0	0	0	1	HORVU3Hr1G088900	1
JHI-Hv50k-2016-203892	chr3H	626604367	C	C	T	0	1	1	0	0	0	1	HORVU3Hr1G088950	1
JHI-Hv50k-2016-203893	chr3H	626604606	G	G	A	0	1	1	0	1	0	0	HORVU3Hr1G088950	1
JHI-Hv50k-2016-203906	chr3H	626795189	T	T	G	0	1	1						1
JHI-Hv50k-2016-203907	chr3H	626796171	T	T	A	0	1	1	0	1	0	0	HORVU3Hr1G088970	1
JHI-Hv50k-2016-203908	chr3H	626796517	C	C	T	0	1	1	0	0	0	1	HORVU3Hr1G088970	1
JHI-Hv50k-2016-203909	chr3H	626796970	T	T	C	0	1	1						1
SCRI_RS_193132	chr3H	626797877	T	T	C	0	1	1	0	0	0	1	HORVU3Hr1G088970	1
SCRI_RS_151711	chr3H	626800805	A	A	G	0	1	1	0	1	0	0	HORVU3Hr1G088990	1
JHI-Hv50k-2016-203934	chr3H	626802671	T	T	C	0	1	1	0	0	1	0	HORVU3Hr1G088980	1
JHI-Hv50k-2016-203935	chr3H	626802814	A	A	G	0	1	1	1	0	0	0	HORVU3Hr1G088980	1
JHI-Hv50k-2016-203953	chr3H	626852371	T	T	G	0	1	1	0	1	0	0	HORVU3Hr1G089000	1
JHI-Hv50k-2016-203966	chr3H	626853487	A	A	G	0	1	1						1
SCRI_RS_164290	chr3H	627055629	C	C	T	0	1	1	0	0	0	1	HORVU3Hr1G089020	1
JHI-Hv50k-2016-204006	chr3H	627057031	C	C	T	0	1	1	0	1	0	0	HORVU3Hr1G089020	1
JHI-Hv50k-2016-204049	chr3H	627061893	A	A	G	0	1	1	0	0	1	0	HORVU3Hr1G089030	1
JHI-Hv50k-2016-204050	chr3H	627062037	Y	Y	C	0	1	1	0	1	0	0	HORVU3Hr1G089030	0
JHI-Hv50k-2016-204057	chr3H	627143818	C	C	T	0	1	1	0	0	1	0	HORVU3Hr1G089040	1
JHI-Hv50k-2016-204063	chr3H	627147007	T	T	C	0	1	1						1
JHI-Hv50k-2016-204069	chr3H	627147576	A	A	G	0	1	1	0	0	0	1	HORVU3Hr1G089040	1
JHI-Hv50k-2016-204079	chr3H	627150170	T	T	A	0	1	1	0	0	0	1	HORVU3Hr1G089060	1
JHI-Hv50k-2016-204080	chr3H	627151179	G	G	A	0	1	1	0	1	0	0	HORVU3Hr1G089060	1
SCRI_RS_153915	chr3H	627151179	C	C	T	0	1	1	0	1	0	0	HORVU3Hr1G089060	1
SCRI_RS_192360	chr3H	627260285	T	T	C	0	1	1	0	0	0	1		1
JHI-Hv50k-2016-204087	chr3H	627260793	G	G	A	0	1	1	0	0	0	1		1
BOPA2_12_31220	chr3H	627362478	A	A	G	0	1	1	0	0	0	1	HORVU3Hr1G089090	1
JHI-Hv50k-2016-204104	chr3H	627363109	C	C	T	0	1	1	0	0	0	1	HORVU3Hr1G089090	1
JHI-Hv50k-2016-204146	chr3H	627479600	G	G	A	0	1	1	0	0	0	1	HORVU3Hr1G089130	1
JHI-Hv50k-2016-204181	chr3H	627751473	C	C	T	0	1	1	0	0	0	1	HORVU3Hr1G089160	1
JHI-Hv50k-2016-204185	chr3H	627751757	T	T	C	0	1	1						1
JHI-Hv50k-2016-204218	chr3H	627758410	T	T	C	0	1	1	0	0	1	0	HORVU3Hr1G089170	1
BOPA2_12_30926	chr3H	627763886	A		G	1	1	1	0	0	0	1	HORVU3Hr1G089190	0
JHI-Hv50k-2016-204243	chr3H	627765954	G	G	A	0	1	1	0	0	1	0	HORVU3Hr1G089190	1
JHI-Hv50k-2016-204244	chr3H	627766338	T	T	C	0	1	1	0	0	0	1	HORVU3Hr1G089190	1
JHI-Hv50k-2016-204245	chr3H	627766517	C	C	A	0	1	1	0	0	0	1	HORVU3Hr1G089190	1
JHI-Hv50k-2016-204249	chr3H	627767344	C	C	T	0	1	1	0	0	0	1	HORVU3Hr1G089190	1
JHI-Hv50k-2016-204255	chr3H	627790631	C	C	G	0	1	1	0	0	1	0	HORVU3Hr1G089210	1
JHI-Hv50k-2016-204271	chr3H	627791474	A	A	G	0	1	1	0	0	1	0	HORVU3Hr1G089210	1
JHI-Hv50k-2016-204312	chr3H	627876452	T	T	C	0	1	1	0	1	0	0	HORVU3Hr1G089250	1
JHI-Hv50k-2016-204325	chr3H	627883859	A	A	G	0	1	1	0	0	0	1	HORVU3Hr1G089260	1
JHI-Hv50k-2016-204326	chr3H	627883990	C	C	A	0	1	1						1
JHI-Hv50k-2016-204339	chr3H	627886565	G	G	C	0	1	1	0	0	0	1	HORVU3Hr1G089260	1
JHI-Hv50k-2016-204510	chr3H	630296031	G	G	A	0	1	1	0	0	0	1	HORVU3Hr1G089910	1
JHI-Hv50k-2016-204511	chr3H	630296177	A	A	G	0	1	1	0	0	0	1	HORVU3Hr1G089910	1
JHI-Hv50k-2016-204521	chr3H	630297640	C	C	T	0	1	1	0	0	0	1	HORVU3Hr1G089910	1
JHI-Hv50k-2016-204532	chr3H	630472221	T		C	1	1	1	0	1	0	0	HORVU3Hr1G089960	0
JHI-Hv50k-2016-204534	chr3H	630472306	G	G	T	0	1	1	0	0	0	1	HORVU3Hr1G089960	1
JHI-Hv50k-2016-204547	chr3H	630484961	T	T	C	0	1	1	0	0	0	1	HORVU3Hr1G089970	1
BOPA1_9282-205	chr3H	630556793	G	G	A	0	1	1	0	1	0	0	HORVU3Hr1G089990	1
JHI-Hv50k-2016-204563	chr3H	630557637	G	G	T	0	1	1	0	0	0	1	HORVU3Hr1G089990	1
BOPA2_12_30274	chr3H	630643848	G	G	A	0	1	1	1	0	0	0	HORVU3Hr1G090030	1
JHI-Hv50k-2016-204586	chr3H	630644104	A	A	G	0	1	1	0	0	0	1	HORVU3Hr1G090030	1
JHI-Hv50k-2016-204622	chr3H	630680292	T	T	C	0	1	1	0	1	0	0	HORVU3Hr1G090050	1
SCRI_RS_203905	chr3H	630680390	T	T	C	0	1	1	0	0	1	0	HORVU3Hr1G090050	1
SCRI_RS_150063	chr3H	630686445	G	G	A	0	1	1	1	0	0	0	HORVU3Hr1G090050	1
SCRI_RS_183638	chr3H	630686445	T	T	C	0	1	1	0	0	1	0	HORVU3Hr1G090050	1
BOPA1_76-1059	chr3H	630722599	C	C	G	0	1	1	0	0	0	1		1
JHI-Hv50k-2016-204657	chr3H	630722599	C	C	G	0	1	1	0	0	0	1		1
JHI-Hv50k-2016-204658	chr3H	630723014	C	C	A	0	1	1	0	0	0	1		1
JHI-Hv50k-2016-204667	chr3H	630775082	C	C	T	0	1	1	0	0	0	1	HORVU3Hr1G090110	1
JHI-Hv50k-2016-204686	chr3H	630857649	C	C	G	0	1	1	0	0	0	1	HORVU3Hr1G090160	1
JHI-Hv50k-2016-204689	chr3H	630858628	C	C	T	0	1	1	0	0	0	1	HORVU3Hr1G090160	1
JHI-Hv50k-2016-204706	chr3H	630865727	A	A	C	0	1	1	0	0	0	1	HORVU3Hr1G090150	1
JHI-Hv50k-2016-204709	chr3H	630867186	T	T	C	0	1	1	0	0	1	0	HORVU3Hr1G090150	1
JHI-Hv50k-2016-204717	chr3H	630877257	T	T	C	0	1	1	0	0	1	0	HORVU3Hr1G090170	1
SCRI_RS_153414	chr3H	631106935	G	G	A	0	1	1	0	0	0	1	HORVU3Hr1G090270	1
JHI-Hv50k-2016-204811	chr3H	631107599	C	C	T	0	1	1	0	1	0	0	HORVU3Hr1G090270	1
JHI-Hv50k-2016-204818	chr3H	631107994	G	G	A	0	1	1	0	0	0	1	HORVU3Hr1G090270	1
JHI-Hv50k-2016-204890	chr3H	631486962	G	G	A	0	1	1	0	0	1	0	HORVU3Hr1G090350	1
JHI-Hv50k-2016-204894	chr3H	631489485	A	A	C	0	1	1	0	1	0	0	HORVU3Hr1G090360	1
JHI-Hv50k-2016-204896	chr3H	631493237	G	G	A	0	1	1	0	0	0	1	HORVU3Hr1G090360	1
BOPA2_12_30924	chr3H	631804839	A	G	A	1	0	1	0	1	0	0	HORVU3Hr1G090440	1
JHI-Hv50k-2016-204905	chr3H	631824854	T	T	C	0	1	1	0	1	0	0	HORVU3Hr1G090450	1
JHI-Hv50k-2016-204917	chr3H	631826807	C	C	T	0	1	1						1
BOPA2_12_31525	chr3H	631827160	A	A	G	0	1	1	0	0	1	0	HORVU3Hr1G090460	1
JHI-Hv50k-2016-204926	chr3H	631828121	C	C	T	0	1	1	0	0	0	1	HORVU3Hr1G090460	1
JHI-Hv50k-2016-204951	chr3H	632243848	T	T	G	0	1	1	0	1	0	0	HORVU3Hr1G090540	1
JHI-Hv50k-2016-204952	chr3H	632243872	C	C	G	0	1	1	0	1	0	0	HORVU3Hr1G090540	1
JHI-Hv50k-2016-204966	chr3H	632245868	C	C	A	0	1	1	0	0	0	1	HORVU3Hr1G090530	1
BOPA1_ABC07496-pHv1343-02	chr3H	632247045	G	G	A	0	1	1	0	0	1	0	HORVU3Hr1G090540	1
JHI-Hv50k-2016-204981	chr3H	632249140	A	A	T	0	1	1	0	0	0	1	HORVU3Hr1G090530	1
JHI-Hv50k-2016-204986	chr3H	632251106	T	T	G	0	1	1	0	0	0	1	HORVU3Hr1G090530	1
JHI-Hv50k-2016-204988	chr3H	632251488	T	C	C	1	1	0	0	0	0	1	HORVU3Hr1G090530	1
JHI-Hv50k-2016-204992	chr3H	632253189	T	T	A	0	1	1	0	1	0	0	HORVU3Hr1G090560	1
JHI-Hv50k-2016-205000	chr3H	632318274	C	C	T	0	1	1	0	0	0	1	HORVU3Hr1G090580	1
JHI-Hv50k-2016-205003	chr3H	632319712	T	C	C	1	1	0						1
JHI-Hv50k-2016-205004	chr3H	632320283	T	C	C	1	1	0	0	1	0	0	HORVU3Hr1G090580	1
SCRI_RS_181071	chr3H	632321083	C	C	G	0	1	1	0	0	0	1	HORVU3Hr1G090580	1
JHI-Hv50k-2016-205036	chr3H	632904253	T	C	C	1	1	0	0	0	0	1	HORVU3Hr1G090670	1
JHI-Hv50k-2016-205042	chr3H	632906935	A	G	G	1	1	0	0	0	0	1	HORVU3Hr1G090670	1
JHI-Hv50k-2016-205043	chr3H	632907010	T	C	C	1	1	0	0	0	0	1	HORVU3Hr1G090670	1
JHI-Hv50k-2016-205058	chr3H	632908518	A	G	A	1	0	1	0	0	0	1	HORVU3Hr1G090670	1
JHI-Hv50k-2016-205060	chr3H	632908735	G	T	G	1	0	1	0	0	0	1	HORVU3Hr1G090690	1
JHI-Hv50k-2016-205080	chr3H	632913362	A	A	C	0	1	1	0	0	0	1	HORVU3Hr1G090710	1
JHI-Hv50k-2016-205082	chr3H	632913457	C	T	C	1	0	1	0	0	1	0	HORVU3Hr1G090710	1
BOPA1_5260-462	chr3H	632915273	G	G	A	0	1	1	0	0	0	1	HORVU3Hr1G090710	1
JHI-Hv50k-2016-205136	chr3H	633067610	T	C	C	1	1	0	0	1	0	0	HORVU3Hr1G090730	1
JHI-Hv50k-2016-205137	chr3H	633067775	A	A	T	0	1	1	0	0	0	1	HORVU3Hr1G090730	1
SCRI_RS_194623	chr3H	633069181	T	C	C	1	1	0	0	1	0	0	HORVU3Hr1G090730	1
JHI-Hv50k-2016-205154	chr3H	633069492	C	C	G	0	1	1	0	0	0	1	HORVU3Hr1G090730	1
JHI-Hv50k-2016-205163	chr3H	633085924	G	A	A	1	1	0	0	0	0	1	HORVU3Hr1G090760	1
BOPA1_6069-304	chr3H	633085996	G	A	A	1	1	0	0	0	0	1	HORVU3Hr1G090760	1
JHI-Hv50k-2016-205164	chr3H	633085996	G	A	A	1	1	0	0	0	0	1	HORVU3Hr1G090760	1
JHI-Hv50k-2016-205176	chr3H	633087113	T	C	C	1	1	0	0	0	0	1	HORVU3Hr1G090760	1
JHI-Hv50k-2016-205179	chr3H	633087763	A	C	C	1	1	0	0	0	0	1	HORVU3Hr1G090760	1
JHI-Hv50k-2016-205183	chr3H	633088074	G	A	A	1	1	0	0	0	1	0	HORVU3Hr1G090760	1
JHI-Hv50k-2016-205189	chr3H	633088951	C	T	T	1	1	0						1
JHI-Hv50k-2016-205207	chr3H	633097442	T	C	C	1	1	0	0	0	1	0	HORVU3Hr1G090770	1
JHI-Hv50k-2016-205209	chr3H	633097692	A	A	G	0	1	1	0	0	0	1	HORVU3Hr1G090770	1
JHI-Hv50k-2016-205224	chr3H	633180039	G	G	A	0	1	1	0	0	0	1		1
JHI-Hv50k-2016-205254	chr3H	633183885	C	C	T	0	1	1	0	0	0	1		1
JHI-Hv50k-2016-205257	chr3H	633184048	G	G	A	0	1	1	0	0	0	1		1
JHI-Hv50k-2016-205259	chr3H	633184189	A	G	G	1	1	0	0	0	0	1		1
JHI-Hv50k-2016-205269	chr3H	633303897	C	T	C	1	0	1	0	1	0	0	HORVU3Hr1G090820	1
JHI-Hv50k-2016-205288	chr3H	633416702	G	A	G	1	0	1	0	0	0	1	HORVU3Hr1G090860	1
JHI-Hv50k-2016-205291	chr3H	633417141	G	A	G	1	0	1	0	0	0	1	HORVU3Hr1G090860	1
JHI-Hv50k-2016-205297	chr3H	633417640	C	A	C	1	0	1	0	0	0	1	HORVU3Hr1G090860	1
JHI-Hv50k-2016-205304	chr3H	633418909	T	C	T	1	0	1	0	1	0	0	HORVU3Hr1G090870	1
JHI-Hv50k-2016-205306	chr3H	633419142	C	A	C	1	0	1	0	0	0	1	HORVU3Hr1G090860	1
JHI-Hv50k-2016-205353	chr3H	633534438	G	C	G	1	0	1	0	0	0	1	HORVU3Hr1G090910	1
JHI-Hv50k-2016-205354	chr3H	633534588	G	T	G	1	0	1	0	0	0	1	HORVU3Hr1G090910	1
JHI-Hv50k-2016-205371	chr3H	633642940	A	C	A	1	0	1	0	0	0	1	HORVU3Hr1G090910	1
SCRI_RS_103215	chr3H	634073493	G		A	1	1	1	0	0	1	0	HORVU3Hr1G090970	0
JHI-Hv50k-2016-205381	chr3H	634074102	T		T	1	0	1	0	0	0	1	HORVU3Hr1G090970	0
JHI-Hv50k-2016-205384	chr3H	634075081	G		G	1	0	1	0	0	0	1	HORVU3Hr1G090970	0
JHI-Hv50k-2016-205385	chr3H	634075321	G		G	1	0	1	0	0	0	1	HORVU3Hr1G090970	0
SCRI_RS_165334	chr3H	634076085	C		T	1	1	1	0	0	0	1	HORVU3Hr1G090970	0
JHI-Hv50k-2016-205398	chr3H	634190153	A		A	1	0	1	1	0	0	0	HORVU3Hr1G091000	0
JHI-Hv50k-2016-205399	chr3H	634190769	T		T	1	0	1						0
JHI-Hv50k-2016-205404	chr3H	634199845	T		T	1	0	1	0	0	0	1	HORVU3Hr1G091010	0
JHI-Hv50k-2016-205405	chr3H	634202801	C		C	1	0	1	0	0	0	1	HORVU3Hr1G091010	0
JHI-Hv50k-2016-205406	chr3H	634203634	C	C	G	0	1	1	0	0	0	1	HORVU3Hr1G091010	1
JHI-Hv50k-2016-205475	chr3H	634530806	C		C	1	0	1	0	0	0	1		0
JHI-Hv50k-2016-205486	chr3H	634536337	C		C	1	0	1	0	0	0	1		0
JHI-Hv50k-2016-205519	chr3H	634579761	G		T	1	1	1	0	0	0	1	HORVU3Hr1G091120	0
JHI-Hv50k-2016-205520	chr3H	634579964	C		T	1	1	1	0	0	0	1	HORVU3Hr1G091120	0
JHI-Hv50k-2016-205539	chr3H	634622887	G		A	1	1	1	0	0	0	1	HORVU3Hr1G091150	0
JHI-Hv50k-2016-205542	chr3H	634623352	C		T	1	1	1	0	0	1	0	HORVU3Hr1G091150	0
JHI-Hv50k-2016-205545	chr3H	634624230	A		T	1	1	1	0	0	0	1	HORVU3Hr1G091150	0
JHI-Hv50k-2016-205548	chr3H	634624793	T		C	1	1	1	0	0	0	1	HORVU3Hr1G091150	0
JHI-Hv50k-2016-205550	chr3H	634625107	T		C	1	1	1	0	0	1	0	HORVU3Hr1G091150	0
JHI-Hv50k-2016-205562	chr3H	634801729	T	C	C	1	1	0	0	1	0	0	HORVU3Hr1G091170	1
JHI-Hv50k-2016-205575	chr3H	634853283	C	T	C	1	0	1	0	0	0	1	HORVU3Hr1G091200	1
JHI-Hv50k-2016-205586	chr3H	634856319	G	A	G	1	0	1	0	0	0	1	HORVU3Hr1G091200	1
JHI-Hv50k-2016-205593	chr3H	634862670	T	C	T	1	0	1	0	0	0	1	HORVU3Hr1G091210	1
JHI-Hv50k-2016-205634	chr3H	634932524	T	T	C	0	1	1	0	1	0	0	HORVU3Hr1G091250	1
JHI-Hv50k-2016-205750	chr3H	636565072	G	G	T	0	1	1	0	0	0	1	HORVU3Hr1G091850	1
JHI-Hv50k-2016-206584	chr3H	640431682	A	A	G	0	1	1	0	0	1	0	HORVU3Hr1G092870	1
JHI-Hv50k-2016-206595	chr3H	641437998	T	T	C	0	1	1	0	0	0	1	HORVU3Hr1G093240	1
JHI-Hv50k-2016-206596	chr3H	641757605	T		T	1	0	1	0	0	0	1	HORVU3Hr1G093290	0
JHI-Hv50k-2016-207283	chr3H	645254090	A	A	G	0	1	1	0	0	1	0	HORVU3Hr1G094240	1
JHI-Hv50k-2016-207481	chr3H	645865324	C	C	T	0	1	1	0	0	0	1	HORVU3Hr1G094440	1
JHI-Hv50k-2016-207495	chr3H	645871382	C	C	T	0	1	1	0	0	0	1	HORVU3Hr1G094450	1
JHI-Hv50k-2016-207525	chr3H	645877774	T	T	G	0	1	1	0	0	0	1	HORVU3Hr1G094450	1
JHI-Hv50k-2016-207551	chr3H	646163096	T	T	C	0	1	1	0	1	0	0	HORVU3Hr1G094480	1
JHI-Hv50k-2016-207563	chr3H	646241302	A	A	G	0	1	1	0	1	0	0	HORVU3Hr1G094500	1
JHI-Hv50k-2016-207570	chr3H	646242290	A	A	C	0	1	1	0	0	1	0	HORVU3Hr1G094500	1
JHI-Hv50k-2016-207572	chr3H	646242477	C	C	T	0	1	1	0	0	0	1	HORVU3Hr1G094500	1
JHI-Hv50k-2016-207576	chr3H	646321989	T	T	C	0	1	1	0	0	0	1	HORVU3Hr1G094550	1
JHI-Hv50k-2016-207579	chr3H	646322484	T	T	C	0	1	1	0	0	0	1	HORVU3Hr1G094550	1
JHI-Hv50k-2016-207582	chr3H	646323520	A	A	T	0	1	1	0	0	0	1	HORVU3Hr1G094550	1
JHI-Hv50k-2016-207586	chr3H	646329282	T	T	C	0	1	1	0	0	0	1	HORVU3Hr1G094570	1
SCRI_RS_202406	chr3H	646330848	T	T	C	0	1	1	0	1	0	0	HORVU3Hr1G094570	1
BOPA1_2754-1027	chr3H	652157212	A		A	1	0	1	0	1	0	0	HORVU3Hr1G096140	0
JHI-Hv50k-2016-209641	chr3H	654684850	R	R		0	1	1	0	0	0	1	HORVU3Hr1G096860	0
JHI-Hv50k-2016-210317	chr3H	655539711	T	K	T	1	0	1	0	0	0	1		0
JHI-Hv50k-2016-210886	chr3H	657630810	A		A	1	0	1	0	1	0	0	HORVU3Hr1G098170	0
JHI-Hv50k-2016-211117	chr3H	658334577		A	A	1	1	0	0	0	0	1	HORVU3Hr1G098360	0
JHI-Hv50k-2016-213702	chr3H	663564440	M	M		0	1	1	0	0	1	0	HORVU3Hr1G100470	0
JHI-Hv50k-2016-217242	chr3H	673097825	C	S	C	1	0	1	0	0	0	1	HORVU3Hr1G107450	0
JHI-Hv50k-2016-217538	chr3H	673933418	A		A	1	0	1	0	0	0	1	HORVU3Hr1G107990	0
JHI-Hv50k-2016-219362	chr3H	678889203		M	M	1	1	0	0	0	1	0	HORVU3Hr1G109620	0
JHI-Hv50k-2016-220573	chr3H	682228152			A	0	1	1	0	1	0	0	HORVU3Hr1G110920	0
JHI-Hv50k-2016-222101	chr3H	687237373	A		A	1	0	1	0	1	0	0	HORVU3Hr1G112860	0
JHI-Hv50k-2016-222716	chr3H	687953371	T		T	1	0	1	0	0	0	1	HORVU3Hr1G113200	0
JHI-Hv50k-2016-225776	chr4H	327193	A			1	1	0	0	1	0	0	HORVU4Hr1G000050	0
JHI-Hv50k-2016-225938	chr4H	382575	A	R	A	1	0	1	0	0	0	1	HORVU4Hr1G000100	0
JHI-Hv50k-2016-229722	chr4H	10188062	A		A	1	0	1	0	0	0	1	HORVU4Hr1G004590	0
JHI-Hv50k-2016-231934	chr4H	22668720	T		T	1	0	1	0	0	0	1	HORVU4Hr1G008310	0
BOPA1_3900-611	chr4H	151305471	A	R		1	1	1	0	0	0	1		0
JHI-Hv50k-2016-241319	chr4H	333318919	C		C	1	0	1						0
JHI-Hv50k-2016-242221	chr4H	412451542	T		T	1	0	1	0	0	0	1	HORVU4Hr1G050520	0
JHI-Hv50k-2016-242670	chr4H	424868745	G		G	1	0	1	0	0	0	1	HORVU4Hr1G051680	0
JHI-Hv50k-2016-248622	chr4H	498475900		R	A	1	1	1	0	0	0	1		0
JHI-Hv50k-2016-250900	chr4H	526354949	A	R	A	1	0	1	0	1	0	0	HORVU4Hr1G062950	0
JHI-Hv50k-2016-252383	chr4H	539982311	T		T	1	0	1	0	0	0	1	HORVU4Hr1G064410	0
JHI-Hv50k-2016-255317	chr4H	565364643	T	Y	T	1	0	1	0	0	0	1	HORVU4Hr1G068300	0
JHI-Hv50k-2016-255516	chr4H	565698650	T		T	1	0	1	0	0	0	1	HORVU4Hr1G068470	0
SCRI_RS_237913	chr4H	577574197		Y	T	1	1	1	0	0	0	1		0
JHI-Hv50k-2016-257825	chr4H	578987506	T		T	1	0	1	0	0	0	1	HORVU4Hr1G071070	0
JHI-Hv50k-2016-263069	chr4H	608734115	A		A	1	0	1	0	0	0	1		0
JHI-Hv50k-2016-263318	chr4H	612086823	A	R	A	1	0	1	0	0	0	1	HORVU4Hr1G079420	0
JHI-Hv50k-2016-265269	chr4H	619699942	A		A	1	0	1	0	1	0	0	HORVU4Hr1G081570	0
JHI-Hv50k-2016-265719	chr4H	620838649	A		A	1	0	1	0	0	0	1	HORVU4Hr1G082030	0
JHI-Hv50k-2016-269168	chr4H	631469000	T	Y	T	1	0	1	0	0	0	1	HORVU4Hr1G085280	0
JHI-Hv50k-2016-270709	chr4H	634873223	T		T	1	0	1	0	0	0	1		0
JHI-Hv50k-2016-272728	chr4H	640202033	T		T	1	0	1	0	0	0	1	HORVU4Hr1G088270	0
JHI-Hv50k-2016-273669	chr4H	641042468		R		1	0	1	0	0	1	0	HORVU4Hr1G088760	0
BOPA2_12_30825	chr4H	642563582	C		C	1	0	1	0	0	1	0	HORVU4Hr1G089510	0
JHI-Hv50k-2016-275606	chr4H	643802913	T		T	1	0	1	0	1	0	0	HORVU4Hr1G089930	0
JHI-Hv50k-2016-277530	chr5H	2450660	T		T	1	0	1	0	0	1	0	HORVU5Hr1G000630	0
JHI-Hv50k-2016-277560	chr5H	2459271	A		A	1	0	1	0	0	1	0	HORVU5Hr1G000660	0
JHI-Hv50k-2016-277561	chr5H	2459558	T	Y	T	1	0	1	0	1	0	0	HORVU5Hr1G000660	0
JHI-Hv50k-2016-277571	chr5H	2548001	T		T	1	0	1	0	1	0	0	HORVU5Hr1G000640	0
JHI-Hv50k-2016-278357	chr5H	3964776	C		C	1	0	1	0	0	0	1	HORVU5Hr1G001220	0
JHI-Hv50k-2016-279020	chr5H	5800593		Y		1	0	1	0	1	0	0	HORVU5Hr1G002040	0
JHI-Hv50k-2016-279229	chr5H	6372927		A	A	1	1	0	0	0	0	1	ENSRNA049910748	0
JHI-Hv50k-2016-279300	chr5H	6551898	T		T	1	0	1	0	0	0	1		0
JHI-Hv50k-2016-279303	chr5H	6552220			A	0	1	1	0	0	0	1		0
JHI-Hv50k-2016-281257	chr5H	10341192		S	C	1	1	1	0	0	0	1		0
JHI-Hv50k-2016-281702	chr5H	12048153	T		T	1	0	1	0	0	0	1		0
JHI-Hv50k-2016-282318	chr5H	12687207	A			1	1	0	0	0	0	1	HORVU5Hr1G006960	0
JHI-Hv50k-2016-283783	chr5H	18798665	A		A	1	0	1	0	1	0	0	HORVU5Hr1G008160	0
JHI-Hv50k-2016-285121	chr5H	23372435		A	A	1	1	0	0	0	0	1	HORVU5Hr1G009630	0
JHI-Hv50k-2016-286062	chr5H	25810171	T	Y	T	1	0	1	0	0	0	1		0
SCRI_RS_192520	chr5H	86530301	A		A	1	0	1	0	0	0	1	HORVU5Hr1G019650	0
JHI-Hv50k-2016-293518	chr5H	103227656			A	0	1	1	0	0	0	1	HORVU5Hr1G021360	0
JHI-Hv50k-2016-298619	chr5H	345905678	A		A	1	0	1	0	1	0	0	HORVU5Hr1G044780	0
SCRI_RS_119781	chr5H	418448587	A		A	1	0	1	0	0	0	1	HORVU5Hr1G053370	0
JHI-Hv50k-2016-307018	chr5H	479346433		Y	T	1	1	1	0	0	0	1		0
JHI-Hv50k-2016-307515	chr5H	481886328	T		T	1	0	1	0	0	1	0	HORVU5Hr1G061810	0
JHI-Hv50k-2016-308358	chr5H	487796519	T		T	1	0	1	0	0	0	1	HORVU5Hr1G062780	0
JHI-Hv50k-2016-308918	chr5H	495472120	T		T	1	0	1	0	0	0	1		0
JHI-Hv50k-2016-310075	chr5H	509655606	T		T	1	0	1	0	0	1	0	HORVU5Hr1G066930	0
JHI-Hv50k-2016-312267	chr5H	531385842	T		T	1	0	1	0	0	1	0	HORVU5Hr1G071020	0
JHI-Hv50k-2016-314153	chr5H	538555036	T		T	1	0	1	0	0	0	1	HORVU5Hr1G073370	0
JHI-Hv50k-2016-314454	chr5H	540973197	A	A	T	0	1	1	0	0	0	1	HORVU5Hr1G073820	1
JHI-Hv50k-2016-314497	chr5H	541237435	T	T	C	0	1	1	0	0	0	1	HORVU5Hr1G073900	1
JHI-Hv50k-2016-314503	chr5H	541238312	A	A	G	0	1	1	0	0	0	1	HORVU5Hr1G073900	1
JHI-Hv50k-2016-314543	chr5H	541270020	T	T	G	0	1	1	0	0	0	1	HORVU5Hr1G073930	1
JHI-Hv50k-2016-314549	chr5H	541270320	T	T	C	0	1	1	0	0	0	1	HORVU5Hr1G073930	1
JHI-Hv50k-2016-314557	chr5H	541384620	T	T	C	0	1	1	0	0	0	1	HORVU5Hr1G073950	1
JHI-Hv50k-2016-314563	chr5H	541384955	T	T	C	0	1	1	0	0	0	1	HORVU5Hr1G073950	1
JHI-Hv50k-2016-314566	chr5H	541385046	C	C	T	0	1	1						1
JHI-Hv50k-2016-314567	chr5H	541385123	C	C	T	0	1	1						1
JHI-Hv50k-2016-314577	chr5H	541423684	T	T	G	0	1	1	0	0	0	1	HORVU5Hr1G073960	1
JHI-Hv50k-2016-314594	chr5H	541425293	C	C	T	0	1	1	0	0	0	1	HORVU5Hr1G073960	1
JHI-Hv50k-2016-314604	chr5H	541554917	T	T	G	0	1	1	0	0	0	1	HORVU5Hr1G073970	1
JHI-Hv50k-2016-314607	chr5H	541556046	T	T	C	0	1	1	0	0	0	1	HORVU5Hr1G073970	1
JHI-Hv50k-2016-314641	chr5H	541700433	G	G	A	0	1	1	0	1	0	0	HORVU5Hr1G073990	1
JHI-Hv50k-2016-314647	chr5H	541701549	T	T	G	0	1	1	0	0	0	1	HORVU5Hr1G073990	1
JHI-Hv50k-2016-314675	chr5H	541705952	C	C	T	0	1	1	0	0	0	1	HORVU5Hr1G073990	1
JHI-Hv50k-2016-314706	chr5H	541847361	A	A	G	0	1	1	0	0	0	1	HORVU5Hr1G074010	1
JHI-Hv50k-2016-314710	chr5H	541855546	T	T	A	0	1	1	0	0	0	1	HORVU5Hr1G074020	1
JHI-Hv50k-2016-314851	chr5H	542495869	A	A	G	0	1	1	0	0	0	1	HORVU5Hr1G074200	1
JHI-Hv50k-2016-314855	chr5H	542497664	G	G	A	0	1	1	0	1	0	0	HORVU5Hr1G074200	1
BOPA1_11944-542	chr5H	542621417	A	A	G	0	1	1	0	0	1	0	HORVU5Hr1G074230	1
JHI-Hv50k-2016-315058	chr5H	542733992	C	C	A	0	1	1	0	0	0	1	HORVU5Hr1G074270	1
JHI-Hv50k-2016-315110	chr5H	543165669	T	T	A	0	1	1	0	0	0	1	HORVU5Hr1G074360	1
JHI-Hv50k-2016-315115	chr5H	543168740	A	A	C	0	1	1	0	0	0	1	HORVU5Hr1G074370	1
JHI-Hv50k-2016-315165	chr5H	543624239	G	G	A	0	1	1	0	0	0	1		1
JHI-Hv50k-2016-315226	chr5H	543820007	C	C	T	0	1	1	0	0	0	1	HORVU5Hr1G074520	1
JHI-Hv50k-2016-315227	chr5H	543822505	T	T	C	0	1	1	0	0	0	1	HORVU5Hr1G074520	1
JHI-Hv50k-2016-315228	chr5H	543822538	C	C	T	0	1	1	0	0	0	1	HORVU5Hr1G074520	1
JHI-Hv50k-2016-315235	chr5H	543830469	C	C	G	0	1	1	0	0	1	0	HORVU5Hr1G074520	1
JHI-Hv50k-2016-315239	chr5H	543831352	A	A	C	0	1	1	0	0	0	1	HORVU5Hr1G074520	1
JHI-Hv50k-2016-315311	chr5H	544244980	T	T	C	0	1	1	0	0	1	0	HORVU5Hr1G074590	1
JHI-Hv50k-2016-315313	chr5H	544245208	A	A	G	0	1	1	0	0	0	1	HORVU5Hr1G074590	1
JHI-Hv50k-2016-315318	chr5H	544245975	G	G	T	0	1	1	0	0	1	0	HORVU5Hr1G074590	1
JHI-Hv50k-2016-315379	chr5H	544620227	A	A	T	0	1	1	1	0	0	0	HORVU5Hr1G074660	1
JHI-Hv50k-2016-315380	chr5H	544620441	A	A	G	0	1	1	0	0	1	0	HORVU5Hr1G074660	1
JHI-Hv50k-2016-315384	chr5H	544620740	C	C	T	0	1	1	0	0	1	0	HORVU5Hr1G074660	1
JHI-Hv50k-2016-315392	chr5H	544622558	C	C	T	0	1	1	0	0	1	0	HORVU5Hr1G074660	1
JHI-Hv50k-2016-315419	chr5H	544636425	C	C	A	0	1	1	0	0	0	1	HORVU5Hr1G074660	1
JHI-Hv50k-2016-315420	chr5H	544636623	G	G	A	0	1	1	0	0	0	1	HORVU5Hr1G074660	1
JHI-Hv50k-2016-315479	chr5H	544660303	A	A	G	0	1	1	0	0	0	1	HORVU5Hr1G074660	1
JHI-Hv50k-2016-315487	chr5H	544675172	T	T	C	0	1	1	0	0	1	0	HORVU5Hr1G074660	1
JHI-Hv50k-2016-315503	chr5H	544819338	G	G	A	0	1	1	0	0	0	1	HORVU5Hr1G074750	1
SCRI_RS_232871	chr5H	544819533	C	C	T	0	1	1	0	0	0	1	HORVU5Hr1G074750	1
JHI-Hv50k-2016-315506	chr5H	544819679	T	T	C	0	1	1	0	0	0	1	HORVU5Hr1G074740	1
JHI-Hv50k-2016-315512	chr5H	544822430	T	T	G	0	1	1	0	0	0	1	HORVU5Hr1G074750	1
JHI-Hv50k-2016-315526	chr5H	544824836	C	C	T	0	1	1	0	1	0	0	HORVU5Hr1G074750	1
JHI-Hv50k-2016-315533	chr5H	544830954	G	G	A	0	1	1	0	0	0	1	HORVU5Hr1G074770	1
JHI-Hv50k-2016-315538	chr5H	544831109	C	C	G	0	1	1	0	0	0	1	HORVU5Hr1G074770	1
JHI-Hv50k-2016-315548	chr5H	544831830	T	T	G	0	1	1	0	0	0	1	HORVU5Hr1G074780	1
JHI-Hv50k-2016-315559	chr5H	544833110	C	C	T	0	1	1	0	1	0	0	HORVU5Hr1G074770	1
JHI-Hv50k-2016-315591	chr5H	544954381	G	G	A	0	1	1	0	0	0	1	HORVU5Hr1G074800	1
JHI-Hv50k-2016-315602	chr5H	544956016	A	A	C	0	1	1	0	0	1	0	HORVU5Hr1G074800	1
JHI-Hv50k-2016-315608	chr5H	544957093	C	C	T	0	1	1	0	0	0	1	HORVU5Hr1G074800	1
JHI-Hv50k-2016-315619	chr5H	544958452	A	A	C	0	1	1	0	0	0	1	HORVU5Hr1G074800	1
JHI-Hv50k-2016-315684	chr5H	545054207	G	G	A	0	1	1	0	0	0	1	HORVU5Hr1G074820	1
JHI-Hv50k-2016-315723	chr5H	545447026	C	C	T	0	1	1	0	0	0	1	HORVU5Hr1G074920	1
JHI-Hv50k-2016-315724	chr5H	545447257	C	C	G	0	1	1	0	0	0	1	HORVU5Hr1G074920	1
JHI-Hv50k-2016-315755	chr5H	545485864	G	G	T	0	1	1	0	0	0	1		1
JHI-Hv50k-2016-315794	chr5H	545955756	G	G	C	0	1	1	0	0	0	1	HORVU5Hr1G075030	1
JHI-Hv50k-2016-315798	chr5H	545995000	T	T	C	0	1	1	0	0	0	1	HORVU5Hr1G075050	1
JHI-Hv50k-2016-315800	chr5H	545995289	T	T	C	0	1	1	0	1	0	0	HORVU5Hr1G075060	1
JHI-Hv50k-2016-315862	chr5H	546002763	T	T	C	0	1	1	0	0	0	1	HORVU5Hr1G075050	1
JHI-Hv50k-2016-315864	chr5H	546002923	C	C	T	0	1	1	0	0	0	1	HORVU5Hr1G075050	1
JHI-Hv50k-2016-315894	chr5H	546007858	T	T	A	0	1	1	0	0	0	1	HORVU5Hr1G075050	1
JHI-Hv50k-2016-315895	chr5H	546008322	G	G	A	0	1	1	0	1	0	0	HORVU5Hr1G075050	1
JHI-Hv50k-2016-315909	chr5H	546016055	A	A	T	0	1	1	0	1	0	0	HORVU5Hr1G075110	1
SCRI_RS_153937	chr5H	546018412	C	C	T	0	1	1	0	1	0	0	HORVU5Hr1G075110	1
JHI-Hv50k-2016-315935	chr5H	546110821	C	C	G	0	1	1	0	0	1	0	HORVU5Hr1G075150	1
JHI-Hv50k-2016-315936	chr5H	546110873	C	C	T	0	1	1	0	0	1	0	HORVU5Hr1G075150	1
JHI-Hv50k-2016-316036	chr5H	546661777	T	T	C	0	1	1	0	1	0	0	HORVU5Hr1G075320	1
JHI-Hv50k-2016-316073	chr5H	546802626	G	G	T	0	1	1	0	0	0	1	HORVU5Hr1G075340	1
JHI-Hv50k-2016-316101	chr5H	546804949	C	C	T	0	1	1	0	1	0	0	HORVU5Hr1G075340	1
JHI-Hv50k-2016-316102	chr5H	546805366	G	G	A	0	1	1	0	0	0	1	HORVU5Hr1G075340	1
JHI-Hv50k-2016-316111	chr5H	546807481	A	A	G	0	1	1	0	0	0	1	HORVU5Hr1G075340	1
JHI-Hv50k-2016-316239	chr5H	547236635	T	T	A	0	1	1	0	0	1	0	HORVU5Hr1G075470	1
JHI-Hv50k-2016-316287	chr5H	547241637	A	A	G	0	1	1	0	0	0	1	HORVU5Hr1G075490	1
JHI-Hv50k-2016-316347	chr5H	547246401	G	G	T	0	1	1	0	0	0	1	HORVU5Hr1G075500	1
JHI-Hv50k-2016-316376	chr5H	547304432	G	G	A	0	1	1	0	0	0	1	HORVU5Hr1G075510	1
JHI-Hv50k-2016-316384	chr5H	547305405	G	G	C	0	1	1	0	0	0	1	HORVU5Hr1G075510	1
JHI-Hv50k-2016-316395	chr5H	547306856	T	T	A	0	1	1						1
JHI-Hv50k-2016-316492	chr5H	547424322	G	G	A	0	1	1	0	0	0	1	HORVU5Hr1G075550	1
BOPA1_5004-375	chr5H	547429860	A	A	G	0	1	1	0	1	0	0	HORVU5Hr1G075570	1
JHI-Hv50k-2016-316540	chr5H	547487428	T	T	C	0	1	1	0	0	0	1	HORVU5Hr1G075620	1
JHI-Hv50k-2016-316549	chr5H	547490928	C	C	A	0	1	1	0	0	0	1	HORVU5Hr1G075620	1
JHI-Hv50k-2016-316566	chr5H	547493862	C	C	G	0	1	1	0	0	0	1	HORVU5Hr1G075620	1
JHI-Hv50k-2016-316567	chr5H	547494117	T	T	G	0	1	1						1
JHI-Hv50k-2016-316599	chr5H	547622387	G	G	C	0	1	1	0	0	0	1	HORVU5Hr1G075660	1
JHI-Hv50k-2016-316934	chr5H	551832905	T		T	1	0	1	0	0	0	1	HORVU5Hr1G076710	0
SCRI_RS_224899	chr5H	552938046	A		A	1	0	1	0	1	0	0	HORVU5Hr1G077150	0
SCRI_RS_161381	chr5H	554922273	A		A	1	0	1	0	1	0	0	HORVU5Hr1G078470	0
SCRI_RS_206460	chr5H	568256949			A	0	1	1	0	0	1	0	HORVU5Hr1G082700	0
JHI-Hv50k-2016-325455	chr5H	576992537	A		A	1	0	1	0	1	0	0	HORVU5Hr1G086610	0
SCRI_RS_234330	chr5H	590856275		A	A	1	1	0	0	0	0	1	HORVU5Hr1G093210	0
JHI-Hv50k-2016-337898	chr5H	604620694	A	R	A	1	0	1	0	0	0	1	HORVU5Hr1G097530	0
JHI-Hv50k-2016-341047	chr5H	611997203			T	0	1	1	0	0	0	1	HORVU5Hr1G100770	0
JHI-Hv50k-2016-343378	chr5H	617132702		T	T	1	1	0	0	0	0	1		0
SCRI_RS_207000	chr5H	620734830	A		A	1	0	1	0	0	0	1	HORVU5Hr1G105040	0
JHI-Hv50k-2016-347757	chr5H	629523583	A	R	A	1	0	1	0	0	0	1	HORVU5Hr1G109300	0
SCRI_RS_159482	chr5H	641864936	A		A	1	0	1	0	0	1	0	HORVU5Hr1G113490	0
JHI-Hv50k-2016-352505	chr5H	642627341	S	G	G	1	1	0	0	0	1	0	HORVU5Hr1G113760	0
JHI-Hv50k-2016-354660	chr5H	645635272			A	0	1	1	0	1	0	0	HORVU5Hr1G115070	0
BOPA1_4103-1386	chr5H	649232989	A		A	1	0	1	0	0	1	0	HORVU5Hr1G116870	0
JHI-Hv50k-2016-362170	chr5H	658877424		Y		1	0	1	0	0	1	0	HORVU5Hr1G121060	0
JHI-Hv50k-2016-362460	chr5H	659737361	T		T	1	0	1	0	0	0	1	HORVU5Hr1G121570	0
JHI-Hv50k-2016-362630	chr5H	660979460			T	0	1	1	0	0	0	1	HORVU5Hr1G121900	0
JHI-Hv50k-2016-365420	chr5H	664787813		Y		1	0	1	0	0	0	1		0
JHI-Hv50k-2016-365984	chr5H	665765536	C		C	1	0	1	0	0	0	1	HORVU5Hr1G124310	0
SCRI_RS_224854	chr5H	669462374	A	M	A	1	0	1	0	1	0	0	HORVU5Hr1G125620	0
JHI-Hv50k-2016-367696	chr5H	669580087	A		A	1	0	1	0	1	0	0	HORVU5Hr1G125650	0
JHI-Hv50k-2016-371461	chr6H	7539210	T		T	1	0	1	0	1	0	0	HORVU6Hr1G003170	0
JHI-Hv50k-2016-373765	chr6H	12284572	A		A	1	0	1	0	0	0	1	HORVU6Hr1G005480	0
JHI-Hv50k-2016-374485	chr6H	13448738		A	A	1	1	0	0	0	0	1	HORVU6Hr1G006120	0
JHI-Hv50k-2016-375891	chr6H	15314550			A	0	1	1	0	0	0	1	HORVU6Hr1G008320	0
JHI-Hv50k-2016-377161	chr6H	16441783			A	0	1	1	0	0	0	1		0
JHI-Hv50k-2016-381229	chr6H	30378089			A	0	1	1	0	0	0	1	HORVU6Hr1G014300	0
JHI-Hv50k-2016-381532	chr6H	30846841	A		A	1	0	1	0	0	0	1	HORVU6Hr1G014510	0
JHI-Hv50k-2016-381615	chr6H	31017496	A		A	1	0	1	0	0	0	1	HORVU6Hr1G014600	0
SCRI_RS_2534	chr6H	37020999		T	T	1	1	0	0	0	0	1	HORVU6Hr1G016420	0
JHI-Hv50k-2016-384033	chr6H	38408853	C		C	1	0	1	0	0	0	1	HORVU6Hr1G016850	0
JHI-Hv50k-2016-384123	chr6H	38881931	A		A	1	0	1	0	0	0	1		0
JHI-Hv50k-2016-385274	chr6H	43589308	T		T	1	0	1	0	1	0	0	HORVU6Hr1G017900	0
SCRI_RS_150944	chr6H	43883895	C	C	T	0	1	1	1	0	0	0	HORVU6Hr1G017950	1
JHI-Hv50k-2016-386247	chr6H	48212902			T	0	1	1	0	0	0	1	HORVU6Hr1G018740	0
SCRI_RS_188520	chr6H	130238240	T		T	1	0	1	0	0	1	0	HORVU6Hr1G030880	0
BOPA2_12_31007	chr6H	131371039			A	0	1	1	0	0	0	1	HORVU6Hr1G031080	0
JHI-Hv50k-2016-394764	chr6H	231544537	T		T	1	0	1	0	0	0	1		0
BOPA1_6628-1302	chr6H	357492165	A	A	M	0	1	1	0	0	0	1	HORVU6Hr1G056000	0
JHI-Hv50k-2016-400782	chr6H	380200042	T	T	Y	0	1	1	0	0	1	0	HORVU6Hr1G058160	0
SCRI_RS_165041	chr6H	384412678			T	0	1	1	0	1	0	0	HORVU6Hr1G058670	0
JHI-Hv50k-2016-401690	chr6H	390657906	A		A	1	0	1	0	0	0	1		0
JHI-Hv50k-2016-412483	chr6H	509934035	T		T	1	0	1	0	0	0	1	HORVU6Hr1G073630	0
JHI-Hv50k-2016-415192	chr6H	530750820		T	T	1	1	0	0	0	0	1	HORVU6Hr1G077520	0
JHI-Hv50k-2016-417512	chr6H	542940496	C		C	1	0	1	0	0	1	0	HORVU6Hr1G080810	0
JHI-Hv50k-2016-417562	chr6H	543370430			T	0	1	1	0	0	0	1	HORVU6Hr1G080870	0
JHI-Hv50k-2016-418376	chr6H	545710164	T		T	1	0	1	0	0	0	1	HORVU6Hr1G081370	0
JHI-Hv50k-2016-418696	chr6H	546447241	A		A	1	0	1	0	0	1	0	HORVU6Hr1G081750	0
JHI-Hv50k-2016-418841	chr6H	546760377	T	T		0	1	1	0	0	0	1	HORVU6Hr1G081890	0
JHI-Hv50k-2016-419118	chr6H	547339405	A		A	1	0	1	0	0	0	1	HORVU6Hr1G082220	0
SCRI_RS_152675	chr6H	548248715			A	0	1	1	0	1	0	0	HORVU6Hr1G082340	0
JHI-Hv50k-2016-420301	chr6H	550659681			A	0	1	1	0	0	0	1	HORVU6Hr1G083180	0
SCRI_RS_214037	chr6H	554034555	A	C	C	1	1	0	0	0	0	1	HORVU6Hr1G084310	1
JHI-Hv50k-2016-421340	chr6H	554036089	C	G	G	1	1	0	0	0	0	1	HORVU6Hr1G084310	1
SCRI_RS_144448	chr6H	554766878	T	C	C	1	1	0	0	0	0	1	HORVU6Hr1G084430	1
JHI-Hv50k-2016-421484	chr6H	554795897	C	G	G	1	1	0	0	1	0	0	HORVU6Hr1G084470	1
JHI-Hv50k-2016-421521	chr6H	554870627	A	G	G	1	1	0	0	0	0	1	HORVU6Hr1G084510	1
SCRI_RS_201988	chr6H	554871876	T	C	C	1	1	0	0	1	0	0	HORVU6Hr1G084510	1
JHI-Hv50k-2016-421538	chr6H	554873175	G	T	T	1	1	0	0	1	0	0	HORVU6Hr1G084500	1
SCRI_RS_223732	chr6H	554913615	A	G	G	1	1	0	0	0	1	0	HORVU6Hr1G084530	1
JHI-Hv50k-2016-421716	chr6H	555747524	C	G	G	1	1	0	0	0	0	1	HORVU6Hr1G084650	1
JHI-Hv50k-2016-421777	chr6H	555822575	C	T	T	1	1	0	0	0	0	1	HORVU6Hr1G084690	1
JHI-Hv50k-2016-421781	chr6H	555824036	C	G	G	1	1	0	0	0	0	1	HORVU6Hr1G084690	1
JHI-Hv50k-2016-421787	chr6H	555826563	C	T	T	1	1	0	0	0	0	1	HORVU6Hr1G084700	1
JHI-Hv50k-2016-421800	chr6H	555830790	C	T	T	1	1	0	0	1	0	0	HORVU6Hr1G084700	1
JHI-Hv50k-2016-421802	chr6H	555831111	C	A	A	1	1	0	0	1	0	0	HORVU6Hr1G084700	1
JHI-Hv50k-2016-421920	chr6H	556303702	C	A	A	1	1	0	0	0	0	1		1
JHI-Hv50k-2016-421944	chr6H	556371647	A	G	G	1	1	0	0	0	0	1	HORVU6Hr1G084770	1
JHI-Hv50k-2016-421972	chr6H	556373783	C	A	A	1	1	0	0	0	0	1	HORVU6Hr1G084770	1
JHI-Hv50k-2016-422114	chr6H	556680001	T	C	C	1	1	0	0	1	0	0	HORVU6Hr1G084860	1
JHI-Hv50k-2016-422310	chr6H	557356812	C	T	T	1	1	0	0	0	0	1	HORVU6Hr1G084960	1
JHI-Hv50k-2016-422374	chr6H	557447629	C	T	T	1	1	0	0	0	0	1	HORVU6Hr1G085030	1
SCRI_RS_202438	chr6H	557706149	G	A	A	1	1	0	0	0	0	1	HORVU6Hr1G085100	1
JHI-Hv50k-2016-422456	chr6H	557710790	C	A	A	1	1	0	0	0	0	1	HORVU6Hr1G085110	1
JHI-Hv50k-2016-422458	chr6H	557711185	T	C	C	1	1	0	0	0	1	0	HORVU6Hr1G085110	1
JHI-Hv50k-2016-422459	chr6H	557711276	G	C	C	1	1	0	0	0	0	1	HORVU6Hr1G085110	1
JHI-Hv50k-2016-422470	chr6H	557776009	C	T	T	1	1	0	0	0	0	1	HORVU6Hr1G085120	1
JHI-Hv50k-2016-422493	chr6H	557854612	T	C	C	1	1	0	0	1	0	0	HORVU6Hr1G085160	1
JHI-Hv50k-2016-422527	chr6H	557892687	G	T	T	1	1	0	0	0	0	1	HORVU6Hr1G085170	1
SCRI_RS_43891	chr6H	557893083	C	A	A	1	1	0	0	0	0	1	HORVU6Hr1G085170	1
JHI-Hv50k-2016-422535	chr6H	557893162	C	T	T	1	1	0	0	0	0	1	HORVU6Hr1G085170	1
JHI-Hv50k-2016-422591	chr6H	557943249	C	A	A	1	1	0	0	0	1	0	HORVU6Hr1G085210	1
JHI-Hv50k-2016-422846	chr6H	558879662	T	G	G	1	1	0	0	1	0	0	HORVU6Hr1G085430	1
JHI-Hv50k-2016-422872	chr6H	558898803	T	C	C	1	1	0	0	0	0	1	HORVU6Hr1G085490	1
JHI-Hv50k-2016-422874	chr6H	558899160	A		A	1	0	1	0	0	0	1	HORVU6Hr1G085490	0
JHI-Hv50k-2016-422880	chr6H	558900127	C	A	A	1	1	0	0	0	0	1	HORVU6Hr1G085490	1
JHI-Hv50k-2016-422903	chr6H	558902973	T	G	G	1	1	0	0	0	0	1	HORVU6Hr1G085500	1
JHI-Hv50k-2016-422908	chr6H	558904232	G	C	C	1	1	0	0	0	0	1	HORVU6Hr1G085500	1
SCRI_RS_8034	chr6H	559351187	C	T	T	1	1	0	0	0	1	0	HORVU6Hr1G085560	1
JHI-Hv50k-2016-422964	chr6H	559353773	G	A	A	1	1	0	0	1	0	0	HORVU6Hr1G085560	1
JHI-Hv50k-2016-423196	chr6H	559839692	C	T	T	1	1	0	0	0	0	1	HORVU6Hr1G085720	1
JHI-Hv50k-2016-423290	chr6H	559876316	G	A	A	1	1	0	0	0	0	1	HORVU6Hr1G085730	1
SCRI_RS_189611	chr6H	559878297	A	G	G	1	1	0	0	0	0	1	HORVU6Hr1G085730	1
SCRI_RS_161117	chr6H	559885831	C	T	T	1	1	0	0	1	0	0	HORVU6Hr1G085760	1
JHI-Hv50k-2016-423471	chr6H	560044834	C	T	T	1	1	0						1
JHI-Hv50k-2016-423472	chr6H	560045056	C	A	A	1	1	0	0	0	0	1	HORVU6Hr1G085830	1
JHI-Hv50k-2016-423474	chr6H	560045274	A	G	G	1	1	0						1
BOPA1_10687-540	chr6H	560045477	A	G	G	1	1	0	1	0	0	0	HORVU6Hr1G085830	1
JHI-Hv50k-2016-423487	chr6H	560055085	A	G	G	1	1	0	0	0	0	1	HORVU6Hr1G085850	1
JHI-Hv50k-2016-423501	chr6H	560159376	R	A	A	1	1	0	0	0	0	1	HORVU6Hr1G085870	0
JHI-Hv50k-2016-423519	chr6H	560435971	G	A	A	1	1	0	0	0	0	1	HORVU6Hr1G085890	1
JHI-Hv50k-2016-423538	chr6H	560439822	T	G	G	1	1	0	0	0	0	1	HORVU6Hr1G085890	1
JHI-Hv50k-2016-423565	chr6H	560541926	T	C	C	1	1	0	0	0	0	1	HORVU6Hr1G085950	1
JHI-Hv50k-2016-423572	chr6H	560626550	C	G	G	1	1	0	0	0	1	0	HORVU6Hr1G086010	1
JHI-Hv50k-2016-423698	chr6H	561342015	G	C	C	1	1	0	0	0	0	1		1
JHI-Hv50k-2016-423703	chr6H	561342443	G	T	T	1	1	0	0	0	0	1		1
JHI-Hv50k-2016-423729	chr6H	561400430	T	C	C	1	1	0	0	0	0	1		1
JHI-Hv50k-2016-423730	chr6H	561400619	A	G	G	1	1	0	0	0	0	1		1
JHI-Hv50k-2016-423732	chr6H	561400729	T	A	A	1	1	0	0	0	0	1		1
JHI-Hv50k-2016-423733	chr6H	561400863	G	A	A	1	1	0	0	0	0	1		1
JHI-Hv50k-2016-423813	chr6H	561618618	C	T	T	1	1	0	0	0	0	1	HORVU6Hr1G086460	1
JHI-Hv50k-2016-423814	chr6H	561618730	T	C	C	1	1	0	0	0	0	1	HORVU6Hr1G086460	1
JHI-Hv50k-2016-423825	chr6H	561627217	C	T	T	1	1	0	0	0	0	1	HORVU6Hr1G086480	1
JHI-Hv50k-2016-423827	chr6H	561627778	T	A	A	1	1	0	0	0	0	1	HORVU6Hr1G086480	1
JHI-Hv50k-2016-423828	chr6H	561627986	C	T	T	1	1	0	0	0	0	1	HORVU6Hr1G086480	1
JHI-Hv50k-2016-423829	chr6H	561628221	A	G	G	1	1	0	0	0	0	1	HORVU6Hr1G086480	1
JHI-Hv50k-2016-423830	chr6H	561628228	C	T	T	1	1	0	0	0	0	1	HORVU6Hr1G086480	1
JHI-Hv50k-2016-423831	chr6H	561628447	G	A	A	1	1	0						1
JHI-Hv50k-2016-423834	chr6H	561628538	T	C	C	1	1	0	0	0	0	1	HORVU6Hr1G086480	1
JHI-Hv50k-2016-423837	chr6H	561628812	T	A	A	1	1	0	0	0	0	1	HORVU6Hr1G086480	1
JHI-Hv50k-2016-423838	chr6H	561628931	A	G	G	1	1	0	0	0	0	1	HORVU6Hr1G086480	1
JHI-Hv50k-2016-423841	chr6H	561629538	C	T	T	1	1	0	0	0	0	1	HORVU6Hr1G086480	1
JHI-Hv50k-2016-423843	chr6H	561629613	C	T	T	1	1	0	0	0	0	1	HORVU6Hr1G086480	1
JHI-Hv50k-2016-423866	chr6H	561632274	T	C	C	1	1	0	0	0	0	1	HORVU6Hr1G086480	1
JHI-Hv50k-2016-423874	chr6H	561635540	C	T	T	1	1	0	0	0	0	1	HORVU6Hr1G086480	1
JHI-Hv50k-2016-423893	chr6H	561641265	T	C	C	1	1	0	0	0	0	1	HORVU6Hr1G086520	1
JHI-Hv50k-2016-423895	chr6H	561641532	G	A	A	1	1	0	0	1	0	0	HORVU6Hr1G086520	1
JHI-Hv50k-2016-426767	chr6H	568179937		K	G	1	1	1	0	0	0	1		0
JHI-Hv50k-2016-427554	chr6H	571417951		R	R	1	1	0	0	1	0	0	HORVU6Hr1G090130	0
BOPA1_1007-651	chr6H	574051819	A		A	1	0	1	0	1	0	0	HORVU6Hr1G090990	0
JHI-Hv50k-2016-430712	chr6H	577828701	A			1	1	0	0	0	0	1	HORVU6Hr1G092730	0
JHI-Hv50k-2016-432496	chr6H	580186629	T		T	1	0	1	0	0	0	1	HORVU6Hr1G093850	0
JHI-Hv50k-2016-434105	chr6H	583073259		T	T	1	1	0	0	0	0	1	HORVU6Hr1G095120	0
JHI-Hv50k-2016-441328	chr7H	5391631	C		C	1	0	1						0
JHI-Hv50k-2016-441714	chr7H	5608215	T		T	1	0	1	0	0	0	1		0
JHI-Hv50k-2016-441961	chr7H	6294920	T		T	1	0	1	0	0	0	1	HORVU7Hr1G003460	0
JHI-Hv50k-2016-452129	chr7H	18913123	T		T	1	0	1	0	0	0	1	HORVU7Hr1G013190	0
JHI-Hv50k-2016-453322	chr7H	24685644	R		A	1	1	1	0	0	0	1		0
JHI-Hv50k-2016-453465	chr7H	25015734	A	R	A	1	0	1	0	0	0	1	HORVU7Hr1G018670	0
JHI-Hv50k-2016-457219	chr7H	31742338	T		T	1	0	1	0	0	0	1	HORVU7Hr1G021980	0
BOPA1_1511-545	chr7H	33043618	A		A	1	0	1	0	0	0	1	HORVU7Hr1G022570	0
JHI-Hv50k-2016-459698	chr7H	39065515	T		T	1	0	1	0	0	0	1	HORVU7Hr1G024310	0
JHI-Hv50k-2016-462290	chr7H	50107615	A	R	A	1	0	1	0	1	0	0	HORVU7Hr1G028010	0
JHI-Hv50k-2016-463545	chr7H	52939303	A	R	A	1	0	1	0	0	0	1	HORVU7Hr1G028720	0
BOPA2_12_30371	chr7H	60593610			C	0	1	1	0	1	0	0	HORVU7Hr1G030500	0
JHI-Hv50k-2016-467141	chr7H	66163391	A	R	A	1	0	1	0	0	0	1	HORVU7Hr1G032310	0
JHI-Hv50k-2016-467738	chr7H	68752432	T		T	1	0	1	0	1	0	0	HORVU7Hr1G033450	0
JHI-Hv50k-2016-473904	chr7H	116670561	G	G		0	1	1	0	0	0	1		0
JHI-Hv50k-2016-474065	chr7H	118260059	A	R	A	1	0	1	0	0	0	1	HORVU7Hr1G041950	0
JHI-Hv50k-2016-475313	chr7H	146580721		R	A	1	1	1	0	0	0	1	HORVU7Hr1G045750	0
JHI-Hv50k-2016-476463	chr7H	229510316	T		T	1	0	1	0	0	1	0	HORVU7Hr1G055850	0
JHI-Hv50k-2016-479018	chr7H	277632918	A		A	1	0	1	0	0	1	0	HORVU7Hr1G060480	0
JHI-Hv50k-2016-479209	chr7H	281710244	C	C		0	1	1	0	0	0	1	HORVU7Hr1G060780	0
BOPA2_12_30550	chr7H	285782375	A		A	1	0	1	0	0	0	1	HORVU7Hr1G061220	0
SCRI_RS_184894	chr7H	300522826	Y		Y	1	0	1	0	1	0	0	HORVU7Hr1G062400	0
JHI-Hv50k-2016-480876	chr7H	319958027	Y	Y		0	1	1	0	0	0	1	HORVU7Hr1G064500	0
JHI-Hv50k-2016-480944	chr7H	321380886	Y		T	1	1	1	0	0	0	1	HORVU7Hr1G064770	0
SCRI_RS_161359	chr7H	337265200	A		A	1	0	1	0	0	0	1		0
JHI-Hv50k-2016-483018	chr7H	370671026	C		C	1	0	1	0	0	0	1	HORVU7Hr1G069460	0
SCRI_RS_154003	chr7H	387502494	G	G	K	0	1	1	0	0	0	1	HORVU7Hr1G071020	0
JHI-Hv50k-2016-484666	chr7H	419566799	T		T	1	0	1	0	0	0	1	HORVU7Hr1G073720	0
JHI-Hv50k-2016-485380	chr7H	429124270	A	R	A	1	0	1	0	0	0	1		0
JHI-Hv50k-2016-485945	chr7H	436648771			C	0	1	1	0	0	0	1	HORVU7Hr1G075380	0
SCRI_RS_153388	chr7H	443397467		A		1	0	1	0	0	1	0	HORVU7Hr1G076060	0
JHI-Hv50k-2016-486911	chr7H	449920300	R	G		1	1	1	0	0	0	1	HORVU7Hr1G076910	0
JHI-Hv50k-2016-487983	chr7H	495274841	T		T	1	0	1	0	1	0	0	HORVU7Hr1G082450	0
BOPA1_4594-971	chr7H	496530274	A		A	1	0	1	0	0	0	1	HORVU7Hr1G082590	0
JHI-Hv50k-2016-488873	chr7H	508955412			A	0	1	1	0	0	0	1		0
SCRI_RS_132599	chr7H	509973666	R	R	A	0	1	1	0	0	1	0	HORVU7Hr1G084710	0
JHI-Hv50k-2016-490305	chr7H	524332552	R			1	1	0	0	0	1	0	HORVU7Hr1G087000	0
JHI-Hv50k-2016-492411	chr7H	582607553	T		T	1	0	1	0	0	0	1		0
JHI-Hv50k-2016-493035	chr7H	591511458	A		A	1	0	1	0	0	0	1	HORVU7Hr1G097200	0
BOPA1_4791-1541	chr7H	591547771	G		G	1	0	1	0	0	1	0	HORVU7Hr1G097240	0
JHI-Hv50k-2016-498774	chr7H	612651433	T		T	1	0	1	0	0	0	1	HORVU7Hr1G103000	0
SCRI_RS_161285	chr7H	616908316	A	M	M	1	1	0	0	1	0	0	HORVU7Hr1G105370	0
JHI-Hv50k-2016-500794	chr7H	618945999	T		T	1	0	1	0	0	0	1	HORVU7Hr1G106280	0
JHI-Hv50k-2016-501419	chr7H	620852363	A		A	1	0	1	0	0	0	1		0
JHI-Hv50k-2016-501995	chr7H	622856570	G	G	R	0	1	1	0	0	0	1	HORVU7Hr1G107350	0
JHI-Hv50k-2016-501999	chr7H	622857856	T	T	Y	0	1	1						0
JHI-Hv50k-2016-502003	chr7H	622858293	T	T	W	0	1	1	0	0	1	0	HORVU7Hr1G107350	0
JHI-Hv50k-2016-502090	chr7H	623078410	T	T	Y	0	1	1	0	1	0	0	HORVU7Hr1G107400	0
JHI-Hv50k-2016-502660	chr7H	623415884	T	T	Y	0	1	1	0	0	1	0	HORVU7Hr1G107550	0
JHI-Hv50k-2016-502685	chr7H	623419127	A	A	R	0	1	1	0	0	0	1	HORVU7Hr1G107550	0
BOPA2_12_31232	chr7H	623419597			A	0	1	1	0	0	0	1	HORVU7Hr1G107550	0
JHI-Hv50k-2016-502801	chr7H	623438027	C	C	Y	0	1	1	0	1	0	0	HORVU7Hr1G107590	0
JHI-Hv50k-2016-502825	chr7H	623440087	G	G	R	0	1	1	0	0	1	0	HORVU7Hr1G107600	0
JHI-Hv50k-2016-502956	chr7H	623519316	T	T	Y	0	1	1	0	0	0	1	HORVU7Hr1G107670	0
JHI-Hv50k-2016-502996	chr7H	623648062	C	C	S	0	1	1	0	0	0	1	HORVU7Hr1G107700	0
JHI-Hv50k-2016-502997	chr7H	623648139	G	G	R	0	1	1	0	1	0	0	HORVU7Hr1G107700	0
JHI-Hv50k-2016-503048	chr7H	623658481	A	A	R	0	1	1	0	0	0	1	HORVU7Hr1G107720	0
SCRI_RS_172062	chr7H	623658551			T	0	1	1	0	0	0	1	HORVU7Hr1G107720	0
JHI-Hv50k-2016-503122	chr7H	623700248	C	C	S	0	1	1	0	0	0	1	HORVU7Hr1G107740	0
JHI-Hv50k-2016-503127	chr7H	623700421	A	A	W	0	1	1	0	0	0	1	HORVU7Hr1G107740	0
JHI-Hv50k-2016-503128	chr7H	623700499	A	A	R	0	1	1	0	1	0	0	HORVU7Hr1G107740	0
JHI-Hv50k-2016-503145	chr7H	623754132	T	T	Y	0	1	1	0	0	0	1	HORVU7Hr1G107750	0
JHI-Hv50k-2016-503157	chr7H	623755590	G	G	R	0	1	1	0	0	1	0	HORVU7Hr1G107750	0
JHI-Hv50k-2016-503158	chr7H	623755626	G	G	R	0	1	1	0	0	1	0	HORVU7Hr1G107750	0
JHI-Hv50k-2016-503159	chr7H	623755687	C	C	Y	0	1	1	0	1	0	0	HORVU7Hr1G107750	0
JHI-Hv50k-2016-503176	chr7H	623759162	C	C	Y	0	1	1	0	0	0	1	HORVU7Hr1G107750	0
JHI-Hv50k-2016-503178	chr7H	623759383	G	G	R	0	1	1	0	0	0	1	HORVU7Hr1G107750	0
JHI-Hv50k-2016-503197	chr7H	623889073	C	C	Y	0	1	1	0	0	1	0	HORVU7Hr1G107760	0
JHI-Hv50k-2016-503205	chr7H	623890678	A	A	R	0	1	1	0	0	0	1	HORVU7Hr1G107760	0
JHI-Hv50k-2016-503211	chr7H	623915505	A	A	R	0	1	1	0	0	1	0	HORVU7Hr1G107780	0
JHI-Hv50k-2016-503212	chr7H	623915606	T	T	Y	0	1	1	0	1	0	0	HORVU7Hr1G107780	0
JHI-Hv50k-2016-503215	chr7H	623915826	G	G	S	0	1	1	0	0	0	1	HORVU7Hr1G107780	0
JHI-Hv50k-2016-503217	chr7H	623916014	C	C	Y	0	1	1	0	0	0	1	HORVU7Hr1G107780	0
JHI-Hv50k-2016-503244	chr7H	623951852	A	A	R	0	1	1	0	0	0	1	HORVU7Hr1G107790	0
JHI-Hv50k-2016-503285	chr7H	623960855	A	A	R	0	1	1	0	0	0	1	HORVU7Hr1G107790	0
JHI-Hv50k-2016-503319	chr7H	624137785	C	C	Y	0	1	1	0	1	0	0	HORVU7Hr1G107980	0
SCRI_RS_233901	chr7H	624138380	G	G	R	0	1	1	0	0	0	1	HORVU7Hr1G107980	0
JHI-Hv50k-2016-503348	chr7H	624190899	A	A	M	0	1	1	0	0	1	0	HORVU7Hr1G108000	0
JHI-Hv50k-2016-503366	chr7H	624192173	T	T	K	0	1	1	0	0	0	1	HORVU7Hr1G108000	0
SCRI_RS_206926	chr7H	624195176	A	A	R	0	1	1	0	1	0	0	HORVU7Hr1G108010	0
JHI-Hv50k-2016-503383	chr7H	624195230	T	T	Y	0	1	1	0	1	0	0	HORVU7Hr1G108010	0
JHI-Hv50k-2016-503418	chr7H	624289703	T	T	K	0	1	1	0	0	0	1	HORVU7Hr1G108070	0
JHI-Hv50k-2016-503420	chr7H	624289971		A	A	1	1	0	0	1	0	0	HORVU7Hr1G108070	0
JHI-Hv50k-2016-503423	chr7H	624290121	C	C	Y	0	1	1	0	1	0	0	HORVU7Hr1G108070	0
JHI-Hv50k-2016-503426	chr7H	624290232	T	T	Y	0	1	1	0	0	0	1	HORVU7Hr1G108070	0
JHI-Hv50k-2016-503427	chr7H	624290264	T	T	Y	0	1	1	0	0	0	1	HORVU7Hr1G108070	0
JHI-Hv50k-2016-503428	chr7H	624290318	T	T	Y	0	1	1	0	1	0	0	HORVU7Hr1G108070	0
JHI-Hv50k-2016-503429	chr7H	624290406	A	A	R	0	1	1						0
JHI-Hv50k-2016-503432	chr7H	624290616	A	A	R	0	1	1	0	1	0	0	HORVU7Hr1G108070	0
JHI-Hv50k-2016-503502	chr7H	624624214	G	G	R	0	1	1	0	0	1	0	HORVU7Hr1G108150	0
JHI-Hv50k-2016-503507	chr7H	624624722	G	G	S	0	1	1	0	0	1	0	HORVU7Hr1G108150	0
JHI-Hv50k-2016-503524	chr7H	624673038	T	T	K	0	1	1	0	0	0	1	HORVU7Hr1G108190	0
BOPA1_5796-1189	chr7H	624767612	A	A	R	0	1	1	0	0	0	1	HORVU7Hr1G108210	0
JHI-Hv50k-2016-503583	chr7H	624782715	C	C	Y	0	1	1	0	1	0	0	HORVU7Hr1G108220	0
JHI-Hv50k-2016-503615	chr7H	624790469	A	A	R	0	1	1	0	0	1	0	HORVU7Hr1G108230	0
JHI-Hv50k-2016-503706	chr7H	624932051	G	G	K	0	1	1	0	0	1	0	HORVU7Hr1G108280	0
JHI-Hv50k-2016-503734	chr7H	625083990	A	A	R	0	1	1	0	0	0	1	HORVU7Hr1G108360	0
SCRI_RS_154664	chr7H	625237431	G	G	R	0	1	1	0	0	0	1	HORVU7Hr1G108410	0
SCRI_RS_151242	chr7H	625563240	C	C	Y	0	1	1	0	0	1	0	HORVU7Hr1G108490	0
JHI-Hv50k-2016-503859	chr7H	625567141	A	A	W	0	1	1	0	0	0	1	HORVU7Hr1G108490	0
JHI-Hv50k-2016-503918	chr7H	625633842	G	G	R	0	1	1	0	1	0	0	HORVU7Hr1G108540	0
JHI-Hv50k-2016-503922	chr7H	625634466	A	A	R	0	1	1	0	1	0	0	HORVU7Hr1G108540	0
JHI-Hv50k-2016-504022	chr7H	625746341	G	G	S	0	1	1	0	0	0	1	HORVU7Hr1G108570	0
JHI-Hv50k-2016-504023	chr7H	625746408	T	T	W	0	1	1	0	0	0	1	HORVU7Hr1G108570	0
JHI-Hv50k-2016-504036	chr7H	625764183	G	G	A	0	1	1	0	0	1	0	HORVU7Hr1G108580	1
JHI-Hv50k-2016-504046	chr7H	625766879	G	G	T	0	1	1	0	0	0	1	HORVU7Hr1G108580	1
JHI-Hv50k-2016-504056	chr7H	625768654	G	G	T	0	1	1	0	0	0	1	HORVU7Hr1G108580	1
JHI-Hv50k-2016-504084	chr7H	625796122	A	A	G	0	1	1	0	0	1	0	HORVU7Hr1G108600	1
SCRI_RS_213939	chr7H	625809221	A	A	T	0	1	1	0	0	0	1	HORVU7Hr1G108600	1
SCRI_RS_206189	chr7H	625900856	T	T	C	0	1	1	0	0	0	1	HORVU7Hr1G108640	1
JHI-Hv50k-2016-504182	chr7H	625901215	T	T	C	0	1	1	0	0	1	0	HORVU7Hr1G108640	1
SCRI_RS_206913	chr7H	625902920	T	T	C	0	1	1	0	1	0	0	HORVU7Hr1G108640	1
JHI-Hv50k-2016-504257	chr7H	625963194	C	C	T	0	1	1	0	0	0	1		1
JHI-Hv50k-2016-504261	chr7H	625963433	T	T	C	0	1	1	0	0	0	1		1
JHI-Hv50k-2016-504313	chr7H	626027709	T	T	C	0	1	1	0	0	1	0	HORVU7Hr1G108680	1
JHI-Hv50k-2016-504340	chr7H	626200723	A	A	T	0	1	1	0	0	0	1	HORVU7Hr1G108730	1
JHI-Hv50k-2016-504379	chr7H	626292725	C	C	G	0	1	1	0	1	0	0	HORVU7Hr1G108780	1
SCRI_RS_152144	chr7H	626309649	T	T	C	0	1	1	0	0	1	0	HORVU7Hr1G108790	1
JHI-Hv50k-2016-504479	chr7H	626310254	C	C	T	0	1	1	0	0	0	1	HORVU7Hr1G108790	1
JHI-Hv50k-2016-504504	chr7H	626339475	C	C	A	0	1	1	0	0	0	1	HORVU7Hr1G108830	1
BOPA2_12_31535	chr7H	626340307	G	G	A	0	1	1	0	0	0	1	HORVU7Hr1G108830	1
JHI-Hv50k-2016-504621	chr7H	626420642	G	G	A	0	1	1	0	0	0	1	HORVU7Hr1G108890	1
JHI-Hv50k-2016-504650	chr7H	626422640	G	G	A	0	1	1	0	1	0	0	HORVU7Hr1G108890	1
JHI-Hv50k-2016-504662	chr7H	626423098	G	G	A	0	1	1	0	0	1	0	HORVU7Hr1G108890	1
JHI-Hv50k-2016-504733	chr7H	626525213	G	G	A	0	1	1	0	0	0	1		1
JHI-Hv50k-2016-504749	chr7H	626553563	A	A	G	0	1	1	0	0	0	1	HORVU7Hr1G108960	1
JHI-Hv50k-2016-504807	chr7H	626599239	A	A	G	0	1	1	0	0	0	1	HORVU7Hr1G108970	1
JHI-Hv50k-2016-504809	chr7H	626599297	T	T	C	0	1	1	0	0	0	1	HORVU7Hr1G108970	1
JHI-Hv50k-2016-504818	chr7H	626608426	T	T	C	0	1	1	0	1	0	0	HORVU7Hr1G108980	1
JHI-Hv50k-2016-505010	chr7H	627089515	G	G	T	0	1	1	0	0	0	1	HORVU7Hr1G109130	1
JHI-Hv50k-2016-505018	chr7H	627091866	G	G	T	0	1	1	0	0	0	1	HORVU7Hr1G109130	1
JHI-Hv50k-2016-505053	chr7H	627302007	C	C	G	0	1	1	0	0	0	1	HORVU7Hr1G109180	1
JHI-Hv50k-2016-505062	chr7H	627303313	G	G	T	0	1	1	0	0	0	1	HORVU7Hr1G109180	1
SCRI_RS_196730	chr7H	627303552	A	A	C	0	1	1	0	0	1	0	HORVU7Hr1G109190	1
JHI-Hv50k-2016-505079	chr7H	627304486	C	C	G	0	1	1	0	0	0	1	HORVU7Hr1G109180	1
JHI-Hv50k-2016-505082	chr7H	627305339	A	A	C	0	1	1	0	0	0	1	HORVU7Hr1G109180	1
JHI-Hv50k-2016-505089	chr7H	627305962	A	A	G	0	1	1	0	0	0	1	HORVU7Hr1G109190	1
SCRI_RS_146324	chr7H	627306290	G	G	C	0	1	1	0	0	1	0	HORVU7Hr1G109190	1
JHI-Hv50k-2016-505095	chr7H	627314489	A	A	G	0	1	1	0	0	1	0	HORVU7Hr1G109200	1
JHI-Hv50k-2016-505140	chr7H	627347116	T	T	C	0	1	1	0	0	1	0	HORVU7Hr1G109250	1
JHI-Hv50k-2016-505143	chr7H	627347824	T	T	C	0	1	1	0	0	0	1	HORVU7Hr1G109250	1
JHI-Hv50k-2016-505266	chr7H	627503390	G	G	A	0	1	1	0	0	0	1	HORVU7Hr1G109280	1
JHI-Hv50k-2016-505348	chr7H	627903978			A	0	1	1	0	0	0	1	HORVU7Hr1G109370	0
JHI-Hv50k-2016-505569	chr7H	628262629	G	G	R	0	1	1	0	0	1	0	HORVU7Hr1G109560	0
JHI-Hv50k-2016-505584	chr7H	628365431	T	T	W	0	1	1	0	0	0	1	HORVU7Hr1G109580	0
JHI-Hv50k-2016-505585	chr7H	628365528	A	A	R	0	1	1	0	0	0	1	HORVU7Hr1G109580	0
JHI-Hv50k-2016-505602	chr7H	628366174	T	T	W	0	1	1						0
SCRI_RS_5518	chr7H	628367197	A	A	R	0	1	1	0	0	1	0	HORVU7Hr1G109580	0
JHI-Hv50k-2016-505617	chr7H	628367577	G	G	R	0	1	1	0	0	0	1	HORVU7Hr1G109580	0
SCRI_RS_154069	chr7H	631017839	T	T	Y	0	1	1	0	0	1	0	HORVU7Hr1G110630	0
JHI-Hv50k-2016-506528	chr7H	631018251	C	C	M	0	1	1	0	0	1	0	HORVU7Hr1G110630	0
JHI-Hv50k-2016-506532	chr7H	631018822	G	G	R	0	1	1	0	1	0	0	HORVU7Hr1G110630	0
SCRI_RS_225155	chr7H	631019235	T	T	Y	0	1	1	0	0	1	0	HORVU7Hr1G110630	0
BOPA2_12_30308	chr7H	631162845	C	C	S	0	1	1	0	1	0	0	HORVU7Hr1G110660	0
JHI-Hv50k-2016-506552	chr7H	631162845	C	C	S	0	1	1	0	1	0	0	HORVU7Hr1G110660	0
SCRI_RS_155132	chr7H	632206779	T	T	Y	0	1	1	0	0	1	0	HORVU7Hr1G110990	0
JHI-Hv50k-2016-506899	chr7H	632230284	C	C	M	0	1	1	0	0	0	1	HORVU7Hr1G111000	0
BOPA1_6470-1005	chr7H	632318639	A	A	W	0	1	1	0	0	0	1	HORVU7Hr1G111040	0
JHI-Hv50k-2016-507005	chr7H	632318639	A	A	W	0	1	1	0	0	0	1	HORVU7Hr1G111040	0
JHI-Hv50k-2016-507011	chr7H	632319745	C	C	Y	0	1	1	0	0	0	1	HORVU7Hr1G111040	0
JHI-Hv50k-2016-507055	chr7H	632355974	T	T	Y	0	1	1	0	1	0	0	HORVU7Hr1G111080	0
JHI-Hv50k-2016-507067	chr7H	632357886	T	T	K	0	1	1	0	0	0	1	HORVU7Hr1G111080	0
JHI-Hv50k-2016-507108	chr7H	632459231	A	A	R	0	1	1	0	0	0	1	HORVU7Hr1G111120	0
SCRI_RS_187512	chr7H	632755987	C	C	Y	0	1	1	0	0	1	0	HORVU7Hr1G111190	0
JHI-Hv50k-2016-507221	chr7H	632757023	T	T	Y	0	1	1	0	1	0	0	HORVU7Hr1G111190	0
JHI-Hv50k-2016-507292	chr7H	633235961	A	A	R	0	1	1	0	0	0	1	HORVU7Hr1G111280	0
JHI-Hv50k-2016-507320	chr7H	633238131	T	T	Y	0	1	1	0	0	0	1	HORVU7Hr1G111280	0
JHI-Hv50k-2016-507336	chr7H	633238627	C	C	M	0	1	1	0	0	0	1	HORVU7Hr1G111280	0
JHI-Hv50k-2016-507339	chr7H	633238786	C	C	S	0	1	1	0	0	0	1	HORVU7Hr1G111280	0
JHI-Hv50k-2016-507766	chr7H	634650351	T		T	1	0	1	0	0	1	0	HORVU7Hr1G111860	0
JHI-Hv50k-2016-507926	chr7H	635206752	C		C	1	0	1	0	0	0	1	HORVU7Hr1G112300	0
JHI-Hv50k-2016-509869	chr7H	638456804			T	0	1	1	0	0	0	1		0
JHI-Hv50k-2016-509972	chr7H	638531518	T		T	1	0	1	0	0	0	1		0
JHI-Hv50k-2016-511837	chr7H	641092737	T		T	1	0	1	0	0	0	1	HORVU7Hr1G115280	0
JHI-Hv50k-2016-512245	chr7H	641769781	G	R	G	1	0	1	0	0	0	1	HORVU7Hr1G115520	0
JHI-Hv50k-2016-512247	chr7H	641769867	C		C	1	0	1	0	0	0	1	HORVU7Hr1G115520	0
JHI-Hv50k-2016-512541	chr7H	642080237	A		A	1	0	1	0	0	0	1		0
SCRI_RS_140282	chr7H	642218574	A		A	1	0	1	0	0	1	0	HORVU7Hr1G115760	0
JHI-Hv50k-2016-514032	chr7H	645378333	T	K	T	1	0	1	0	0	1	0	HORVU7Hr1G117570	0
JHI-Hv50k-2016-514375	chr7H	646120429	T	Y	T	1	0	1	0	0	0	1		0

## Sheet: GBS
Additional file 3: Table S2. SNP of 3 types observed in 3 genotypes - SNPs obtained from GBS
SNP ID	Chromosome	Position	Genotype of			Indicator of polymorphism between			Protein translation effect				Gene ID	Indicator of homozygosity of all forms
			Bowman	BW827	BW828	SNP BW827 - Bowman	SNP BW828 - Bowman	SNP BW828 - BW827	HIGH	LOW	MODERATE	MODIFIER
chr1H_42252	chr1H	42252	.	.	C/C	0	1	1	0	0	0	1	HORVU1Hr1G000010	0
chr1H_42269	chr1H	42269	C/C	C/C	T/T	0	1	1	0	0	0	1	HORVU1Hr1G000010	1
chr1H_44522	chr1H	44522	.	C/C	C/C	1	1	0	0	1	0	0	HORVU1Hr1G000010	0
chr1H_44528	chr1H	44528	.	C/C	C/C	1	1	0	0	1	0	0	HORVU1Hr1G000010	0
chr1H_44537	chr1H	44537	.	G/G	G/G	1	1	0	0	1	0	0	HORVU1Hr1G000010	0
chr1H_263584	chr1H	263584	G/G	G/G	A/A	0	1	1	0	0	0	1	HORVU1Hr1G000080	1
chr1H_277673	chr1H	277673	A/A	A/A	C/C	0	1	1	0	1	0	0	HORVU1Hr1G000120	1
chr1H_289719	chr1H	289719	.	.	C/C	0	1	1	0	1	0	0	HORVU1Hr1G000140	0
chr1H_691219	chr1H	691219	A/A	A/A	G/G	0	1	1	0	0	0	1	HORVU1Hr1G000230	1
chr1H_1041484	chr1H	1041484	G/G	G/G	C/C	0	1	1	0	0	0	1	HORVU1Hr1G000320	1
chr1H_1162375	chr1H	1162375	G/G	G/G	C/C	0	1	1	0	0	0	1	HORVU1Hr1G000350	1
chr1H_1249332	chr1H	1249332	G/G	G/G	C/C	0	1	1	0	0	0	1	HORVU1Hr1G000350	1
chr1H_1312604	chr1H	1312604	C/C	C/C	T/T	0	1	1	0	0	1	0	HORVU1Hr1G000450	1
chr1H_1421661	chr1H	1421661	A/A	A/A	T/T	0	1	1	0	1	0	0	HORVU1Hr1G000520	1
chr1H_1421695	chr1H	1421695	C/C	C/C	A/A	0	1	1	0	1	0	0	HORVU1Hr1G000520	1
chr1H_1421697	chr1H	1421697	A/A	A/A	G/G	0	1	1	0	1	0	0	HORVU1Hr1G000520	1
chr1H_2037706	chr1H	2037706	.	.	C/C	0	1	1	0	0	0	1		0
chr1H_2113034	chr1H	2113034	T/T	T/T	C/C	0	1	1	0	0	0	1		1
chr1H_2113041	chr1H	2113041	C/C	C/C	G/G	0	1	1	0	0	0	1		1
chr1H_2114650	chr1H	2114650	.	.	C/C	0	1	1	0	0	0	1		0
chr1H_2759844	chr1H	2759844	.	T/T	T/T	1	1	0	0	0	0	1	HORVU1Hr1G000990	0
chr1H_3195661	chr1H	3195661	G/C	G/C	G/G	0	1	1	0	1	0	0	HORVU1Hr1G001400	0
chr1H_3195686	chr1H	3195686	T/C	T/C	T/T	0	1	1	0	0	1	0	HORVU1Hr1G001400	0
chr1H_3195699	chr1H	3195699	C/G	C/G	C/C	0	1	1	0	0	1	0	HORVU1Hr1G001400	0
chr1H_3729845	chr1H	3729845	.	.	G/G	0	1	1	0	0	0	1	HORVU1Hr1G001600	0
chr1H_3729868	chr1H	3729868	.	.	C/C	0	1	1	0	0	0	1	HORVU1Hr1G001600	0
chr1H_4129572	chr1H	4129572	G/G	G/G	A/A	0	1	1	0	0	0	1	HORVU1Hr1G001860	1
chr1H_4161256	chr1H	4161256	T/T	T/T	C/C	0	1	1	0	0	1	0	HORVU1Hr1G001910	1
chr1H_4333082	chr1H	4333082	G/G	G/G	A/A	0	1	1	0	0	1	0	HORVU1Hr1G002170	1
chr1H_4333093	chr1H	4333093	G/G	G/G	T/T	0	1	1	0	1	0	0	HORVU1Hr1G002170	1
chr1H_4405370	chr1H	4405370	.	.	G/G	0	1	1	0	1	0	0	HORVU1Hr1G002220	0
chr1H_4405391	chr1H	4405391	.	.	G/G	0	1	1	0	0	1	0	HORVU1Hr1G002220	0
chr1H_4625950	chr1H	4625950	.	G/G	G/G	1	1	0	0	0	1	0	HORVU1Hr1G002300	0
chr1H_4625974	chr1H	4625974	.	T/T	T/T	1	1	0	0	0	1	0	HORVU1Hr1G002300	0
chr1H_4653963	chr1H	4653963	T/T	T/T	C/C	0	1	1	0	1	0	0	HORVU1Hr1G002310	1
chr1H_4653983	chr1H	4653983	C/C	C/C	T/T	0	1	1	0	1	0	0	HORVU1Hr1G002310	1
chr1H_4667163	chr1H	4667163	G/G	G/G	C/C	0	1	1	0	0	0	1		1
chr1H_5294162	chr1H	5294162	G/G	G/G	C/C	0	1	1	0	0	1	0	HORVU1Hr1G002710	1
chr1H_5294193	chr1H	5294193	G/G	G/G	C/C	0	1	1	0	1	0	0	HORVU1Hr1G002710	1
chr1H_5936813	chr1H	5936813	.	.	G/G	0	1	1	0	1	0	0	HORVU1Hr1G002890	0
chr1H_7322229	chr1H	7322229	C/C	C/C	T/T	0	1	1	0	0	1	0	HORVU1Hr1G003320	1
chr1H_7713768	chr1H	7713768	T/T	T/T	C/C	0	1	1	0	1	0	0	HORVU1Hr1G003490	1
chr1H_8071249	chr1H	8071249	G/G	G/G	.	0	1	1	0	0	0	1	ENSRNA049449303	0
chr1H_8071269	chr1H	8071269	C/C	C/C	.	0	1	1	0	0	0	1	ENSRNA049449303	0
chr1H_8071273	chr1H	8071273	G/G	G/G	.	0	1	1	0	0	0	1	ENSRNA049449303	0
chr1H_8461868	chr1H	8461868	A/A	A/A	G/G	0	1	1	0	0	0	1	HORVU1Hr1G003940	1
chr1H_9077828	chr1H	9077828	G/G	G/G	A/A	0	1	1	0	0	0	1	HORVU1Hr1G004330	1
chr1H_9080300	chr1H	9080300	C/C	C/C	T/T	0	1	1	0	0	0	1	HORVU1Hr1G004330	1
chr1H_9255560	chr1H	9255560	G/G	G/G	.	0	1	1	0	0	0	1	HORVU1Hr1G004520	0
chr1H_9255662	chr1H	9255662	A/A	A/A	G/G	0	1	1	0	0	0	1	HORVU1Hr1G004520	1
chr1H_9255688	chr1H	9255688	C/C	C/C	T/T	0	1	1	0	0	0	1	HORVU1Hr1G004520	1
chr1H_9605640	chr1H	9605640	G/G	G/G	C/C	0	1	1	0	0	0	1	HORVU1Hr1G004650	1
chr1H_9940017	chr1H	9940017	C/C	C/C	T/T	0	1	1	0	0	1	0	HORVU1Hr1G004790	1
chr1H_10075570	chr1H	10075570	A/A	A/A	C/C	0	1	1	0	0	0	1	HORVU1Hr1G004830	1
chr1H_10075594	chr1H	10075594	A/A	A/A	C/C	0	1	1	0	0	0	1	HORVU1Hr1G004830	1
chr1H_10077477	chr1H	10077477	A/A	A/A	C/C	0	1	1	0	0	0	1	HORVU1Hr1G004830	1
chr1H_10077485	chr1H	10077485	A/A	A/A	G/G	0	1	1	0	0	0	1	HORVU1Hr1G004830	1
chr1H_10636547	chr1H	10636547	G/G	G/G	T/T	0	1	1	0	0	0	1		1
chr1H_10794485	chr1H	10794485	T/T	T/T	G/G	0	1	1	0	0	0	1		1
chr1H_10879331	chr1H	10879331	T/T	T/T	.	0	1	1	0	0	0	1		0
chr1H_10960617	chr1H	10960617	G/G	G/G	.	0	1	1	0	0	0	1	HORVU1Hr1G005020	0
chr1H_10960622	chr1H	10960622	A/A	A/A	.	0	1	1	0	0	0	1	HORVU1Hr1G005020	0
chr1H_10962866	chr1H	10962866	C/C	C/C	G/G	0	1	1	0	0	1	0	HORVU1Hr1G005020	1
chr1H_11165436	chr1H	11165436	C/C	C/C	G/G	0	1	1	0	0	1	0	HORVU1Hr1G005100	1
chr1H_11165459	chr1H	11165459	C/C	C/C	T/T	0	1	1	0	0	1	0	HORVU1Hr1G005100	1
chr1H_11207985	chr1H	11207985	C/C	C/C	G/G	0	1	1	0	0	0	1	HORVU1Hr1G005130	1
chr1H_11208000	chr1H	11208000	G/G	G/G	A/A	0	1	1	0	0	0	1	HORVU1Hr1G005130	1
chr1H_11208012	chr1H	11208012	C/C	C/C	G/G	0	1	1	0	0	0	1	HORVU1Hr1G005130	1
chr1H_11520976	chr1H	11520976	T/T	T/T	G/G	0	1	1	0	1	0	0	HORVU1Hr1G005280	1
chr1H_11689715	chr1H	11689715	A/A	A/A	G/G	0	1	1	0	1	0	0	HORVU1Hr1G005390	1
chr1H_12027948	chr1H	12027948	.	.	C/C	0	1	1	0	0	0	1	HORVU1Hr1G005470	0
chr1H_12424916	chr1H	12424916	G/G	G/G	T/T	0	1	1	0	0	0	1		1
chr1H_14348642	chr1H	14348642	C/C	C/C	G/G	0	1	1	0	0	0	1	HORVU1Hr1G007300	1
chr1H_14348664	chr1H	14348664	G/G	G/G	C/C	0	1	1	0	0	0	1	HORVU1Hr1G007300	1
chr1H_14348685	chr1H	14348685	A/A	A/A	T/T	0	1	1	0	0	0	1	HORVU1Hr1G007300	1
chr1H_14991312	chr1H	14991312	A/A	A/A	T/T	0	1	1	0	0	0	1		1
chr1H_14991319	chr1H	14991319	A/A	A/A	T/T	0	1	1	0	0	0	1		1
chr1H_15008365	chr1H	15008365	C/C	C/C	T/T	0	1	1	0	0	0	1		1
chr1H_15008370	chr1H	15008370	A/A	A/A	G/G	0	1	1	0	0	0	1		1
chr1H_15066049	chr1H	15066049	G/G	G/G	.	0	1	1	0	0	1	0	HORVU1Hr1G007420	0
chr1H_15791915	chr1H	15791915	C/C	C/C	G/G	0	1	1	0	0	0	1		1
chr1H_15960027	chr1H	15960027	A/A	A/A	G/G	0	1	1	0	0	0	1		1
chr1H_15962397	chr1H	15962397	.	.	G/A	0	1	1	0	0	0	1		0
chr1H_15962401	chr1H	15962401	.	.	A/A	0	1	1	0	0	0	1		0
chr1H_16620572	chr1H	16620572	C/C	.	.	1	1	0	0	0	0	1	HORVU1Hr1G007830	0
chr1H_17877679	chr1H	17877679	C/C	C/C	G/G	0	1	1	0	0	0	1		1
chr1H_18495985	chr1H	18495985	A/A	A/A	A/T	0	1	1	0	0	0	1		0
chr1H_18500830	chr1H	18500830	C/T	C/T	C/C	0	1	1	0	0	0	1		0
chr1H_18501604	chr1H	18501604	C/C	G/C	.	1	1	1	0	0	0	1		0
chr1H_18501612	chr1H	18501612	T/T	C/T	.	1	1	1	0	0	0	1		0
chr1H_18811836	chr1H	18811836	C/A	C/A	C/C	0	1	1	0	0	0	1	HORVU1Hr1G008620	0
chr1H_19349279	chr1H	19349279	A/A	A/A	C/C	0	1	1	0	0	0	1		1
chr1H_19679123	chr1H	19679123	G/G	G/G	A/A	0	1	1	0	0	0	1		1
chr1H_20345869	chr1H	20345869	G/G	G/G	A/A	0	1	1	0	0	0	1	HORVU1Hr1G009140	1
chr1H_20345921	chr1H	20345921	.	G/G	A/A	1	1	1	0	1	0	0	HORVU1Hr1G009140	0
chr1H_20345936	chr1H	20345936	.	T/T	C/C	1	1	1	0	1	0	0	HORVU1Hr1G009140	0
chr1H_22018821	chr1H	22018821	A/A	A/A	G/G	0	1	1	0	0	0	1		1
chr1H_22018830	chr1H	22018830	C/C	C/C	A/A	0	1	1	0	0	0	1		1
chr1H_23050028	chr1H	23050028	C/C	C/C	A/A	0	1	1	0	1	0	0	HORVU1Hr1G010120	1
chr1H_23050037	chr1H	23050037	G/G	G/G	C/C	0	1	1	0	1	0	0	HORVU1Hr1G010120	1
chr1H_23050052	chr1H	23050052	T/T	T/T	C/C	0	1	1	0	1	0	0	HORVU1Hr1G010120	1
chr1H_23050847	chr1H	23050847	A/A	A/A	G/G	0	1	1	0	1	0	0	HORVU1Hr1G010120	1
chr1H_31348395	chr1H	31348395	.	A/A	A/A	1	1	0	0	1	0	0	HORVU1Hr1G012460	0
chr1H_31348410	chr1H	31348410	.	C/C	C/C	1	1	0	0	1	0	0	HORVU1Hr1G012460	0
chr1H_38455932	chr1H	38455932	T/T	T/T	A/A	0	1	1	0	0	0	1		1
chr1H_38455950	chr1H	38455950	C/C	C/C	T/T	0	1	1	0	0	0	1		1
chr1H_39131460	chr1H	39131460	A/A	A/A	G/G	0	1	1	0	0	0	1	HORVU1Hr1G014140	1
chr1H_39131493	chr1H	39131493	G/G	G/G	A/A	0	1	1	0	0	0	1	HORVU1Hr1G014140	1
chr1H_39131495	chr1H	39131495	C/C	C/C	T/T	0	1	1	0	0	0	1	HORVU1Hr1G014140	1
chr1H_59775169	chr1H	59775169	T/T	T/T	.	0	1	1	0	0	0	1		0
chr1H_59775180	chr1H	59775180	G/G	G/G	.	0	1	1	0	0	0	1		0
chr1H_112060602	chr1H	112060602	C/C	C/C	G/G	0	1	1	0	0	0	1		1
chr1H_285455658	chr1H	285455658	T/T	.	T/T	1	0	1	0	0	0	1		0
chr1H_306119960	chr1H	306119960	G/G	G/G	.	0	1	1	0	0	0	1		0
chr1H_306119982	chr1H	306119982	C/C	C/C	.	0	1	1	0	0	0	1		0
chr1H_349488625	chr1H	349488625	T/T	.	C/C	1	1	1	0	0	0	1	HORVU1Hr1G047300	0
chr1H_352058082	chr1H	352058082	G/G	G/G	C/C	0	1	1	0	0	0	1	HORVU1Hr1G047640	1
chr1H_352058105	chr1H	352058105	G/G	G/G	T/T	0	1	1	0	0	0	1	HORVU1Hr1G047640	1
chr1H_352058109	chr1H	352058109	A/A	A/A	C/C	0	1	1	0	0	0	1	HORVU1Hr1G047640	1
chr1H_357685810	chr1H	357685810	A/A	A/A	G/G	0	1	1	0	0	0	1	HORVU1Hr1G048380	1
chr1H_361650840	chr1H	361650840	G/G	G/G	A/A	0	1	1	0	0	0	1	HORVU1Hr1G048760	1
chr1H_362986993	chr1H	362986993	C/C	C/C	A/A	0	1	1	0	0	0	1		1
chr1H_363130262	chr1H	363130262	A/A	.	A/A	1	0	1	0	0	0	1		0
chr1H_372998331	chr1H	372998331	.	C/C	C/C	1	1	0	0	1	0	0	HORVU1Hr1G050380	0
chr1H_372998332	chr1H	372998332	.	T/T	T/T	1	1	0	0	0	1	0	HORVU1Hr1G050380	0
chr1H_374918451	chr1H	374918451	.	G/G	G/G	1	1	0	0	0	0	1		0
chr1H_379467518	chr1H	379467518	T/G	T/T	T/T	1	1	0	0	0	1	0	HORVU1Hr1G051150	0
chr1H_423401940	chr1H	423401940	G/G	G/G	G/A	0	1	1	0	0	1	0	HORVU1Hr1G058090	0
chr1H_423401972	chr1H	423401972	T/T	T/T	T/C	0	1	1	0	1	0	0	HORVU1Hr1G058090	0
chr1H_423401995	chr1H	423401995	T/T	T/T	T/C	0	1	1	0	0	0	1	HORVU1Hr1G058090	0
chr1H_431968248	chr1H	431968248	.	A/A	.	1	0	1	0	0	0	1	HORVU1Hr1G059220	0
chr1H_431968279	chr1H	431968279	.	A/A	.	1	0	1	0	0	0	1	HORVU1Hr1G059220	0
chr1H_439552168	chr1H	439552168	C/C	C/G	C/G	1	1	0	0	0	0	1	HORVU1Hr1G060530	0
chr1H_446548831	chr1H	446548831	A/A	A/A	T/T	0	1	1	0	0	0	1		1
chr1H_458872487	chr1H	458872487	G/G	.	G/G	1	0	1						0
chr1H_462583923	chr1H	462583923	G/G	G/G	.	0	1	1	0	0	0	1	HORVU1Hr1G064640	0
chr1H_484379191	chr1H	484379191	C/C	C/C	C/T	0	1	1	0	0	0	1		0
chr1H_484379192	chr1H	484379192	C/C	C/C	C/T	0	1	1	0	0	0	1		0
chr1H_484399740	chr1H	484399740	T/T	.	T/T	1	0	1	0	0	0	1		0
chr1H_497281445	chr1H	497281445	.	T/T	T/T	1	1	0	0	0	0	1		0
chr1H_497281458	chr1H	497281458	.	C/C	C/C	1	1	0	0	0	0	1		0
chr1H_504493780	chr1H	504493780	.	T/T	T/T	1	1	0	0	0	0	1		0
chr1H_504493782	chr1H	504493782	.	A/A	A/A	1	1	0	0	0	0	1		0
chr1H_507147546	chr1H	507147546	C/C	C/C	T/T	0	1	1	0	0	0	1		1
chr1H_507630393	chr1H	507630393	C/C	C/C	G/G	0	1	1	0	1	0	0	HORVU1Hr1G074320	1
chr1H_507631537	chr1H	507631537	A/A	A/A	C/C	0	1	1	0	0	1	0	HORVU1Hr1G074320	1
chr1H_507641100	chr1H	507641100	.	.	T/T	0	1	1	0	0	1	0	HORVU1Hr1G074330	0
chr1H_507641104	chr1H	507641104	.	.	G/G	0	1	1	0	0	1	0	HORVU1Hr1G074330	0
chr1H_513637635	chr1H	513637635	.	.	G/G	0	1	1	0	0	0	1	HORVU1Hr1G076300	0
chr1H_519018409	chr1H	519018409	G/G	G/G	A/A	0	1	1	0	0	0	1	HORVU1Hr1G077910	1
chr1H_519110334	chr1H	519110334	G/G	G/G	T/T	0	1	1	0	0	0	1	HORVU1Hr1G078050	1
chr1H_524067103	chr1H	524067103	G/G	G/G	A/A	0	1	1	0	0	0	1		1
chr1H_525423722	chr1H	525423722	G/G	G/G	A/A	0	1	1	0	0	0	1	HORVU1Hr1G080470	1
chr1H_525423739	chr1H	525423739	C/C	C/C	T/T	0	1	1	0	0	0	1	HORVU1Hr1G080470	1
chr1H_525423752	chr1H	525423752	G/G	G/G	A/A	0	1	1	0	0	0	1	HORVU1Hr1G080470	1
chr1H_525571647	chr1H	525571647	G/G	G/G	A/A	0	1	1	0	0	0	1	HORVU1Hr1G080520	1
chr1H_525571654	chr1H	525571654	C/C	C/C	T/T	0	1	1	0	0	0	1	HORVU1Hr1G080520	1
chr1H_525571683	chr1H	525571683	G/G	G/G	C/C	0	1	1	0	0	0	1	HORVU1Hr1G080520	1
chr1H_527755325	chr1H	527755325	G/G	G/G	.	0	1	1	0	0	0	1		0
chr1H_527948055	chr1H	527948055	G/G	G/G	G/A	0	1	1	0	0	1	0	HORVU1Hr1G081540	0
chr1H_528013882	chr1H	528013882	C/C	C/C	T/T	0	1	1	0	0	0	1	ENSRNA049486922	1
chr1H_528992085	chr1H	528992085	T/T	T/T	C/C	0	1	1	0	0	0	1	HORVU1Hr1G082250	1
chr1H_528992149	chr1H	528992149	T/T	T/T	C/C	0	1	1	0	0	0	1	HORVU1Hr1G082250	1
chr1H_529198477	chr1H	529198477	C/C	C/C	A/A	0	1	1	0	0	0	1		1
chr1H_529305096	chr1H	529305096	.	.	C/C	0	1	1	0	0	0	1		0
chr1H_529305130	chr1H	529305130	.	.	A/A	0	1	1	0	0	0	1		0
chr1H_529405071	chr1H	529405071	C/C	C/C	A/A	0	1	1	0	0	0	1		1
chr1H_529854997	chr1H	529854997	A/A	A/A	G/G	0	1	1	0	0	0	1		1
chr1H_529854999	chr1H	529854999	A/A	A/A	G/G	0	1	1	0	0	0	1		1
chr1H_529869864	chr1H	529869864	T/T	T/T	A/A	0	1	1	0	0	0	1		1
chr1H_529872908	chr1H	529872908	T/T	T/T	C/C	0	1	1	0	0	0	1		1
chr1H_533929096	chr1H	533929096	.	C/T	C/C	1	1	1	0	0	0	1	ENSRNA049448016	0
chr1H_533929116	chr1H	533929116	.	A/A	C/C	1	1	1	0	0	0	1	ENSRNA049448016	0
chr1H_536998448	chr1H	536998448	G/G	G/G	A/A	0	1	1	0	0	0	1		1
chr1H_537120041	chr1H	537120041	G/G	G/G	A/A	0	1	1	0	0	0	1		1
chr1H_537359931	chr1H	537359931	A/A	A/A	G/G	0	1	1	0	1	0	0	HORVU1Hr1G086380	1
chr1H_538151310	chr1H	538151310	A/A	A/A	.	0	1	1	0	0	0	1		0
chr1H_538485052	chr1H	538485052	C/C	C/C	.	0	1	1	0	0	0	1	HORVU1Hr1G086980	0
chr1H_539824228	chr1H	539824228	G/G	G/G	A/A	0	1	1	0	0	0	1		1
chr1H_540613554	chr1H	540613554	C/C	C/C	G/G	0	1	1	0	0	0	1		1
chr1H_540714357	chr1H	540714357	G/G	G/G	A/A	0	1	1	0	0	0	1	HORVU1Hr1G087970	1
chr1H_540714361	chr1H	540714361	T/T	T/T	G/G	0	1	1	0	0	0	1	HORVU1Hr1G087970	1
chr1H_540796245	chr1H	540796245	G/G	G/G	.	0	1	1	0	0	0	1	HORVU1Hr1G088020	0
chr1H_540796889	chr1H	540796889	G/G	G/G	A/A	0	1	1	0	1	0	0	HORVU1Hr1G088010	1
chr1H_541347671	chr1H	541347671	A/A	A/A	G/G	0	1	1	0	0	0	1	HORVU1Hr1G088270	1
chr1H_545733685	chr1H	545733685	C/C	C/C	C/T	0	1	1	0	0	0	1	HORVU1Hr1G090330	0
chr1H_549000179	chr1H	549000179	G/G	G/G	A/A	0	1	1	0	1	0	0	HORVU1Hr1G091760	1
chr1H_549427989	chr1H	549427989	G/G	G/G	A/A	0	1	1	0	0	0	1		1
chr1H_549429935	chr1H	549429935	G/G	G/G	A/A	0	1	1	0	0	0	1		1
chr1H_549429943	chr1H	549429943	G/G	G/G	A/A	0	1	1	0	0	0	1		1
chr1H_549435184	chr1H	549435184	T/T	T/T	C/C	0	1	1	0	0	0	1		1
chr1H_549435212	chr1H	549435212	G/G	G/G	C/C	0	1	1	0	0	0	1		1
chr1H_549616443	chr1H	549616443	G/G	G/G	A/A	0	1	1	0	1	0	0	HORVU1Hr1G092060	1
chr1H_549810227	chr1H	549810227	G/G	G/G	C/C	0	1	1	0	0	1	0	HORVU1Hr1G092150	1
chr1H_549810230	chr1H	549810230	C/C	C/C	T/T	0	1	1	0	1	0	0	HORVU1Hr1G092150	1
chr1H_549810252	chr1H	549810252	G/G	G/G	T/T	0	1	1	0	0	1	0	HORVU1Hr1G092150	1
chr1H_550544193	chr1H	550544193	C/G	C/G	G/G	0	1	1	0	0	0	1	HORVU1Hr1G092440	0
chr1H_550544208	chr1H	550544208	C/T	C/T	C/C	0	1	1	0	0	0	1	HORVU1Hr1G092440	0
chr1H_550855484	chr1H	550855484	A/A	A/A	.	0	1	1	0	0	0	1		0
chr1H_551525513	chr1H	551525513	G/G	.	G/G	1	0	1	0	0	0	1	HORVU1Hr1G092820	0
chr1H_551840506	chr1H	551840506	C/C	C/C	G/G	0	1	1	0	0	1	0	HORVU1Hr1G092950	1
chr1H_551854788	chr1H	551854788	T/T	T/T	C/C	0	1	1	0	0	0	1	HORVU1Hr1G092980	1
chr1H_551855594	chr1H	551855594	A/A	A/A	G/G	0	1	1	0	0	0	1	HORVU1Hr1G092980	1
chr1H_551866810	chr1H	551866810	A/A	A/A	G/G	0	1	1	0	0	0	1		1
chr1H_551866825	chr1H	551866825	C/C	C/C	T/T	0	1	1	0	0	0	1		1
chr1H_551867703	chr1H	551867703	A/A	A/A	T/T	0	1	1	0	0	0	1		1
chr1H_553240851	chr1H	553240851	.	.	C/C	0	1	1	0	0	0	1	HORVU1Hr1G093520	0
chr1H_553910866	chr1H	553910866	C/C	C/C	T/T	0	1	1	0	1	0	0	HORVU1Hr1G093760	1
chr1H_554363034	chr1H	554363034	.	.	C/C	0	1	1	0	1	0	0	HORVU1Hr1G093910	0
chr1H_554453487	chr1H	554453487	C/C	C/C	A/A	0	1	1	0	0	0	1		1
chr1H_554453501	chr1H	554453501	G/G	G/G	A/A	0	1	1	0	0	0	1		1
chr1H_554602202	chr1H	554602202	.	.	G/G	0	1	1	0	0	0	1	HORVU1Hr1G094090	0
chr1H_554781162	chr1H	554781162	T/T	T/T	.	0	1	1	0	0	0	1		0
chr1H_555427658	chr1H	555427658	T/T	T/T	C/C	0	1	1	0	0	0	1	HORVU1Hr1G094480	1
chr1H_556394135	chr1H	556394135	G/G	G/G	A/A	0	1	1	0	0	0	1		1
chr1H_556402868	chr1H	556402868	.	.	G/G	0	1	1	0	0	0	1		0
chr1H_556402892	chr1H	556402892	.	.	T/T	0	1	1	0	0	0	1		0
chr1H_556926579	chr1H	556926579	T/T	T/T	C/C	0	1	1	0	1	0	0	HORVU1Hr1G095010	1
chr1H_558227495	chr1H	558227495	C/G	C/G	G/G	0	1	1	0	1	0	0	HORVU1Hr1G095410	0
chr1H_558227513	chr1H	558227513	C/G	C/G	C/C	0	1	1	0	1	0	0	HORVU1Hr1G095410	0
chr2H_431322	chr2H	431322	C/C	C/C	T/T	0	1	1	0	0	0	1	HORVU2Hr1G000130	1
chr2H_693001	chr2H	693001	G/G	G/G	T/T	0	1	1	0	0	0	1	HORVU2Hr1G000190	1
chr2H_693014	chr2H	693014	G/G	G/G	C/C	0	1	1	0	0	0	1	HORVU2Hr1G000190	1
chr2H_693015	chr2H	693015	G/G	G/G	A/A	0	1	1	0	0	0	1	HORVU2Hr1G000190	1
chr2H_2336725	chr2H	2336725	T/T	T/T	C/C	0	1	1	0	1	0	0	HORVU2Hr1G001110	1
chr2H_2336764	chr2H	2336764	G/G	G/G	A/A	0	1	1	0	1	0	0	HORVU2Hr1G001110	1
chr2H_2376522	chr2H	2376522	G/G	G/G	T/T	0	1	1	0	0	1	0	HORVU2Hr1G001160	1
chr2H_2376536	chr2H	2376536	G/G	G/G	A/A	0	1	1	0	1	0	0	HORVU2Hr1G001160	1
chr2H_2764969	chr2H	2764969	.	C/C	T/T	1	1	1	0	0	0	1	HORVU2Hr1G001290	0
chr2H_2790890	chr2H	2790890	A/A	A/A	C/C	0	1	1	1	0	0	0	HORVU2Hr1G001320	1
chr2H_2790927	chr2H	2790927	A/A	A/A	G/G	0	1	1	0	0	1	0	HORVU2Hr1G001320	1
chr2H_2790944	chr2H	2790944	C/C	C/C	A/A	0	1	1	0	1	0	0	HORVU2Hr1G001320	1
chr2H_2790976	chr2H	2790976	T/T	T/T	C/C	0	1	1	0	0	1	0	HORVU2Hr1G001320	1
chr2H_2829341	chr2H	2829341	.	.	T/T	0	1	1	0	0	1	0	HORVU2Hr1G001330	0
chr2H_2929707	chr2H	2929707	.	C/C	C/C	1	1	0	0	0	0	1	HORVU2Hr1G001390	0
chr2H_2959648	chr2H	2959648	.	C/C	C/C	1	1	0	0	0	1	0	HORVU2Hr1G001410	0
chr2H_3239625	chr2H	3239625	.	A/A	A/A	1	1	0	0	0	0	1	ENSRNA049440051	0
chr2H_3239654	chr2H	3239654	G/G	.	G/G	1	0	1	0	0	0	1	ENSRNA049440051	0
chr2H_3239664	chr2H	3239664	T/T	.	T/T	1	0	1	0	0	0	1	ENSRNA049440051	0
chr2H_3443594	chr2H	3443594	.	A/A	A/A	1	1	0	0	0	0	1	HORVU2Hr1G001640	0
chr2H_3482394	chr2H	3482394	.	C/C	C/C	1	1	0	0	0	0	1	HORVU2Hr1G001640	0
chr2H_3482399	chr2H	3482399	.	C/C	C/C	1	1	0	0	0	0	1	HORVU2Hr1G001640	0
chr2H_3729606	chr2H	3729606	G/G	G/G	A/A	0	1	1	0	0	0	1	HORVU2Hr1G001690	1
chr2H_3729625	chr2H	3729625	A/A	G/G	A/A	1	0	1	0	0	0	1	HORVU2Hr1G001690	1
chr2H_5922800	chr2H	5922800	G/G	G/G	A/A	0	1	1	0	0	0	1	HORVU2Hr1G002620	1
chr2H_5922848	chr2H	5922848	G/G	G/G	A/A	0	1	1	0	0	0	1	HORVU2Hr1G002620	1
chr2H_5922850	chr2H	5922850	A/A	A/A	G/G	0	1	1	0	0	0	1	HORVU2Hr1G002620	1
chr2H_6022203	chr2H	6022203	G/G	G/G	A/A	0	1	1	0	0	0	1	HORVU2Hr1G002650	1
chr2H_6022271	chr2H	6022271	T/T	T/T	C/C	0	1	1	0	0	0	1	HORVU2Hr1G002650	1
chr2H_6121350	chr2H	6121350	C/C	C/C	.	0	1	1	0	0	0	1		0
chr2H_6121354	chr2H	6121354	G/G	G/G	.	0	1	1	0	0	0	1		0
chr2H_6121375	chr2H	6121375	G/G	G/G	.	0	1	1	0	0	0	1		0
chr2H_6121385	chr2H	6121385	T/T	T/T	.	0	1	1	0	0	0	1		0
chr2H_6121399	chr2H	6121399	C/C	C/C	.	0	1	1	0	0	0	1		0
chr2H_6948896	chr2H	6948896	A/A	G/G	G/G	1	1	0	0	0	0	1		1
chr2H_6948899	chr2H	6948899	C/C	T/T	T/T	1	1	0	0	0	0	1		1
chr2H_7580659	chr2H	7580659	C/C	T/T	C/C	1	0	1	0	1	0	0	HORVU2Hr1G003420	1
chr2H_7584332	chr2H	7584332	G/G	A/A	G/G	1	0	1	0	0	0	1	HORVU2Hr1G003420	1
chr2H_8691100	chr2H	8691100	C/C	C/C	G/G	0	1	1	0	0	0	1	HORVU2Hr1G003670	1
chr2H_8691147	chr2H	8691147	C/C	G/G	C/C	1	0	1	0	0	0	1	HORVU2Hr1G003670	1
chr2H_8788963	chr2H	8788963	C/C	C/C	.	0	1	1	0	0	0	1	HORVU2Hr1G003700	0
chr2H_8788971	chr2H	8788971	A/A	A/A	.	0	1	1	0	0	0	1	HORVU2Hr1G003700	0
chr2H_8788996	chr2H	8788996	C/C	C/C	.	0	1	1	0	0	0	1	HORVU2Hr1G003700	0
chr2H_8789010	chr2H	8789010	C/C	C/C	.	0	1	1	0	0	0	1	HORVU2Hr1G003700	0
chr2H_8906796	chr2H	8906796	G/G	A/A	G/G	1	0	1	0	0	0	1	HORVU2Hr1G003720	1
chr2H_9300240	chr2H	9300240	A/A	A/G	A/G	1	1	0	0	0	0	1	HORVU2Hr1G004070	0
chr2H_9300257	chr2H	9300257	G/G	G/A	G/A	1	1	0	0	0	0	1	HORVU2Hr1G004070	0
chr2H_9300266	chr2H	9300266	T/T	T/G	T/G	1	1	0	0	0	0	1	HORVU2Hr1G004070	0
chr2H_10853723	chr2H	10853723	C/C	C/C	.	0	1	1	0	0	0	1	HORVU2Hr1G004710	0
chr2H_11119635	chr2H	11119635	.	C/C	C/C	1	1	0	0	0	0	1	HORVU2Hr1G004960	0
chr2H_11119650	chr2H	11119650	.	A/A	A/A	1	1	0	0	0	0	1	HORVU2Hr1G004960	0
chr2H_11885787	chr2H	11885787	T/T	T/T	C/C	0	1	1	0	0	0	1		1
chr2H_12214506	chr2H	12214506	T/T	T/T	C/C	0	1	1	0	0	0	1	HORVU2Hr1G005630	1
chr2H_12593127	chr2H	12593127	C/T	C/T	C/C	0	1	1	0	0	0	1		0
chr2H_13031089	chr2H	13031089	A/A	A/A	G/G	0	1	1	0	0	0	1		1
chr2H_13042790	chr2H	13042790	C/C	C/C	G/G	0	1	1	0	0	0	1	HORVU2Hr1G006160	1
chr2H_13042792	chr2H	13042792	A/A	A/A	G/G	0	1	1	0	0	0	1	HORVU2Hr1G006160	1
chr2H_13042802	chr2H	13042802	C/C	C/C	T/T	0	1	1	0	0	0	1	HORVU2Hr1G006160	1
chr2H_13083881	chr2H	13083881	A/A	A/A	A/G	0	1	1						0
chr2H_13258135	chr2H	13258135	.	.	C/C	0	1	1	0	0	1	0	HORVU2Hr1G006320	0
chr2H_13269660	chr2H	13269660	T/T	T/T	G/G	0	1	1	0	0	0	1	HORVU2Hr1G006330	1
chr2H_13614708	chr2H	13614708	G/G	G/G	C/C	0	1	1	0	0	0	1	HORVU2Hr1G006510	1
chr2H_14052196	chr2H	14052196	G/G	G/G	.	0	1	1						0
chr2H_15318738	chr2H	15318738	.	.	T/T	0	1	1	0	0	0	1	HORVU2Hr1G007490	0
chr2H_15318746	chr2H	15318746	.	.	T/T	0	1	1	0	0	0	1	HORVU2Hr1G007490	0
chr2H_17150084	chr2H	17150084	T/T	.	.	1	1	0	0	0	0	1	HORVU2Hr1G008330	0
chr2H_17150114	chr2H	17150114	G/G	.	.	1	1	0	0	0	0	1	HORVU2Hr1G008330	0
chr2H_17725331	chr2H	17725331	.	.	A/A	0	1	1	0	0	0	1	HORVU2Hr1G008890	0
chr2H_18639903	chr2H	18639903	G/G	G/G	A/A	0	1	1	0	0	1	0	HORVU2Hr1G009840	1
chr2H_18688853	chr2H	18688853	G/G	G/G	A/A	0	1	1	0	0	0	1	HORVU2Hr1G009890	1
chr2H_18689007	chr2H	18689007	.	.	A/A	0	1	1	0	0	0	1	HORVU2Hr1G009890	0
chr2H_18991217	chr2H	18991217	A/A	A/A	T/T	0	1	1						1
chr2H_19350293	chr2H	19350293	A/A	A/A	.	0	1	1	0	0	0	1		0
chr2H_19350294	chr2H	19350294	A/A	A/A	.	0	1	1	0	0	0	1		0
chr2H_19350319	chr2H	19350319	A/A	A/A	.	0	1	1	0	0	0	1		0
chr2H_19350327	chr2H	19350327	A/A	A/A	.	0	1	1	0	0	0	1		0
chr2H_19350336	chr2H	19350336	G/G	G/G	.	0	1	1	0	0	0	1		0
chr2H_19370142	chr2H	19370142	A/A	A/A	T/T	0	1	1	0	0	0	1	HORVU2Hr1G010270	1
chr2H_19375787	chr2H	19375787	A/A	A/A	G/G	0	1	1	0	0	0	1	HORVU2Hr1G010270	1
chr2H_19659425	chr2H	19659425	C/C	C/C	T/T	0	1	1	0	0	0	1		1
chr2H_20087534	chr2H	20087534	G/G	G/G	A/A	0	1	1	0	1	0	0	HORVU2Hr1G010590	1
chr2H_20094997	chr2H	20094997	G/G	G/G	T/T	0	1	1	0	0	1	0	HORVU2Hr1G010590	1
chr2H_20095006	chr2H	20095006	T/T	T/T	C/C	0	1	1	0	0	1	0	HORVU2Hr1G010590	1
chr2H_20095029	chr2H	20095029	G/G	G/G	T/T	0	1	1	0	0	1	0	HORVU2Hr1G010590	1
chr2H_21324822	chr2H	21324822	T/T	.	T/T	1	0	1	0	0	0	1		0
chr2H_21436595	chr2H	21436595	.	.	T/T	0	1	1	0	0	0	1		0
chr2H_21581482	chr2H	21581482	.	.	G/G	0	1	1	1	0	0	0	HORVU2Hr1G010990	0
chr2H_21581541	chr2H	21581541	.	.	C/C	0	1	1	0	0	1	0	HORVU2Hr1G010990	0
chr2H_21581543	chr2H	21581543	.	.	T/T	0	1	1	0	0	1	0	HORVU2Hr1G010990	0
chr2H_22444694	chr2H	22444694	C/C	C/C	A/A	0	1	1	0	0	0	1	HORVU2Hr1G011250	1
chr2H_22444697	chr2H	22444697	G/G	G/G	A/A	0	1	1	0	0	0	1	HORVU2Hr1G011250	1
chr2H_22502202	chr2H	22502202	C/C	C/C	G/G	0	1	1	0	0	0	1		1
chr2H_22853537	chr2H	22853537	T/T	T/T	C/C	0	1	1	0	0	1	0	HORVU2Hr1G011430	1
chr2H_23336372	chr2H	23336372	.	G/G	G/G	1	1	0	0	0	0	1		0
chr2H_24567380	chr2H	24567380	C/C	C/C	T/T	0	1	1	0	0	0	1		1
chr2H_25533776	chr2H	25533776	.	C/C	C/C	1	1	0	0	0	0	1		0
chr2H_25533783	chr2H	25533783	.	G/G	G/A	1	1	1	0	0	0	1		0
chr2H_26049054	chr2H	26049054	A/A	A/A	G/G	0	1	1	0	0	0	1	HORVU2Hr1G012360	1
chr2H_26049078	chr2H	26049078	T/T	T/T	A/A	0	1	1	0	0	0	1	HORVU2Hr1G012280	1
chr2H_26103279	chr2H	26103279	G/G	G/G	C/G	0	1	1	0	0	0	1		0
chr2H_26387301	chr2H	26387301	G/G	G/G	G/A	0	1	1	0	0	1	0	HORVU2Hr1G012580	0
chr2H_26432718	chr2H	26432718	.	.	C/C	0	1	1	0	0	0	1		0
chr2H_26432755	chr2H	26432755	.	.	A/A	0	1	1	0	0	0	1		0
chr2H_30116929	chr2H	30116929	C/C	C/C	G/G	0	1	1	0	0	0	1		1
chr2H_30485535	chr2H	30485535	C/T	C/T	C/C	0	1	1	0	0	0	1	HORVU2Hr1G013970	0
chr2H_31153440	chr2H	31153440	C/C	C/C	A/A	0	1	1						1
chr2H_32545188	chr2H	32545188	A/A	A/A	G/G	0	1	1	0	0	1	0	HORVU2Hr1G014840	1
chr2H_32744098	chr2H	32744098	G/G	G/G	T/T	0	1	1	0	0	1	0	HORVU2Hr1G014930	1
chr2H_32744104	chr2H	32744104	C/C	C/C	G/G	0	1	1	0	1	0	0	HORVU2Hr1G014930	1
chr2H_32744116	chr2H	32744116	G/G	G/G	T/T	0	1	1	0	1	0	0	HORVU2Hr1G014930	1
chr2H_33210846	chr2H	33210846	G/G	G/G	C/C	0	1	1	0	0	1	0	HORVU2Hr1G014900	1
chr2H_33210890	chr2H	33210890	A/A	A/A	G/G	0	1	1	0	1	0	0	HORVU2Hr1G014900	1
chr2H_33210923	chr2H	33210923	C/G	C/G	C/C	0	1	1	0	0	1	0	HORVU2Hr1G014900	0
chr2H_33210930	chr2H	33210930	T/T	T/T	C/C	0	1	1	0	0	1	0	HORVU2Hr1G014900	1
chr2H_33210969	chr2H	33210969	T/A	T/A	T/T	0	1	1	0	0	1	0	HORVU2Hr1G014900	0
chr2H_33281361	chr2H	33281361	G/G	G/C	G/C	1	1	0	1	0	0	0	HORVU2Hr1G015140	0
chr2H_33281374	chr2H	33281374	C/C	C/G	C/G	1	1	0	0	0	1	0	HORVU2Hr1G015140	0
chr2H_36919762	chr2H	36919762	.	.	A/A	0	1	1	0	0	0	1		0
chr2H_37222470	chr2H	37222470	T/T	T/T	C/C	0	1	1	0	0	0	1		1
chr2H_37888368	chr2H	37888368	A/A	A/A	T/T	0	1	1	0	0	0	1		1
chr2H_38082706	chr2H	38082706	G/G	G/G	A/A	0	1	1	0	0	1	0	HORVU2Hr1G016470	1
chr2H_44792452	chr2H	44792452	.	A/A	A/A	1	1	0	0	0	0	1	HORVU2Hr1G017760	0
chr2H_45577214	chr2H	45577214	T/T	T/T	C/C	0	1	1	0	0	0	1		1
chr2H_45699171	chr2H	45699171	A/A	A/A	G/G	0	1	1	0	0	0	1	HORVU2Hr1G018050	1
chr2H_45699567	chr2H	45699567	T/T	T/T	C/C	0	1	1	0	0	0	1	HORVU2Hr1G018050	1
chr2H_46763372	chr2H	46763372	A/A	A/A	T/T	0	1	1	0	0	0	1		1
chr2H_46763483	chr2H	46763483	G/G	G/G	A/A	0	1	1	0	0	0	1		1
chr2H_47774899	chr2H	47774899	C/C	C/C	T/T	0	1	1	0	1	0	0	HORVU2Hr1G018600	1
chr2H_47774910	chr2H	47774910	C/C	C/C	T/T	0	1	1	0	0	1	0	HORVU2Hr1G018600	1
chr2H_47774938	chr2H	47774938	G/G	G/G	A/A	0	1	1	0	1	0	0	HORVU2Hr1G018600	1
chr2H_47836116	chr2H	47836116	C/C	C/T	C/T	1	1	0	0	0	0	1		0
chr2H_47836118	chr2H	47836118	G/A	G/A	A/A	0	1	1	0	0	0	1		0
chr2H_47927831	chr2H	47927831	C/C	C/C	T/T	0	1	1	0	0	0	1		1
chr2H_48196908	chr2H	48196908	T/T	T/T	A/A	0	1	1	0	1	0	0	HORVU2Hr1G018720	1
chr2H_49648683	chr2H	49648683	A/A	A/A	C/C	0	1	1	0	0	0	1	HORVU2Hr1G019070	1
chr2H_49648697	chr2H	49648697	A/A	A/A	G/G	0	1	1	0	0	0	1	HORVU2Hr1G019070	1
chr2H_49745464	chr2H	49745464	.	.	G/G	0	1	1	0	0	0	1	HORVU2Hr1G019120	0
chr2H_49750783	chr2H	49750783	T/T	T/T	C/C	0	1	1	0	1	0	0	HORVU2Hr1G019120	1
chr2H_50741318	chr2H	50741318	G/G	G/G	C/C	0	1	1	0	0	0	1	HORVU2Hr1G019500	1
chr2H_50752077	chr2H	50752077	G/G	G/G	T/T	0	1	1	0	0	0	1		1
chr2H_50752112	chr2H	50752112	T/T	T/T	C/C	0	1	1	0	0	0	1		1
chr2H_52015858	chr2H	52015858	G/G	G/G	C/C	0	1	1	0	0	0	1	HORVU2Hr1G019820	1
chr2H_52368705	chr2H	52368705	A/A	A/A	G/G	0	1	1	1	0	0	0	HORVU2Hr1G019900	1
chr2H_52372976	chr2H	52372976	C/C	C/C	G/G	0	1	1	0	0	0	1	HORVU2Hr1G019910	1
chr2H_52538797	chr2H	52538797	C/C	C/C	G/G	0	1	1	0	0	0	1	HORVU2Hr1G019930	1
chr2H_52795121	chr2H	52795121	G/G	G/G	A/A	0	1	1	0	0	1	0	HORVU2Hr1G019970	1
chr2H_52929302	chr2H	52929302	T/T	T/T	C/C	0	1	1	0	0	0	1	HORVU2Hr1G019990	1
chr2H_53908188	chr2H	53908188	C/C	C/C	T/T	0	1	1	0	1	0	0	HORVU2Hr1G020220	1
chr2H_54263847	chr2H	54263847	C/C	C/C	T/T	0	1	1	0	0	0	1	HORVU2Hr1G020240	1
chr2H_57663338	chr2H	57663338	A/A	A/A	G/G	0	1	1	0	1	0	0	HORVU2Hr1G020740	1
chr2H_57663422	chr2H	57663422	T/T	T/T	G/G	0	1	1	0	1	0	0	HORVU2Hr1G020740	1
chr2H_58543792	chr2H	58543792	G/G	G/G	T/T	0	1	1	0	1	0	0	HORVU2Hr1G020920	1
chr2H_59207520	chr2H	59207520	A/A	A/A	C/C	0	1	1	0	0	1	0	HORVU2Hr1G021090	1
chr2H_63791450	chr2H	63791450	.	.	G/G	0	1	1	0	0	0	1		0
chr2H_63791497	chr2H	63791497	.	.	C/C	0	1	1	0	0	0	1		0
chr2H_65920012	chr2H	65920012	C/C	C/C	.	0	1	1	0	0	1	0	HORVU2Hr1G022660	0
chr2H_66375335	chr2H	66375335	T/T	T/T	C/C	0	1	1	0	1	0	0	HORVU2Hr1G022720	1
chr2H_69178328	chr2H	69178328	.	.	G/G	0	1	1	0	0	0	1		0
chr2H_74798363	chr2H	74798363	A/A	A/A	.	0	1	1	0	0	0	1	HORVU2Hr1G024610	0
chr2H_93144847	chr2H	93144847	C/C	C/C	.	0	1	1	0	0	0	1		0
chr2H_100387796	chr2H	100387796	C/C	C/C	.	0	1	1	0	0	0	1		0
chr2H_100387825	chr2H	100387825	A/A	A/A	.	0	1	1	0	0	0	1		0
chr2H_104962894	chr2H	104962894	C/C	.	.	1	1	0	0	0	0	1		0
chr2H_110290682	chr2H	110290682	T/T	T/T	G/G	0	1	1	0	0	0	1	HORVU2Hr1G030170	1
chr2H_112027799	chr2H	112027799	T/T	T/T	C/C	0	1	1	0	0	0	1	ENSRNA049438012	1
chr2H_112600265	chr2H	112600265	C/C	C/G	C/G	1	1	0	0	0	0	1	HORVU2Hr1G030570	0
chr2H_120720586	chr2H	120720586	G/G	G/G	G/A	0	1	1	0	0	1	0	HORVU2Hr1G031620	0
chr2H_120720592	chr2H	120720592	C/C	C/C	T/T	0	1	1	0	0	1	0	HORVU2Hr1G031620	1
chr2H_120720623	chr2H	120720623	C/C	C/C	C/T	0	1	1	0	1	0	0	HORVU2Hr1G031620	0
chr2H_122766315	chr2H	122766315	A/A	A/A	G/G	0	1	1	0	0	0	1	HORVU2Hr1G032130	1
chr2H_127030114	chr2H	127030114	G/G	G/G	A/A	0	1	1	0	0	1	0	HORVU2Hr1G032570	1
chr2H_127454044	chr2H	127454044	G/G	G/G	A/A	0	1	1	0	0	0	1		1
chr2H_127473174	chr2H	127473174	C/C	C/C	T/T	0	1	1	0	0	0	1	HORVU2Hr1G032660	1
chr2H_128282334	chr2H	128282334	T/T	T/T	C/C	0	1	1	0	1	0	0	HORVU2Hr1G032730	1
chr2H_132828217	chr2H	132828217	C/C	C/C	T/T	0	1	1	0	0	0	1		1
chr2H_238679534	chr2H	238679534	T/T	T/T	A/A	0	1	1	0	0	0	1	HORVU2Hr1G045560	1
chr2H_349356012	chr2H	349356012	C/C	C/C	C/A	0	1	1	0	0	0	1		0
chr2H_349356046	chr2H	349356046	A/A	A/A	A/T	0	1	1	0	0	0	1		0
chr2H_349356049	chr2H	349356049	A/A	A/A	A/T	0	1	1	0	0	0	1		0
chr2H_350637123	chr2H	350637123	C/T	T/T	T/T	1	1	0	0	0	0	1		0
chr2H_474968159	chr2H	474968159	C/G	C/C	C/C	1	1	0	0	0	0	1		0
chr2H_474968173	chr2H	474968173	C/T	C/C	C/C	1	1	0	0	0	0	1		0
chr2H_500164452	chr2H	500164452	G/A	G/A	G/G	0	1	1	0	0	0	1		0
chr2H_500164473	chr2H	500164473	G/C	G/C	G/G	0	1	1	0	0	0	1		0
chr2H_540670502	chr2H	540670502	T/T	T/T	T/A	0	1	1	0	0	0	1	HORVU2Hr1G074960	0
chr2H_555618664	chr2H	555618664	A/A	A/A	T/T	0	1	1	0	0	0	1		1
chr2H_580132941	chr2H	580132941	A/A	A/A	A/G	0	1	1	0	0	1	0	HORVU2Hr1G080140	0
chr2H_580132943	chr2H	580132943	C/C	C/C	C/G	0	1	1	0	0	1	0	HORVU2Hr1G080140	0
chr2H_607449964	chr2H	607449964	T/T	T/T	C/C	0	1	1	0	0	0	1	HORVU2Hr1G083820	1
chr2H_607449980	chr2H	607449980	A/A	A/A	G/G	0	1	1	0	0	0	1	HORVU2Hr1G083820	1
chr2H_607782487	chr2H	607782487	C/C	C/C	G/G	0	1	1	0	0	0	1		1
chr2H_609289789	chr2H	609289789	G/G	G/G	A/A	0	1	1	0	0	0	1		1
chr2H_609930466	chr2H	609930466	T/T	T/T	C/C	0	1	1	0	0	1	0	HORVU2Hr1G084090	1
chr2H_609930539	chr2H	609930539	T/T	T/T	G/G	0	1	1	0	1	0	0	HORVU2Hr1G084090	1
chr2H_610379194	chr2H	610379194	C/C	C/C	G/G	0	1	1	0	0	0	1	HORVU2Hr1G084170	1
chr2H_612009579	chr2H	612009579	C/C	C/C	T/T	0	1	1	0	0	0	1	HORVU2Hr1G084600	1
chr2H_612009596	chr2H	612009596	A/A	A/A	G/G	0	1	1	0	0	0	1	HORVU2Hr1G084600	1
chr2H_613632775	chr2H	613632775	C/C	C/C	T/T	0	1	1	0	0	0	1	HORVU2Hr1G084750	1
chr2H_616919088	chr2H	616919088	T/T	T/T	G/G	0	1	1	0	1	0	0	HORVU2Hr1G085270	1
chr2H_618211480	chr2H	618211480	.	.	A/A	0	1	1	0	0	0	1	HORVU2Hr1G085520	0
chr2H_618952979	chr2H	618952979	T/T	T/T	C/C	0	1	1	0	0	0	1	HORVU2Hr1G085590	1
chr2H_625192763	chr2H	625192763	.	C/C	C/C	1	1	0	0	0	1	0	HORVU2Hr1G086860	0
chr2H_632848444	chr2H	632848444	G/G	G/G	C/C	0	1	1	0	1	0	0	HORVU2Hr1G088460	1
chr2H_639061725	chr2H	639061725	A/A	A/A	A/C	0	1	1	0	1	0	0	HORVU2Hr1G089440	0
chr2H_639289588	chr2H	639289588	C/C	C/C	T/T	0	1	1	0	0	0	1		1
chr2H_639794334	chr2H	639794334	G/G	G/G	A/A	0	1	1	0	0	0	1		1
chr2H_642169012	chr2H	642169012	.	C/C	T/T	1	1	1	0	0	0	1		0
chr2H_642736180	chr2H	642736180	G/G	G/G	T/T	0	1	1	0	0	0	1	HORVU2Hr1G090200	1
chr2H_645396499	chr2H	645396499	.	C/C	C/C	1	1	0	0	1	0	0	HORVU2Hr1G090750	0
chr2H_645396511	chr2H	645396511	T/T	T/T	C/C	0	1	1	0	1	0	0	HORVU2Hr1G090750	1
chr2H_649520050	chr2H	649520050	A/A	A/A	C/C	0	1	1	0	0	0	1	HORVU2Hr1G091790	1
chr2H_649557855	chr2H	649557855	C/C	C/C	T/T	0	1	1	0	0	0	1		1
chr2H_649557998	chr2H	649557998	A/A	A/A	T/T	0	1	1	0	0	0	1		1
chr2H_649970608	chr2H	649970608	G/G	G/A	.	1	1	1	0	0	0	1	HORVU2Hr1G091890	0
chr2H_649970622	chr2H	649970622	C/T	C/C	.	1	1	1	0	0	0	1	HORVU2Hr1G091890	0
chr2H_651372029	chr2H	651372029	A/A	A/A	G/G	0	1	1	0	1	0	0	HORVU2Hr1G092180	1
chr2H_653534377	chr2H	653534377	C/C	C/C	G/G	0	1	1	0	0	1	0	HORVU2Hr1G092460	1
chr2H_655480677	chr2H	655480677	A/A	A/A	T/T	0	1	1	0	0	0	1	HORVU2Hr1G092820	1
chr2H_655480678	chr2H	655480678	G/G	G/G	C/C	0	1	1	0	0	0	1	HORVU2Hr1G092820	1
chr2H_656434573	chr2H	656434573	C/C	C/C	.	0	1	1	0	0	0	1		0
chr2H_656434575	chr2H	656434575	A/A	A/A	G/G	0	1	1	0	0	0	1		1
chr2H_658838659	chr2H	658838659	G/G	G/G	C/C	0	1	1	0	0	1	0	HORVU2Hr1G093580	1
chr2H_659585752	chr2H	659585752	A/A	A/A	G/G	0	1	1	0	0	0	1	HORVU2Hr1G093770	1
chr2H_659970805	chr2H	659970805	C/C	C/C	G/G	0	1	1	0	0	0	1		1
chr2H_660493106	chr2H	660493106	A/A	A/A	T/T	0	1	1	0	0	0	1		1
chr2H_661239946	chr2H	661239946	A/A	A/A	G/G	0	1	1	0	0	0	1	HORVU2Hr1G093950	1
chr2H_661532709	chr2H	661532709	C/C	C/C	G/G	0	1	1	0	0	0	1		1
chr2H_661572670	chr2H	661572670	G/G	G/G	A/A	0	1	1	0	0	0	1	HORVU2Hr1G093960	1
chr2H_661572707	chr2H	661572707	A/A	A/A	T/T	0	1	1	0	0	0	1	HORVU2Hr1G093960	1
chr2H_662055702	chr2H	662055702	T/T	T/T	C/C	0	1	1	0	1	0	0	HORVU2Hr1G094040	1
chr2H_662055988	chr2H	662055988	G/G	G/G	A/A	0	1	1	0	0	1	0	HORVU2Hr1G094040	1
chr2H_663701780	chr2H	663701780	T/T	T/T	.	0	1	1	0	0	0	1	HORVU2Hr1G094220	0
chr2H_664226078	chr2H	664226078	T/T	T/T	C/C	0	1	1	0	0	0	1	HORVU2Hr1G094350	1
chr2H_664226102	chr2H	664226102	A/A	A/A	C/C	0	1	1	0	0	0	1	HORVU2Hr1G094350	1
chr2H_671999585	chr2H	671999585	C/C	C/C	G/G	0	1	1	0	0	0	1	HORVU2Hr1G095880	1
chr2H_673153525	chr2H	673153525	T/T	T/T	C/C	0	1	1	0	1	0	0	HORVU2Hr1G096130	1
chr2H_673153568	chr2H	673153568	A/A	A/A	G/G	0	1	1	0	0	1	0	HORVU2Hr1G096130	1
chr2H_673992763	chr2H	673992763	.	T/T	G/G	1	1	1	0	0	0	1		0
chr2H_682669818	chr2H	682669818	G/G	G/G	.	0	1	1	0	0	1	0	HORVU2Hr1G098400	0
chr2H_689917235	chr2H	689917235	.	.	G/G	0	1	1	0	0	0	1		0
chr2H_694118155	chr2H	694118155	G/G	G/G	T/T	0	1	1	0	0	0	1	HORVU2Hr1G101640	1
chr2H_694598704	chr2H	694598704	T/T	T/T	C/C	0	1	1	0	1	0	0	HORVU2Hr1G101750	1
chr2H_694598713	chr2H	694598713	G/G	G/G	A/A	0	1	1	0	1	0	0	HORVU2Hr1G101750	1
chr2H_695301326	chr2H	695301326	G/G	G/G	A/A	0	1	1	0	0	0	1	HORVU2Hr1G101920	1
chr2H_695587901	chr2H	695587901	C/C	C/C	.	0	1	1	0	0	0	1		0
chr2H_695587938	chr2H	695587938	T/T	T/T	.	0	1	1	0	0	0	1		0
chr2H_695778792	chr2H	695778792	T/T	T/T	C/C	0	1	1	0	1	0	0	HORVU2Hr1G102050	1
chr2H_695898073	chr2H	695898073	T/T	T/T	C/C	0	1	1	0	0	0	1	HORVU2Hr1G102130	1
chr2H_695899389	chr2H	695899389	T/T	T/T	C/C	0	1	1	0	0	0	1	HORVU2Hr1G102130	1
chr2H_695906298	chr2H	695906298	A/A	A/A	G/G	0	1	1	0	0	1	0	HORVU2Hr1G102140	1
chr2H_695908644	chr2H	695908644	C/C	C/C	T/T	0	1	1	0	0	0	1	HORVU2Hr1G102140	1
chr2H_695908668	chr2H	695908668	A/A	A/A	G/G	0	1	1	0	0	0	1	HORVU2Hr1G102140	1
chr2H_695914048	chr2H	695914048	T/T	T/T	G/G	0	1	1	0	0	1	0	HORVU2Hr1G102140	1
chr2H_696716424	chr2H	696716424	T/T	T/T	A/A	0	1	1	0	0	1	0	HORVU2Hr1G102410	1
chr2H_697283040	chr2H	697283040	A/A	A/A	.	0	1	1	0	0	0	1		0
chr2H_697283064	chr2H	697283064	A/A	A/A	.	0	1	1	0	0	0	1		0
chr2H_697284261	chr2H	697284261	G/G	G/G	T/T	0	1	1	0	0	0	1		1
chr2H_697284283	chr2H	697284283	G/G	G/G	C/C	0	1	1	0	0	0	1		1
chr2H_698868558	chr2H	698868558	.	A/A	A/A	1	1	0	0	1	0	0	HORVU2Hr1G102970	0
chr2H_699044563	chr2H	699044563	G/G	G/G	A/A	0	1	1	0	0	0	1	ENSRNA049478008	1
chr2H_699725446	chr2H	699725446	C/C	C/C	G/G	0	1	1	0	0	1	0	HORVU2Hr1G103280	1
chr2H_699725447	chr2H	699725447	A/A	A/A	G/G	0	1	1	0	1	0	0	HORVU2Hr1G103280	1
chr2H_699725609	chr2H	699725609	A/A	A/A	T/T	0	1	1	0	1	0	0	HORVU2Hr1G103280	1
chr2H_699803696	chr2H	699803696	A/A	A/A	C/C	0	1	1	0	0	0	1	HORVU2Hr1G103330	1
chr2H_699803711	chr2H	699803711	A/A	A/A	G/G	0	1	1	0	0	0	1	HORVU2Hr1G103330	1
chr2H_700138789	chr2H	700138789	T/T	T/T	G/G	0	1	1	0	0	0	1		1
chr2H_700871681	chr2H	700871681	G/G	G/G	A/A	0	1	1	0	1	0	0	HORVU2Hr1G103780	1
chr2H_701385494	chr2H	701385494	T/T	T/T	C/C	0	1	1	0	0	0	1	HORVU2Hr1G103970	1
chr2H_701385542	chr2H	701385542	G/G	G/G	T/T	0	1	1	0	0	0	1	HORVU2Hr1G103970	1
chr2H_701486386	chr2H	701486386	T/T	T/T	C/C	0	1	1	0	0	0	1		1
chr2H_701643974	chr2H	701643974	.	T/T	T/T	1	1	0	0	0	1	0	HORVU2Hr1G104030	0
chr2H_703472827	chr2H	703472827	A/A	A/A	T/T	0	1	1	0	0	0	1		1
chr2H_705331282	chr2H	705331282	G/G	G/G	C/C	0	1	1	0	0	0	1		1
chr2H_705331283	chr2H	705331283	G/G	G/G	A/A	0	1	1	0	0	0	1		1
chr2H_706332693	chr2H	706332693	C/C	C/C	.	0	1	1	0	0	0	1		0
chr2H_706444982	chr2H	706444982	A/A	A/A	T/T	0	1	1	0	0	0	1		1
chr2H_706444996	chr2H	706444996	T/T	T/T	C/C	0	1	1	0	0	0	1		1
chr2H_706871865	chr2H	706871865	G/C	G/C	G/G	0	1	1	0	0	1	0	HORVU2Hr1G105500	0
chr2H_706871867	chr2H	706871867	G/A	G/A	G/G	0	1	1	0	1	0	0	HORVU2Hr1G105500	0
chr2H_706966143	chr2H	706966143	A/A	A/A	G/G	0	1	1	0	0	0	1	HORVU2Hr1G105520	1
chr2H_707160790	chr2H	707160790	G/G	G/G	C/C	0	1	1	0	0	0	1	HORVU2Hr1G105610	1
chr2H_707699679	chr2H	707699679	T/T	T/T	C/C	0	1	1	0	0	0	1	HORVU2Hr1G105890	1
chr2H_708230187	chr2H	708230187	T/T	T/T	C/C	0	1	1	0	0	0	1	HORVU2Hr1G105960	1
chr2H_708489873	chr2H	708489873	A/A	A/A	G/G	0	1	1	0	0	0	1		1
chr2H_708864195	chr2H	708864195	C/C	C/C	G/G	0	1	1	0	0	0	1	HORVU2Hr1G106250	1
chr2H_709328716	chr2H	709328716	G/G	G/G	A/A	0	1	1	0	0	0	1	HORVU2Hr1G106380	1
chr2H_709838966	chr2H	709838966	A/A	A/A	G/G	0	1	1	0	0	0	1	HORVU2Hr1G106610	1
chr2H_710336948	chr2H	710336948	G/G	G/G	C/C	0	1	1	0	1	0	0	HORVU2Hr1G106780	1
chr2H_710336984	chr2H	710336984	T/T	T/T	G/G	0	1	1	0	1	0	0	HORVU2Hr1G106780	1
chr2H_710336993	chr2H	710336993	C/C	C/C	A/A	0	1	1	0	1	0	0	HORVU2Hr1G106780	1
chr2H_710338074	chr2H	710338074	G/G	G/G	A/A	0	1	1	0	0	0	1	HORVU2Hr1G106780	1
chr2H_710842918	chr2H	710842918	A/A	A/A	C/C	0	1	1	0	1	0	0	HORVU2Hr1G106880	1
chr2H_710842921	chr2H	710842921	T/T	T/T	C/C	0	1	1						1
chr2H_710863274	chr2H	710863274	G/G	G/G	A/A	0	1	1	0	0	1	0	HORVU2Hr1G106890	1
chr2H_710863291	chr2H	710863291	G/G	G/G	A/A	0	1	1	1	0	0	0	HORVU2Hr1G106890	1
chr2H_710957942	chr2H	710957942	T/T	T/T	C/C	0	1	1	0	0	0	1	HORVU2Hr1G106970	1
chr2H_711310945	chr2H	711310945	G/G	G/G	A/A	0	1	1	0	0	0	1	HORVU2Hr1G107180	1
chr2H_711310978	chr2H	711310978	T/T	T/T	C/C	0	1	1	0	0	0	1	HORVU2Hr1G107180	1
chr2H_712833670	chr2H	712833670	G/G	G/G	.	0	1	1						0
chr2H_712833701	chr2H	712833701	A/A	A/A	.	0	1	1						0
chr2H_713239969	chr2H	713239969	T/T	T/T	A/A	0	1	1	0	0	0	1	HORVU2Hr1G108050	1
chr2H_713304637	chr2H	713304637	C/C	C/C	G/G	0	1	1	0	0	0	1	HORVU2Hr1G108110	1
chr2H_713305044	chr2H	713305044	C/C	C/C	T/T	0	1	1	0	0	0	1	HORVU2Hr1G108110	1
chr2H_713481238	chr2H	713481238	A/A	A/A	G/G	0	1	1	0	0	0	1	HORVU2Hr1G108110	1
chr2H_713705096	chr2H	713705096	G/G	G/G	T/T	0	1	1	0	0	1	0	HORVU2Hr1G108180	1
chr2H_713833860	chr2H	713833860	T/T	T/T	C/C	0	1	1	0	0	0	1	HORVU2Hr1G108260	1
chr2H_714859444	chr2H	714859444	A/A	A/A	G/G	0	1	1	0	0	0	1	HORVU2Hr1G108660	1
chr2H_715459911	chr2H	715459911	T/T	T/T	C/C	0	1	1	0	0	0	1		1
chr2H_715459920	chr2H	715459920	C/C	C/C	T/T	0	1	1	0	0	0	1		1
chr2H_715459939	chr2H	715459939	A/A	A/A	C/C	0	1	1	0	0	0	1		1
chr2H_715582432	chr2H	715582432	G/G	G/G	A/A	0	1	1	0	0	0	1	HORVU2Hr1G108990	1
chr2H_715582448	chr2H	715582448	G/G	G/G	C/C	0	1	1	0	0	0	1	HORVU2Hr1G108990	1
chr2H_716136526	chr2H	716136526	T/T	T/T	C/C	0	1	1	0	1	0	0	HORVU2Hr1G109230	1
chr2H_716199799	chr2H	716199799	A/A	A/A	G/G	0	1	1	0	0	1	0	HORVU2Hr1G109270	1
chr2H_716199820	chr2H	716199820	C/C	C/C	G/G	0	1	1	0	0	1	0	HORVU2Hr1G109270	1
chr2H_716227470	chr2H	716227470	G/G	G/G	C/C	0	1	1	0	0	0	1		1
chr2H_716367337	chr2H	716367337	T/T	T/T	C/C	0	1	1	1	0	0	0	HORVU2Hr1G109310	1
chr2H_716448783	chr2H	716448783	C/C	C/C	G/G	0	1	1	0	0	0	1	HORVU2Hr1G109340	1
chr2H_716449163	chr2H	716449163	C/C	C/C	T/T	0	1	1	0	0	0	1	HORVU2Hr1G109340	1
chr2H_716449806	chr2H	716449806	A/A	A/A	G/G	0	1	1	0	0	0	1	HORVU2Hr1G109340	1
chr2H_716543113	chr2H	716543113	C/C	C/C	T/T	0	1	1	0	0	0	1	HORVU2Hr1G109390	1
chr2H_716609201	chr2H	716609201	G/G	G/G	A/A	0	1	1	0	1	0	0	HORVU2Hr1G109440	1
chr2H_716609210	chr2H	716609210	T/T	T/T	G/G	0	1	1	0	0	1	0	HORVU2Hr1G109440	1
chr2H_718157800	chr2H	718157800	C/C	C/C	T/T	0	1	1	0	0	1	0	HORVU2Hr1G109840	1
chr2H_718326093	chr2H	718326093	A/A	A/A	G/G	0	1	1	0	0	0	1		1
chr2H_718338885	chr2H	718338885	T/T	.	G/G	1	1	1	0	0	0	1	HORVU2Hr1G109910	0
chr2H_718338890	chr2H	718338890	C/C	.	C/C	1	0	1	0	0	0	1	HORVU2Hr1G109910	0
chr2H_718482432	chr2H	718482432	A/A	A/A	G/G	0	1	1	0	0	1	0	HORVU2Hr1G109970	1
chr2H_718485366	chr2H	718485366	T/T	T/T	C/C	0	1	1	0	0	0	1	HORVU2Hr1G109970	1
chr2H_718593013	chr2H	718593013	G/G	G/G	.	0	1	1	0	0	0	1	HORVU2Hr1G109990	0
chr2H_718790984	chr2H	718790984	.	.	G/G	0	1	1	0	0	1	0	HORVU2Hr1G110080	0
chr2H_718962785	chr2H	718962785	T/T	T/T	C/C	0	1	1	0	0	1	0	HORVU2Hr1G110120	1
chr2H_719797590	chr2H	719797590	G/G	G/G	A/A	0	1	1	0	0	0	1	HORVU2Hr1G110440	1
chr2H_719797599	chr2H	719797599	A/A	A/A	G/G	0	1	1	0	0	0	1	HORVU2Hr1G110440	1
chr2H_719823613	chr2H	719823613	.	.	T/T	0	1	1	0	0	0	1		0
chr2H_719823618	chr2H	719823618	.	.	C/C	0	1	1	0	0	0	1		0
chr2H_719823646	chr2H	719823646	.	.	G/G	0	1	1	0	0	0	1		0
chr2H_719825084	chr2H	719825084	A/A	A/A	G/G	0	1	1	0	0	0	1		1
chr2H_720033207	chr2H	720033207	G/G	.	G/G	1	0	1	0	0	0	1		0
chr2H_720033208	chr2H	720033208	C/C	.	C/C	1	0	1	0	0	0	1		0
chr2H_720033425	chr2H	720033425	A/A	A/A	G/G	0	1	1	0	0	0	1		1
chr2H_720088878	chr2H	720088878	C/C	C/C	.	0	1	1	0	0	0	1	HORVU2Hr1G110510	0
chr2H_720093743	chr2H	720093743	C/C	C/C	T/T	0	1	1	0	0	0	1	HORVU2Hr1G110510	1
chr2H_720508065	chr2H	720508065	A/A	A/A	.	0	1	1	0	0	0	1	HORVU2Hr1G110680	0
chr2H_720508078	chr2H	720508078	A/A	A/A	.	0	1	1	0	0	0	1	HORVU2Hr1G110680	0
chr2H_720508130	chr2H	720508130	G/G	G/G	T/T	0	1	1	0	0	0	1	HORVU2Hr1G110680	1
chr2H_720508148	chr2H	720508148	G/G	G/G	A/A	0	1	1	0	0	0	1	HORVU2Hr1G110680	1
chr2H_720508156	chr2H	720508156	A/A	A/A	C/C	0	1	1	0	0	0	1	HORVU2Hr1G110680	1
chr2H_720621052	chr2H	720621052	A/A	A/A	C/C	0	1	1	0	0	0	1	HORVU2Hr1G110750	1
chr2H_720659666	chr2H	720659666	G/G	G/G	.	0	1	1	0	0	0	1		0
chr2H_720659699	chr2H	720659699	A/A	A/A	.	0	1	1	0	0	0	1		0
chr2H_720659842	chr2H	720659842	C/C	C/C	.	0	1	1	0	0	0	1		0
chr2H_721670471	chr2H	721670471	G/G	G/G	A/A	0	1	1	0	0	0	1	HORVU2Hr1G110940	1
chr2H_721670490	chr2H	721670490	C/C	C/C	T/T	0	1	1	0	0	0	1	HORVU2Hr1G110940	1
chr2H_721670494	chr2H	721670494	A/A	A/A	G/G	0	1	1	0	0	0	1	HORVU2Hr1G110940	1
chr2H_722124975	chr2H	722124975	A/A	A/A	G/G	0	1	1	0	0	0	1	HORVU2Hr1G111110	1
chr2H_722299201	chr2H	722299201	T/T	T/T	C/C	0	1	1	0	0	0	1		1
chr2H_722299216	chr2H	722299216	C/C	C/C	T/T	0	1	1	0	0	0	1		1
chr2H_723107428	chr2H	723107428	A/A	A/A	G/G	0	1	1	0	0	0	1	HORVU2Hr1G111540	1
chr2H_723220293	chr2H	723220293	A/A	A/A	.	0	1	1	0	0	0	1		0
chr2H_723220301	chr2H	723220301	A/A	A/A	.	0	1	1	0	0	0	1		0
chr2H_723220324	chr2H	723220324	C/C	C/C	.	0	1	1	0	0	0	1		0
chr2H_724429239	chr2H	724429239	A/A	A/A	G/G	0	1	1	0	0	0	1	HORVU2Hr1G111920	1
chr2H_724429285	chr2H	724429285	A/A	A/A	T/T	0	1	1	0	0	0	1	HORVU2Hr1G111920	1
chr2H_724429289	chr2H	724429289	A/A	A/A	G/G	0	1	1	0	0	0	1	HORVU2Hr1G111920	1
chr2H_724652623	chr2H	724652623	G/G	G/G	C/C	0	1	1	0	0	0	1		1
chr2H_724652860	chr2H	724652860	A/A	A/A	G/G	0	1	1	0	0	0	1		1
chr2H_724793674	chr2H	724793674	T/T	T/T	C/C	0	1	1	0	0	0	1	HORVU2Hr1G112020	1
chr2H_724910080	chr2H	724910080	T/T	T/T	.	0	1	1	0	0	0	1	HORVU2Hr1G112070	0
chr2H_724938863	chr2H	724938863	G/G	G/G	T/T	0	1	1	0	0	0	1	HORVU2Hr1G112080	1
chr2H_724938932	chr2H	724938932	C/C	C/C	T/T	0	1	1	0	0	0	1	HORVU2Hr1G112080	1
chr2H_727925216	chr2H	727925216	.	C/C	C/C	1	1	0	0	0	0	1		0
chr2H_727925239	chr2H	727925239	.	A/A	A/A	1	1	0	0	0	0	1		0
chr2H_730467153	chr2H	730467153	T/T	T/T	A/A	0	1	1	0	0	0	1		1
chr2H_730572122	chr2H	730572122	A/A	A/A	G/G	0	1	1	0	0	0	1		1
chr2H_730572215	chr2H	730572215	A/A	A/A	G/G	0	1	1	0	0	0	1		1
chr2H_730643364	chr2H	730643364	C/C	C/C	T/T	0	1	1	0	0	0	1	HORVU2Hr1G113940	1
chr2H_730643411	chr2H	730643411	A/A	A/A	T/T	0	1	1	0	0	0	1	HORVU2Hr1G113940	1
chr2H_730968768	chr2H	730968768	T/T	T/T	A/A	0	1	1	0	0	1	0	HORVU2Hr1G114070	1
chr2H_731018485	chr2H	731018485	.	.	G/A	0	1	1	0	0	0	1	HORVU2Hr1G114080	0
chr2H_731018511	chr2H	731018511	.	.	A/T	0	1	1	0	0	0	1	HORVU2Hr1G114080	0
chr2H_731229074	chr2H	731229074	A/A	A/A	.	0	1	1	0	1	0	0	HORVU2Hr1G114220	0
chr2H_731273112	chr2H	731273112	C/C	C/C	T/T	0	1	1	0	0	1	0	HORVU2Hr1G114230	1
chr2H_731285826	chr2H	731285826	G/G	G/G	A/A	0	1	1						1
chr2H_732547967	chr2H	732547967	C/C	C/C	G/G	0	1	1	0	0	0	1	HORVU2Hr1G114490	1
chr2H_732605364	chr2H	732605364	C/C	C/C	T/T	0	1	1	0	0	0	1	HORVU2Hr1G114570	1
chr2H_732888987	chr2H	732888987	T/T	T/T	G/G	0	1	1	0	0	0	1	HORVU2Hr1G114850	1
chr2H_733526170	chr2H	733526170	G/G	G/G	A/A	0	1	1	0	1	0	0	HORVU2Hr1G115030	1
chr2H_733526209	chr2H	733526209	A/A	A/A	.	0	1	1	0	1	0	0	HORVU2Hr1G115030	0
chr2H_733526658	chr2H	733526658	G/G	G/G	A/A	0	1	1	0	1	0	0	HORVU2Hr1G115030	1
chr2H_733937813	chr2H	733937813	T/T	T/T	G/G	0	1	1	0	0	0	1	HORVU2Hr1G115160	1
chr2H_741236685	chr2H	741236685	A/A	.	A/A	1	0	1	0	0	0	1	HORVU2Hr1G117940	0
chr2H_741236713	chr2H	741236713	A/A	.	A/A	1	0	1	0	0	0	1	HORVU2Hr1G117940	0
chr2H_743377592	chr2H	743377592	C/C	C/C	G/G	0	1	1	0	0	1	0	HORVU2Hr1G118780	1
chr2H_743377615	chr2H	743377615	A/A	A/A	G/G	0	1	1	0	0	1	0	HORVU2Hr1G118780	1
chr2H_743377636	chr2H	743377636	T/T	T/T	C/C	0	1	1	0	1	0	0	HORVU2Hr1G118780	1
chr2H_743759516	chr2H	743759516	A/A	A/C	A/A	1	0	1	0	0	1	0	HORVU2Hr1G118990	0
chr2H_744237592	chr2H	744237592	A/A	A/A	G/G	0	1	1	0	0	0	1		1
chr2H_744237609	chr2H	744237609	C/C	C/C	A/A	0	1	1	0	0	0	1		1
chr2H_744237630	chr2H	744237630	A/A	A/A	C/C	0	1	1	0	0	0	1		1
chr2H_744272995	chr2H	744272995	A/A	A/A	G/G	0	1	1	0	1	0	0	HORVU2Hr1G119090	1
chr2H_744580159	chr2H	744580159	G/G	G/G	A/A	0	1	1	0	1	0	0	HORVU2Hr1G119180	1
chr2H_744663527	chr2H	744663527	T/T	.	G/G	1	1	1	0	0	0	1	HORVU2Hr1G119220	0
chr2H_744691121	chr2H	744691121	A/A	A/A	C/C	0	1	1	0	0	0	1		1
chr2H_744909474	chr2H	744909474	C/C	C/C	T/T	0	1	1	0	1	0	0	HORVU2Hr1G119350	1
chr2H_745315982	chr2H	745315982	T/T	T/T	.	0	1	1	0	0	0	1		0
chr2H_745316020	chr2H	745316020	T/T	T/T	C/C	0	1	1	0	0	0	1		1
chr2H_745337595	chr2H	745337595	G/G	G/G	C/C	0	1	1	0	0	1	0	HORVU2Hr1G119550	1
chr2H_745337609	chr2H	745337609	C/C	C/C	G/G	0	1	1	0	1	0	0	HORVU2Hr1G119550	1
chr2H_745782060	chr2H	745782060	G/G	G/G	A/A	0	1	1	0	0	0	1		1
chr2H_745782063	chr2H	745782063	G/G	G/G	A/A	0	1	1	0	0	0	1		1
chr2H_746256410	chr2H	746256410	.	.	G/G	0	1	1	0	0	0	1		0
chr2H_746267180	chr2H	746267180	A/A	A/A	C/C	0	1	1	0	0	0	1	HORVU2Hr1G119710	1
chr2H_746371668	chr2H	746371668	A/A	A/A	G/G	0	1	1	0	0	1	0	HORVU2Hr1G119760	1
chr2H_746371701	chr2H	746371701	A/A	A/A	G/G	0	1	1	0	0	1	0	HORVU2Hr1G119760	1
chr2H_748926767	chr2H	748926767	C/C	C/C	G/G	0	1	1	0	0	0	1		1
chr2H_748926775	chr2H	748926775	G/G	G/G	C/C	0	1	1	0	0	0	1		1
chr2H_750280406	chr2H	750280406	G/G	G/G	T/T	0	1	1	0	1	0	0	HORVU2Hr1G120920	1
chr2H_750571308	chr2H	750571308	G/G	G/G	C/C	0	1	1	0	0	0	1		1
chr2H_750571339	chr2H	750571339	C/C	C/C	G/G	0	1	1	0	0	0	1		1
chr2H_750575569	chr2H	750575569	G/G	G/G	C/C	0	1	1	0	0	0	1		1
chr2H_750575571	chr2H	750575571	G/G	G/G	C/C	0	1	1	0	0	0	1		1
chr2H_750575597	chr2H	750575597	G/G	G/G	C/C	0	1	1	0	0	0	1		1
chr2H_750745789	chr2H	750745789	C/C	C/C	T/T	0	1	1	0	1	0	0	HORVU2Hr1G121080	1
chr2H_750791548	chr2H	750791548	A/A	A/A	A/C	0	1	1	0	0	0	1	ENSRNA049438279	0
chr2H_750791573	chr2H	750791573	G/G	G/G	G/A	0	1	1	0	0	0	1	ENSRNA049438279	0
chr2H_750825538	chr2H	750825538	C/C	C/C	T/T	0	1	1	0	0	0	1	HORVU2Hr1G121110	1
chr2H_752343199	chr2H	752343199	G/G	G/G	A/A	0	1	1	0	0	0	1		1
chr2H_752619360	chr2H	752619360	A/A	A/A	G/G	0	1	1	0	0	0	1	HORVU2Hr1G122170	1
chr2H_752640376	chr2H	752640376	.	.	A/A	0	1	1	0	0	0	1	HORVU2Hr1G122180	0
chr2H_752640388	chr2H	752640388	.	.	C/C	0	1	1	0	0	0	1	HORVU2Hr1G122180	0
chr2H_752978233	chr2H	752978233	C/C	C/C	G/G	0	1	1	0	0	0	1		1
chr2H_753227443	chr2H	753227443	A/A	A/A	G/G	0	1	1	0	0	0	1	HORVU2Hr1G122440	1
chr2H_753288956	chr2H	753288956	A/A	A/C	A/C	1	1	0	0	0	0	1	HORVU2Hr1G122470	0
chr2H_753929215	chr2H	753929215	A/A	A/A	T/T	0	1	1	0	0	0	1	HORVU2Hr1G122850	1
chr2H_754643733	chr2H	754643733	.	.	C/C	0	1	1	0	0	0	1	HORVU2Hr1G123070	0
chr2H_754712244	chr2H	754712244	T/T	T/T	C/C	0	1	1	0	0	0	1	HORVU2Hr1G123110	1
chr2H_754716884	chr2H	754716884	G/G	G/G	T/T	0	1	1	0	0	0	1	HORVU2Hr1G123110	1
chr2H_754716891	chr2H	754716891	C/C	C/C	T/T	0	1	1	0	0	0	1	HORVU2Hr1G123110	1
chr2H_754716911	chr2H	754716911	C/C	C/C	T/T	0	1	1	0	0	0	1	HORVU2Hr1G123110	1
chr2H_755054243	chr2H	755054243	G/G	G/G	A/A	0	1	1	0	0	0	1		1
chr2H_755054263	chr2H	755054263	G/G	G/G	T/T	0	1	1	0	0	0	1		1
chr2H_755056158	chr2H	755056158	G/G	G/G	C/C	0	1	1	0	0	0	1		1
chr2H_755601559	chr2H	755601559	G/G	G/G	T/T	0	1	1	0	0	0	1		1
chr2H_756058163	chr2H	756058163	A/A	A/A	G/G	0	1	1	0	0	0	1		1
chr2H_758557302	chr2H	758557302	A/A	A/A	C/C	0	1	1	0	1	0	0	HORVU2Hr1G124430	1
chr2H_758675532	chr2H	758675532	C/C	C/C	G/G	0	1	1	0	0	1	0	HORVU2Hr1G124540	1
chr2H_758851189	chr2H	758851189	T/T	T/T	C/C	0	1	1	0	0	0	1	HORVU2Hr1G124650	1
chr2H_758921914	chr2H	758921914	A/A	A/A	G/G	0	1	1	0	0	0	1		1
chr2H_758926583	chr2H	758926583	C/C	C/C	T/T	0	1	1	0	0	0	1	HORVU2Hr1G124690	1
chr2H_758926609	chr2H	758926609	C/C	C/C	G/G	0	1	1	0	0	0	1	HORVU2Hr1G124690	1
chr2H_758964914	chr2H	758964914	.	.	G/A	0	1	1	0	0	0	1		0
chr2H_759410106	chr2H	759410106	C/C	C/C	G/G	0	1	1	0	0	1	0	HORVU2Hr1G124880	1
chr2H_759410121	chr2H	759410121	G/G	G/G	C/C	0	1	1	0	0	1	0	HORVU2Hr1G124880	1
chr2H_759410274	chr2H	759410274	C/C	C/C	T/T	0	1	1	0	1	0	0	HORVU2Hr1G124880	1
chr2H_760064295	chr2H	760064295	A/A	A/A	G/G	0	1	1	0	0	0	1		1
chr2H_760113302	chr2H	760113302	A/A	A/A	G/G	0	1	1	0	1	0	0	HORVU2Hr1G125050	1
chr2H_760113401	chr2H	760113401	A/A	A/A	G/G	0	1	1	0	1	0	0	HORVU2Hr1G125050	1
chr2H_760134815	chr2H	760134815	.	.	G/G	0	1	1	0	0	0	1	HORVU2Hr1G125080	0
chr2H_760134836	chr2H	760134836	.	.	A/A	0	1	1	0	0	0	1	HORVU2Hr1G125080	0
chr2H_760246167	chr2H	760246167	A/A	A/A	G/G	0	1	1	0	1	0	0	HORVU2Hr1G125110	1
chr2H_760247145	chr2H	760247145	C/C	C/C	T/T	0	1	1	0	1	0	0	HORVU2Hr1G125120	1
chr2H_760432550	chr2H	760432550	.	C/C	A/A	1	1	1	0	0	0	1	HORVU2Hr1G125200	0
chr2H_760432558	chr2H	760432558	.	C/C	G/G	1	1	1	0	0	0	1	HORVU2Hr1G125200	0
chr2H_760527391	chr2H	760527391	T/T	T/T	C/C	0	1	1	0	1	0	0	HORVU2Hr1G125230	1
chr2H_760527394	chr2H	760527394	G/G	G/G	A/A	0	1	1	0	1	0	0	HORVU2Hr1G125230	1
chr2H_761269770	chr2H	761269770	G/G	G/G	C/C	0	1	1	0	0	0	1	HORVU2Hr1G125630	1
chr2H_761269771	chr2H	761269771	T/T	T/T	A/A	0	1	1	0	0	0	1	HORVU2Hr1G125630	1
chr2H_761269799	chr2H	761269799	C/C	C/C	T/T	0	1	1	0	0	0	1	HORVU2Hr1G125630	1
chr2H_761712068	chr2H	761712068	A/A	A/A	G/G	0	1	1	0	0	0	1	HORVU2Hr1G125840	1
chr2H_762232421	chr2H	762232421	G/G	G/G	A/A	0	1	1	0	0	0	1		1
chr2H_762246675	chr2H	762246675	A/A	A/A	G/G	0	1	1	0	0	0	1		1
chr2H_762295836	chr2H	762295836	T/T	T/T	C/C	0	1	1	0	0	0	1		1
chr2H_762464939	chr2H	762464939	T/T	T/T	G/G	0	1	1	0	0	1	0	HORVU2Hr1G126040	1
chr2H_762828965	chr2H	762828965	G/G	G/G	A/A	0	1	1	0	1	0	0	HORVU2Hr1G126150	1
chr2H_763067986	chr2H	763067986	A/A	A/A	G/G	0	1	1	0	0	0	1		1
chr2H_763068018	chr2H	763068018	C/C	C/C	T/T	0	1	1	0	0	0	1		1
chr2H_763904086	chr2H	763904086	.	A/A	G/G	1	1	1	0	0	0	1		0
chr2H_763904109	chr2H	763904109	.	C/C	T/T	1	1	1	0	0	0	1		0
chr2H_763972104	chr2H	763972104	G/G	G/G	A/A	0	1	1	0	0	0	1	HORVU2Hr1G126610	1
chr2H_764088450	chr2H	764088450	G/G	G/G	T/T	0	1	1	0	0	0	1		1
chr2H_764088464	chr2H	764088464	C/C	C/C	G/G	0	1	1	0	0	0	1		1
chr2H_764121584	chr2H	764121584	T/T	T/T	C/C	0	1	1	0	0	0	1		1
chr2H_764288480	chr2H	764288480	G/G	G/G	A/A	0	1	1	0	0	1	0	HORVU2Hr1G126690	1
chr2H_764422263	chr2H	764422263	C/C	C/C	G/G	0	1	1	0	1	0	0	HORVU2Hr1G126730	1
chr2H_765158536	chr2H	765158536	C/C	C/C	T/T	0	1	1	0	0	1	0	HORVU2Hr1G126810	1
chr2H_765158547	chr2H	765158547	G/G	G/G	C/C	0	1	1	0	1	0	0	HORVU2Hr1G126810	1
chr2H_765158640	chr2H	765158640	G/G	G/G	A/A	0	1	1	0	1	0	0	HORVU2Hr1G126810	1
chr2H_765158649	chr2H	765158649	C/C	C/C	G/G	0	1	1	0	1	0	0	HORVU2Hr1G126810	1
chr2H_765606346	chr2H	765606346	C/C	.	C/C	1	0	1	0	0	1	0	HORVU2Hr1G126930	0
chr2H_767044901	chr2H	767044901	G/G	G/G	C/C	0	1	1	0	0	0	1	HORVU2Hr1G127360	1
chr2H_767183295	chr2H	767183295	G/G	G/G	A/A	0	1	1	0	0	0	1		1
chr2H_767604185	chr2H	767604185	G/G	G/G	C/C	0	1	1	0	1	0	0	HORVU2Hr1G127650	1
chr3H_2005480	chr3H	2005480	C/C	C/C	.	0	1	1	0	0	0	1	HORVU3Hr1G000940	0
chr3H_2363873	chr3H	2363873	T/T	T/T	G/G	0	1	1	0	0	0	1	HORVU3Hr1G001040	1
chr3H_2472070	chr3H	2472070	C/C	C/C	T/T	0	1	1	0	0	0	1		1
chr3H_2672278	chr3H	2672278	.	.	A/A	0	1	1	0	0	0	1	HORVU3Hr1G001230	0
chr3H_4069727	chr3H	4069727	C/C	C/C	.	0	1	1	0	0	0	1	HORVU3Hr1G002010	0
chr3H_7709474	chr3H	7709474	A/A	A/A	.	0	1	1	0	0	1	0	HORVU3Hr1G003020	0
chr3H_10289804	chr3H	10289804	G/G	G/G	A/A	0	1	1	0	0	0	1	HORVU3Hr1G003880	1
chr3H_11632231	chr3H	11632231	.	.	G/G	0	1	1	0	0	0	1	HORVU3Hr1G004420	0
chr3H_11969879	chr3H	11969879	T/T	T/T	C/C	0	1	1	0	0	0	1	HORVU3Hr1G004830	1
chr3H_11969886	chr3H	11969886	A/A	A/A	G/G	0	1	1	0	0	0	1	HORVU3Hr1G004830	1
chr3H_12402838	chr3H	12402838	G/G	G/G	C/C	0	1	1	0	0	0	1	HORVU3Hr1G005010	1
chr3H_12825092	chr3H	12825092	A/A	A/A	G/G	0	1	1	0	0	0	1		1
chr3H_13069462	chr3H	13069462	.	.	G/G	0	1	1	0	0	0	1		0
chr3H_13069495	chr3H	13069495	.	.	T/T	0	1	1	0	0	0	1		0
chr3H_13182143	chr3H	13182143	.	T/T	C/C	1	1	1	0	0	0	1	HORVU3Hr1G005350	0
chr3H_13795831	chr3H	13795831	C/C	C/C	A/A	0	1	1	0	0	1	0	HORVU3Hr1G005570	1
chr3H_13795900	chr3H	13795900	T/T	T/T	G/G	0	1	1	0	0	1	0	HORVU3Hr1G005570	1
chr3H_13795907	chr3H	13795907	A/A	A/A	G/G	0	1	1	0	1	0	0	HORVU3Hr1G005570	1
chr3H_13795917	chr3H	13795917	A/A	A/A	G/G	0	1	1	1	0	0	0	HORVU3Hr1G005570	1
chr3H_14118061	chr3H	14118061	T/T	T/T	C/C	0	1	1	0	0	0	1	HORVU3Hr1G005780	1
chr3H_14735008	chr3H	14735008	C/C	C/C	T/T	0	1	1	0	0	0	1	HORVU3Hr1G005950	1
chr3H_14947932	chr3H	14947932	A/A	A/A	G/G	0	1	1	0	0	0	1	HORVU3Hr1G006000	1
chr3H_14947941	chr3H	14947941	T/T	T/T	C/C	0	1	1	0	0	0	1	HORVU3Hr1G006000	1
chr3H_14947950	chr3H	14947950	A/A	A/A	G/G	0	1	1	0	0	0	1	HORVU3Hr1G006000	1
chr3H_15072342	chr3H	15072342	C/C	C/C	G/G	0	1	1	0	0	0	1		1
chr3H_15203121	chr3H	15203121	G/G	G/G	A/A	0	1	1	0	1	0	0	HORVU3Hr1G006170	1
chr3H_15203128	chr3H	15203128	T/T	T/T	C/C	0	1	1	0	0	1	0	HORVU3Hr1G006170	1
chr3H_15280507	chr3H	15280507	T/T	T/T	C/C	0	1	1	0	0	1	0	HORVU3Hr1G006260	1
chr3H_15282303	chr3H	15282303	T/T	T/T	G/G	0	1	1	0	0	0	1	HORVU3Hr1G006270	1
chr3H_15322398	chr3H	15322398	T/T	T/T	C/C	0	1	1	0	0	0	1	HORVU3Hr1G006330	1
chr3H_15894618	chr3H	15894618	A/A	A/A	G/G	0	1	1	0	0	0	1		1
chr3H_16499968	chr3H	16499968	T/T	T/T	C/C	0	1	1	0	1	0	0	HORVU3Hr1G006830	1
chr3H_17459101	chr3H	17459101	.	G/G	G/G	1	1	0	0	0	1	0	HORVU3Hr1G007200	0
chr3H_17459122	chr3H	17459122	.	G/G	G/G	1	1	0	0	1	0	0	HORVU3Hr1G007200	0
chr3H_17462948	chr3H	17462948	G/G	G/G	T/T	0	1	1	0	0	0	1	HORVU3Hr1G007210	1
chr3H_17462953	chr3H	17462953	T/T	T/T	C/C	0	1	1	0	0	0	1	HORVU3Hr1G007210	1
chr3H_17462978	chr3H	17462978	G/G	G/G	A/A	0	1	1	0	0	0	1	HORVU3Hr1G007210	1
chr3H_17463548	chr3H	17463548	.	.	G/G	0	1	1	0	0	0	1	HORVU3Hr1G007210	0
chr3H_17463783	chr3H	17463783	C/C	C/C	G/G	0	1	1	0	0	1	0	HORVU3Hr1G007210	1
chr3H_17464358	chr3H	17464358	C/C	C/C	T/T	0	1	1	0	0	0	1	HORVU3Hr1G007210	1
chr3H_17534665	chr3H	17534665	C/C	C/C	G/G	0	1	1	0	0	0	1		1
chr3H_17552304	chr3H	17552304	.	.	G/G	0	1	1	0	0	0	1	HORVU3Hr1G007250	0
chr3H_17552319	chr3H	17552319	.	.	A/A	0	1	1	0	0	0	1	HORVU3Hr1G007250	0
chr3H_17552324	chr3H	17552324	.	.	G/G	0	1	1	0	0	0	1	HORVU3Hr1G007250	0
chr3H_17558292	chr3H	17558292	T/T	T/T	.	0	1	1	0	0	0	1	HORVU3Hr1G007250	0
chr3H_17558373	chr3H	17558373	T/T	T/T	.	0	1	1	0	0	0	1	HORVU3Hr1G007250	0
chr3H_17672176	chr3H	17672176	C/C	C/C	A/A	0	1	1	0	0	0	1	HORVU3Hr1G007290	1
chr3H_17967977	chr3H	17967977	C/C	C/C	T/T	0	1	1	0	0	1	0	HORVU3Hr1G007540	1
chr3H_18139625	chr3H	18139625	A/A	A/A	.	0	1	1	0	0	0	1		0
chr3H_18201098	chr3H	18201098	G/G	G/G	.	0	1	1	0	0	1	0	HORVU3Hr1G007680	0
chr3H_18201136	chr3H	18201136	C/C	C/C	.	0	1	1	0	1	0	0	HORVU3Hr1G007680	0
chr3H_18204568	chr3H	18204568	G/G	G/G	C/C	0	1	1	0	1	0	0	HORVU3Hr1G007680	1
chr3H_18204571	chr3H	18204571	T/T	T/T	C/C	0	1	1	0	1	0	0	HORVU3Hr1G007680	1
chr3H_18204582	chr3H	18204582	A/A	A/A	G/G	0	1	1	0	0	1	0	HORVU3Hr1G007680	1
chr3H_18231332	chr3H	18231332	G/A	G/A	G/G	0	1	1	0	0	0	1	HORVU3Hr1G007680	0
chr3H_18550763	chr3H	18550763	C/C	C/C	A/A	0	1	1	0	0	0	1	HORVU3Hr1G007920	1
chr3H_19191477	chr3H	19191477	.	.	T/T	0	1	1	0	0	0	1		0
chr3H_19191510	chr3H	19191510	.	.	C/C	0	1	1	0	0	0	1		0
chr3H_19618456	chr3H	19618456	G/G	G/G	A/A	0	1	1	0	0	0	1		1
chr3H_19618487	chr3H	19618487	A/A	A/A	G/G	0	1	1	0	0	0	1		1
chr3H_19618499	chr3H	19618499	C/C	C/C	A/A	0	1	1	0	0	0	1		1
chr3H_19853558	chr3H	19853558	C/C	C/C	T/T	0	1	1	0	0	0	1		1
chr3H_19902749	chr3H	19902749	T/C	T/C	C/C	0	1	1	0	0	0	1	HORVU3Hr1G009240	0
chr3H_20562337	chr3H	20562337	C/C	C/C	.	0	1	1	0	0	0	1		0
chr3H_21017537	chr3H	21017537	A/A	A/A	C/C	0	1	1	0	0	0	1	HORVU3Hr1G009980	1
chr3H_21510206	chr3H	21510206	C/C	C/C	G/G	0	1	1	0	0	0	1		1
chr3H_21510227	chr3H	21510227	A/A	A/A	G/G	0	1	1	0	0	0	1		1
chr3H_23807904	chr3H	23807904	C/C	.	C/C	1	0	1	0	0	0	1	HORVU3Hr1G010870	0
chr3H_24614108	chr3H	24614108	.	G/G	G/G	1	1	0	0	0	1	0	HORVU3Hr1G011330	0
chr3H_24614113	chr3H	24614113	.	G/G	G/G	1	1	0	0	1	0	0	HORVU3Hr1G011330	0
chr3H_26791952	chr3H	26791952	A/A	A/A	G/G	0	1	1	0	1	0	0	HORVU3Hr1G012310	1
chr3H_32617238	chr3H	32617238	C/C	C/C	T/T	0	1	1	0	0	0	1	HORVU3Hr1G014250	1
chr3H_33266982	chr3H	33266982	C/C	C/C	T/T	0	1	1	0	0	0	1	ENSRNA049437297	1
chr3H_33266998	chr3H	33266998	T/T	T/T	C/C	0	1	1	0	0	0	1	ENSRNA049437297	1
chr3H_33468521	chr3H	33468521	G/G	G/G	C/C	0	1	1	0	0	0	1	HORVU3Hr1G014560	1
chr3H_33497697	chr3H	33497697	T/T	T/T	C/C	0	1	1	0	0	0	1		1
chr3H_33497730	chr3H	33497730	T/T	T/T	C/C	0	1	1	0	0	0	1		1
chr3H_34063307	chr3H	34063307	T/T	T/T	C/C	0	1	1	0	0	0	1	HORVU3Hr1G014720	1
chr3H_35065955	chr3H	35065955	G/G	G/G	A/A	0	1	1	0	0	0	1		1
chr3H_35065958	chr3H	35065958	G/G	G/G	A/A	0	1	1	0	0	0	1		1
chr3H_35637531	chr3H	35637531	.	A/A	G/G	1	1	1	0	0	0	1		0
chr3H_36785839	chr3H	36785839	T/T	T/T	C/C	0	1	1	0	1	0	0	HORVU3Hr1G015620	1
chr3H_37272451	chr3H	37272451	.	G/G	G/G	1	1	0	0	0	0	1	HORVU3Hr1G015730	0
chr3H_37272455	chr3H	37272455	.	A/A	G/A	1	1	1	0	0	0	1	HORVU3Hr1G015730	0
chr3H_39193745	chr3H	39193745	G/G	G/G	G/A	0	1	1	0	0	0	1	HORVU3Hr1G016230	0
chr3H_39284082	chr3H	39284082	G/G	G/G	T/T	0	1	1	0	0	0	1	HORVU3Hr1G016240	1
chr3H_39455480	chr3H	39455480	G/G	G/G	A/A	0	1	1	0	0	1	0	HORVU3Hr1G016310	1
chr3H_39457919	chr3H	39457919	C/C	C/C	G/G	0	1	1						1
chr3H_39645580	chr3H	39645580	.	.	C/C	0	1	1	0	0	0	1	HORVU3Hr1G016360	0
chr3H_40051823	chr3H	40051823	G/G	G/G	C/C	0	1	1	0	0	0	1		1
chr3H_42399836	chr3H	42399836	C/C	C/C	T/T	0	1	1	0	1	0	0	HORVU3Hr1G016940	1
chr3H_42759732	chr3H	42759732	T/T	T/T	C/C	0	1	1	0	0	1	0	HORVU3Hr1G016990	1
chr3H_42759815	chr3H	42759815	G/G	G/G	C/C	0	1	1	0	0	1	0	HORVU3Hr1G016990	1
chr3H_44040409	chr3H	44040409	T/T	.	T/T	1	0	1	0	0	0	1	HORVU3Hr1G017330	0
chr3H_44040448	chr3H	44040448	T/T	.	T/T	1	0	1	0	0	0	1	HORVU3Hr1G017330	0
chr3H_45327353	chr3H	45327353	A/A	A/A	C/C	0	1	1	0	0	0	1	HORVU3Hr1G017610	1
chr3H_45333080	chr3H	45333080	G/G	G/G	C/C	0	1	1	0	0	0	1	HORVU3Hr1G017630	1
chr3H_45727176	chr3H	45727176	G/G	G/G	A/A	0	1	1	0	0	1	0	HORVU3Hr1G017730	1
chr3H_49148812	chr3H	49148812	C/C	C/C	C/T	0	1	1	0	0	0	1		0
chr3H_49280200	chr3H	49280200	C/C	C/C	C/G	0	1	1	0	1	0	0	HORVU3Hr1G018820	0
chr3H_52183144	chr3H	52183144	G/G	G/G	G/A	0	1	1	0	0	0	1	HORVU3Hr1G019210	0
chr3H_68846039	chr3H	68846039	T/T	T/T	C/T	0	1	1	0	0	0	1	HORVU3Hr1G021320	0
chr3H_75014787	chr3H	75014787	C/C	C/C	T/T	0	1	1	0	0	1	0	HORVU3Hr1G021810	1
chr3H_77503329	chr3H	77503329	G/G	G/G	A/A	0	1	1	0	0	0	1	HORVU3Hr1G022170	1
chr3H_78238747	chr3H	78238747	.	G/G	G/G	1	1	0	0	1	0	0	HORVU3Hr1G022260	0
chr3H_78238748	chr3H	78238748	.	A/A	A/A	1	1	0	0	0	1	0	HORVU3Hr1G022260	0
chr3H_90576613	chr3H	90576613	G/C	G/G	G/G	1	1	0	0	0	1	0	HORVU3Hr1G024030	0
chr3H_99070412	chr3H	99070412	.	.	T/T	0	1	1	0	1	0	0	HORVU3Hr1G025060	0
chr3H_99070423	chr3H	99070423	.	.	C/C	0	1	1	0	0	1	0	HORVU3Hr1G025060	0
chr3H_173436262	chr3H	173436262	C/C	C/C	G/C	0	1	1	0	0	0	1	HORVU3Hr1G033220	0
chr3H_180834411	chr3H	180834411	G/G	G/G	T/T	0	1	1	0	0	0	1		1
chr3H_190499695	chr3H	190499695	T/T	.	T/T	1	0	1	0	0	0	1	HORVU3Hr1G034750	0
chr3H_197365520	chr3H	197365520	.	G/G	T/T	1	1	1	1	0	0	0	HORVU3Hr1G035410	0
chr3H_197365544	chr3H	197365544	.	A/A	G/G	1	1	1	0	1	0	0	HORVU3Hr1G035410	0
chr3H_237996849	chr3H	237996849	C/C	C/C	.	0	1	1	0	0	0	1	HORVU3Hr1G039880	0
chr3H_273880134	chr3H	273880134	T/T	T/T	.	0	1	1	0	0	0	1		0
chr3H_273880144	chr3H	273880144	G/G	G/G	.	0	1	1	0	0	0	1		0
chr3H_275845227	chr3H	275845227	.	G/G	G/G	1	1	0	0	0	0	1	HORVU3Hr1G042970	0
chr3H_285101218	chr3H	285101218	G/G	G/G	G/T	0	1	1	0	0	0	1	HORVU3Hr1G044150	0
chr3H_298550935	chr3H	298550935	.	G/G	.	1	0	1	0	0	0	1	HORVU3Hr1G045410	0
chr3H_298550947	chr3H	298550947	.	G/G	.	1	0	1	0	0	0	1	HORVU3Hr1G045410	0
chr3H_306384360	chr3H	306384360	A/A	A/A	.	0	1	1	0	0	0	1		0
chr3H_343268233	chr3H	343268233	.	.	G/G	0	1	1	0	0	0	1		0
chr3H_395193866	chr3H	395193866	.	.	G/G	0	1	1	0	0	0	1		0
chr3H_398203899	chr3H	398203899	A/A	.	A/A	1	0	1	0	0	0	1		0
chr3H_420069234	chr3H	420069234	.	A/A	A/A	1	1	0	0	0	0	1		0
chr3H_421866661	chr3H	421866661	G/G	G/G	A/A	0	1	1	0	0	0	1		1
chr3H_421866684	chr3H	421866684	C/C	T/C	T/C	1	1	0	0	0	0	1		0
chr3H_434100432	chr3H	434100432	C/C	C/C	A/A	0	1	1	0	0	0	1		1
chr3H_435389999	chr3H	435389999	G/G	G/G	A/A	0	1	1	0	0	0	1	HORVU3Hr1G057840	1
chr3H_442563051	chr3H	442563051	C/C	C/C	A/A	0	1	1	0	0	0	1	HORVU3Hr1G058650	1
chr3H_448188679	chr3H	448188679	T/T	.	T/T	1	0	1	0	0	0	1	HORVU3Hr1G059230	0
chr3H_453798018	chr3H	453798018	G/G	G/G	A/A	0	1	1	0	0	0	1	HORVU3Hr1G059700	1
chr3H_453798021	chr3H	453798021	G/G	G/G	T/T	0	1	1	0	0	0	1	HORVU3Hr1G059700	1
chr3H_453798033	chr3H	453798033	G/G	G/G	A/A	0	1	1	0	0	0	1	HORVU3Hr1G059700	1
chr3H_470819949	chr3H	470819949	G/G	G/G	A/A	0	1	1						1
chr3H_488415081	chr3H	488415081	C/T	C/T	C/C	0	1	1	0	0	0	1		0
chr3H_490134704	chr3H	490134704	T/C	T/C	T/T	0	1	1	0	1	0	0	HORVU3Hr1G064130	0
chr3H_490245359	chr3H	490245359	A/A	A/A	G/G	0	1	1	0	0	1	0	HORVU3Hr1G064200	1
chr3H_490257835	chr3H	490257835	G/G	G/G	A/A	0	1	1						1
chr3H_491083385	chr3H	491083385	.	C/C	T/T	1	1	1	0	0	0	1	HORVU3Hr1G064340	0
chr3H_491353589	chr3H	491353589	.	.	A/A	0	1	1	0	0	1	0	HORVU3Hr1G064350	0
chr3H_491353610	chr3H	491353610	.	.	G/G	0	1	1	0	0	1	0	HORVU3Hr1G064350	0
chr3H_497825606	chr3H	497825606	A/A	A/A	C/C	0	1	1	0	0	0	1	HORVU3Hr1G065320	1
chr3H_498136366	chr3H	498136366	A/A	A/A	T/T	0	1	1	0	0	0	1	HORVU3Hr1G065360	1
chr3H_506941673	chr3H	506941673	G/G	G/G	A/A	0	1	1	0	0	0	1	HORVU3Hr1G066650	1
chr3H_507871359	chr3H	507871359	.	.	A/A	0	1	1	0	0	0	1	HORVU3Hr1G066850	0
chr3H_509077047	chr3H	509077047	.	A/A	T/T	1	1	1	0	0	0	1	HORVU3Hr1G067020	0
chr3H_509077086	chr3H	509077086	.	T/T	C/C	1	1	1	0	0	0	1	HORVU3Hr1G067020	0
chr3H_511050236	chr3H	511050236	A/A	A/A	G/G	0	1	1	0	1	0	0	HORVU3Hr1G067280	1
chr3H_512678197	chr3H	512678197	T/T	T/T	A/A	0	1	1	0	0	0	1	HORVU3Hr1G067470	1
chr3H_514095441	chr3H	514095441	T/T	T/T	C/C	0	1	1	0	1	0	0	HORVU3Hr1G067720	1
chr3H_514095507	chr3H	514095507	C/C	C/C	T/T	0	1	1	0	1	0	0	HORVU3Hr1G067720	1
chr3H_514217688	chr3H	514217688	G/G	G/G	A/A	0	1	1	0	0	0	1	HORVU3Hr1G067750	1
chr3H_514217697	chr3H	514217697	G/G	G/G	T/T	0	1	1	0	0	0	1	HORVU3Hr1G067750	1
chr3H_524261835	chr3H	524261835	T/T	T/T	C/C	0	1	1	0	0	0	1		1
chr3H_526164255	chr3H	526164255	C/C	C/C	A/A	0	1	1	0	0	0	1	HORVU3Hr1G069400	1
chr3H_526173854	chr3H	526173854	A/A	A/A	G/G	0	1	1	0	0	0	1		1
chr3H_527080062	chr3H	527080062	T/T	T/T	C/C	0	1	1	0	0	0	1		1
chr3H_527297790	chr3H	527297790	.	.	T/T	0	1	1	0	0	0	1	HORVU3Hr1G069560	0
chr3H_528551993	chr3H	528551993	A/A	.	A/A	1	0	1	0	0	0	1	HORVU3Hr1G069730	0
chr3H_530113688	chr3H	530113688	A/A	A/A	G/G	0	1	1	0	1	0	0	HORVU3Hr1G069990	1
chr3H_531272624	chr3H	531272624	G/G	G/G	A/A	0	1	1	0	0	0	1	HORVU3Hr1G070180	1
chr3H_531272645	chr3H	531272645	C/C	C/C	G/G	0	1	1	0	0	0	1	HORVU3Hr1G070180	1
chr3H_531272662	chr3H	531272662	T/T	T/T	G/G	0	1	1	0	0	0	1	HORVU3Hr1G070180	1
chr3H_538029556	chr3H	538029556	.	A/A	A/A	1	1	0	0	0	1	0	HORVU3Hr1G071090	0
chr3H_539800548	chr3H	539800548	T/T	T/T	C/C	0	1	1	0	0	0	1	HORVU3Hr1G071320	1
chr3H_542015339	chr3H	542015339	T/T	T/T	C/C	0	1	1	0	1	0	0	HORVU3Hr1G071660	1
chr3H_542015386	chr3H	542015386	G/G	G/G	A/A	0	1	1	0	0	0	1	HORVU3Hr1G071660	1
chr3H_542737876	chr3H	542737876	.	T/T	C/C	1	1	1	0	0	0	1		0
chr3H_542737883	chr3H	542737883	.	T/T	G/G	1	1	1	0	0	0	1		0
chr3H_550216750	chr3H	550216750	G/G	G/G	.	0	1	1	0	0	0	1	HORVU3Hr1G072920	0
chr3H_552910078	chr3H	552910078	C/C	C/C	T/T	0	1	1	0	0	0	1	HORVU3Hr1G073290	1
chr3H_553834243	chr3H	553834243	.	.	G/G	0	1	1	0	0	0	1	HORVU3Hr1G073520	0
chr3H_553834250	chr3H	553834250	.	.	C/C	0	1	1	0	0	0	1	HORVU3Hr1G073520	0
chr3H_557554561	chr3H	557554561	C/G	C/G	G/G	0	1	1	0	0	1	0	HORVU3Hr1G074230	0
chr3H_559148294	chr3H	559148294	A/A	A/A	C/C	0	1	1	0	1	0	0	HORVU3Hr1G074680	1
chr3H_559682294	chr3H	559682294	G/G	G/G	A/A	0	1	1	0	0	0	1	ENSRNA049435720	1
chr3H_559801064	chr3H	559801064	A/A	A/A	C/C	0	1	1	0	0	0	1	HORVU3Hr1G074770	1
chr3H_559801075	chr3H	559801075	G/G	G/G	A/A	0	1	1	0	0	0	1	HORVU3Hr1G074770	1
chr3H_559880150	chr3H	559880150	C/C	C/C	A/A	0	1	1	0	0	0	1	HORVU3Hr1G074800	1
chr3H_561302062	chr3H	561302062	A/A	A/A	.	0	1	1	0	0	0	1	ENSRNA049487906	0
chr3H_561302079	chr3H	561302079	T/T	T/T	.	0	1	1	0	0	0	1	ENSRNA049487906	0
chr3H_566698664	chr3H	566698664	T/T	T/T	C/C	0	1	1	0	0	0	1	HORVU3Hr1G075900	1
chr3H_567166741	chr3H	567166741	C/C	C/C	G/G	0	1	1	0	0	0	1	HORVU3Hr1G075960	1
chr3H_568575903	chr3H	568575903	.	C/C	.	1	0	1	0	0	0	1		0
chr3H_568582312	chr3H	568582312	G/G	G/G	A/A	0	1	1	0	1	0	0	HORVU3Hr1G076430	1
chr3H_568582331	chr3H	568582331	C/C	C/C	G/G	0	1	1	0	0	1	0	HORVU3Hr1G076430	1
chr3H_568712592	chr3H	568712592	C/C	C/C	T/T	0	1	1	0	0	0	1		1
chr3H_568713818	chr3H	568713818	T/T	T/T	.	0	1	1	0	0	0	1		0
chr3H_568713845	chr3H	568713845	G/G	G/G	.	0	1	1	0	0	0	1		0
chr3H_569508527	chr3H	569508527	C/C	C/C	G/G	0	1	1	0	1	0	0	HORVU3Hr1G076710	1
chr3H_570002150	chr3H	570002150	G/G	G/G	T/T	0	1	1	0	0	0	1	HORVU3Hr1G076760	1
chr3H_570801666	chr3H	570801666	A/A	A/A	G/G	0	1	1	0	0	0	1	HORVU3Hr1G076880	1
chr3H_571785601	chr3H	571785601	.	.	C/C	0	1	1	0	0	0	1	HORVU3Hr1G077170	0
chr3H_574098011	chr3H	574098011	.	C/C	G/G	1	1	1	0	0	1	0	HORVU3Hr1G077610	0
chr3H_574671811	chr3H	574671811	G/G	G/G	A/A	0	1	1	0	0	0	1	HORVU3Hr1G077740	1
chr3H_582536360	chr3H	582536360	C/C	C/C	T/T	0	1	1	0	0	0	1	HORVU3Hr1G079270	1
chr3H_584406056	chr3H	584406056	G/G	G/G	C/C	0	1	1	0	0	0	1		1
chr3H_585208987	chr3H	585208987	T/T	T/T	.	0	1	1	0	1	0	0	HORVU3Hr1G079750	0
chr3H_585700523	chr3H	585700523	G/G	G/G	A/A	0	1	1	0	0	1	0	HORVU3Hr1G079900	1
chr3H_589722805	chr3H	589722805	G/G	G/G	A/A	0	1	1	0	1	0	0	HORVU3Hr1G080640	1
chr3H_594391944	chr3H	594391944	A/A	A/A	G/G	0	1	1	0	1	0	0	HORVU3Hr1G081300	1
chr3H_596517574	chr3H	596517574	C/C	C/C	A/A	0	1	1	0	0	0	1	HORVU3Hr1G081860	1
chr3H_596601261	chr3H	596601261	C/C	C/C	G/G	0	1	1	0	1	0	0	HORVU3Hr1G081920	1
chr3H_596601303	chr3H	596601303	T/T	T/T	G/G	0	1	1	0	1	0	0	HORVU3Hr1G081920	1
chr3H_596601312	chr3H	596601312	G/G	G/G	A/A	0	1	1	0	1	0	0	HORVU3Hr1G081920	1
chr3H_598830527	chr3H	598830527	.	A/A	A/C	1	1	1	0	0	0	1	HORVU3Hr1G082350	0
chr3H_605209381	chr3H	605209381	G/G	G/G	C/C	0	1	1	0	0	0	1	HORVU3Hr1G083790	1
chr3H_610697483	chr3H	610697483	C/C	C/C	T/T	0	1	1	0	0	0	1	HORVU3Hr1G084990	1
chr3H_613863769	chr3H	613863769	G/G	G/G	T/T	0	1	1	0	0	0	1		1
chr3H_615132840	chr3H	615132840	C/C	C/C	A/A	0	1	1	0	0	0	1	HORVU3Hr1G086020	1
chr3H_616661088	chr3H	616661088	G/G	G/G	A/A	0	1	1	0	0	1	0	HORVU3Hr1G086340	1
chr3H_620460377	chr3H	620460377	.	.	C/C	0	1	1	0	0	0	1	HORVU3Hr1G087180	0
chr3H_620573642	chr3H	620573642	T/T	T/T	.	0	1	1	0	0	0	1	HORVU3Hr1G087220	0
chr3H_620573651	chr3H	620573651	G/G	G/G	.	0	1	1	0	0	0	1	HORVU3Hr1G087220	0
chr3H_621483057	chr3H	621483057	T/T	T/T	C/C	0	1	1	0	0	0	1	HORVU3Hr1G087550	1
chr3H_621796023	chr3H	621796023	C/C	C/C	A/A	0	1	1	0	0	0	1	HORVU3Hr1G087600	1
chr3H_621817235	chr3H	621817235	.	.	G/G	0	1	1	0	0	0	1	HORVU3Hr1G087620	0
chr3H_622785608	chr3H	622785608	A/A	A/A	G/G	0	1	1	0	1	0	0	HORVU3Hr1G087790	1
chr3H_622964770	chr3H	622964770	A/A	A/A	T/T	0	1	1	0	0	0	1	HORVU3Hr1G087890	1
chr3H_623103746	chr3H	623103746	A/A	A/A	C/C	0	1	1	0	0	0	1		1
chr3H_623130349	chr3H	623130349	.	T/T	T/T	1	1	0	0	1	0	0	HORVU3Hr1G087970	0
chr3H_623372011	chr3H	623372011	C/C	C/C	T/T	0	1	1	0	0	1	0	HORVU3Hr1G088050	1
chr3H_623649109	chr3H	623649109	T/T	T/T	G/G	0	1	1	0	0	0	1	HORVU3Hr1G088100	1
chr3H_624134106	chr3H	624134106	C/C	C/C	G/G	0	1	1	0	0	0	1	HORVU3Hr1G088220	1
chr3H_624134107	chr3H	624134107	G/G	G/G	C/C	0	1	1	0	0	0	1	HORVU3Hr1G088220	1
chr3H_624134120	chr3H	624134120	T/T	T/T	G/G	0	1	1	0	0	0	1	HORVU3Hr1G088220	1
chr3H_624911117	chr3H	624911117	G/G	G/G	A/A	0	1	1	0	1	0	0	HORVU3Hr1G088440	1
chr3H_625370611	chr3H	625370611	C/C	C/C	G/G	0	1	1	0	0	0	1		1
chr3H_625402651	chr3H	625402651	C/C	C/C	T/T	0	1	1	0	0	0	1		1
chr3H_625407212	chr3H	625407212	.	G/G	T/T	1	1	1	0	0	0	1		0
chr3H_625618524	chr3H	625618524	G/G	G/G	T/T	0	1	1	0	0	0	1	HORVU3Hr1G088700	1
chr3H_625826222	chr3H	625826222	C/C	C/C	T/T	0	1	1	0	1	0	0	HORVU3Hr1G088780	1
chr3H_626448500	chr3H	626448500	G/G	G/G	A/A	0	1	1	0	0	0	1	HORVU3Hr1G088900	1
chr3H_626448564	chr3H	626448564	C/C	C/C	T/T	0	1	1	0	0	0	1	HORVU3Hr1G088900	1
chr3H_626780475	chr3H	626780475	C/C	C/C	T/T	0	1	1	0	0	0	1		1
chr3H_626780480	chr3H	626780480	A/A	A/A	G/G	0	1	1	0	0	0	1		1
chr3H_627363522	chr3H	627363522	G/G	G/G	A/A	0	1	1	0	1	0	0	HORVU3Hr1G089090	1
chr3H_627492440	chr3H	627492440	A/A	A/A	T/T	0	1	1	0	0	0	1	HORVU3Hr1G089140	1
chr3H_627492455	chr3H	627492455	T/T	T/T	G/G	0	1	1	0	0	0	1	HORVU3Hr1G089140	1
chr3H_627750362	chr3H	627750362	C/C	C/C	T/T	0	1	1	0	1	0	0	HORVU3Hr1G089160	1
chr3H_627791453	chr3H	627791453	G/G	G/G	T/T	0	1	1	0	0	1	0	HORVU3Hr1G089210	1
chr3H_627791474	chr3H	627791474	A/A	A/A	G/G	0	1	1	0	0	1	0	HORVU3Hr1G089210	1
chr3H_627884541	chr3H	627884541	A/A	A/A	C/C	0	1	1	0	0	0	1	HORVU3Hr1G089260	1
chr3H_629447254	chr3H	629447254	C/C	C/C	C/T	0	1	1	1	0	0	0	HORVU3Hr1G089690	0
chr3H_629447277	chr3H	629447277	C/C	C/C	C/T	0	1	1	0	1	0	0	HORVU3Hr1G089690	0
chr3H_630881953	chr3H	630881953	A/A	A/A	G/G	0	1	1	0	1	0	0	HORVU3Hr1G090180	1
chr3H_630881968	chr3H	630881968	A/A	A/A	T/T	0	1	1	0	1	0	0	HORVU3Hr1G090180	1
chr3H_630881990	chr3H	630881990	T/T	T/T	C/C	0	1	1	0	0	1	0	HORVU3Hr1G090180	1
chr3H_630931722	chr3H	630931722	C/C	C/C	T/T	0	1	1	0	0	1	0	HORVU3Hr1G090220	1
chr3H_630931735	chr3H	630931735	C/C	C/C	T/T	0	1	1	0	1	0	0	HORVU3Hr1G090220	1
chr3H_631110320	chr3H	631110320	C/C	C/C	G/G	0	1	1	0	0	0	1	HORVU3Hr1G090270	1
chr3H_631110363	chr3H	631110363	T/T	T/T	G/G	0	1	1	0	0	1	0	HORVU3Hr1G090270	1
chr3H_631832727	chr3H	631832727	G/G	G/G	C/C	0	1	1	0	0	0	1	HORVU3Hr1G090460	1
chr3H_633154767	chr3H	633154767	T/T	C/C	T/T	1	0	1	0	0	0	1		1
chr3H_634579317	chr3H	634579317	.	.	C/C	0	1	1	0	0	0	1	HORVU3Hr1G091120	0
chr3H_634581718	chr3H	634581718	T/T	.	T/T	1	0	1	0	0	0	1	HORVU3Hr1G091120	0
chr3H_634621411	chr3H	634621411	T/T	.	T/T	1	0	1	0	0	1	0	HORVU3Hr1G091140	0
chr3H_634621419	chr3H	634621419	T/T	.	T/T	1	0	1	0	0	1	0	HORVU3Hr1G091140	0
chr3H_634621522	chr3H	634621522	C/C	.	C/C	1	0	1	0	1	0	0	HORVU3Hr1G091140	0
chr3H_637773956	chr3H	637773956	.	.	A/A	0	1	1	0	0	0	1		0
chr3H_637773960	chr3H	637773960	.	.	T/T	0	1	1	0	0	0	1		0
chr3H_637773983	chr3H	637773983	.	.	T/T	0	1	1	0	0	0	1		0
chr3H_643009785	chr3H	643009785	G/G	G/G	G/C	0	1	1	0	0	1	0	HORVU3Hr1G093550	0
chr3H_643009800	chr3H	643009800	A/A	A/A	G/A	0	1	1	0	0	1	0	HORVU3Hr1G093550	0
chr3H_644705983	chr3H	644705983	.	.	G/G	0	1	1	0	0	0	1	HORVU3Hr1G093930	0
chr3H_645873075	chr3H	645873075	A/A	.	G/G	1	1	1	0	0	0	1	HORVU3Hr1G094450	0
chr3H_653555595	chr3H	653555595	C/C	C/C	T/T	0	1	1	0	1	0	0	HORVU3Hr1G096570	1
chr3H_659333498	chr3H	659333498	.	C/C	C/C	1	1	0	0	0	0	1		0
chr3H_659522658	chr3H	659522658	A/A	.	.	1	1	0	0	0	0	1	HORVU3Hr1G098640	0
chr3H_660180837	chr3H	660180837	.	T/T	T/T	1	1	0	0	1	0	0	HORVU3Hr1G098870	0
chr3H_660325377	chr3H	660325377	T/T	C/T	T/T	1	0	1	0	0	0	1		0
chr3H_660325385	chr3H	660325385	A/A	G/A	A/A	1	0	1	0	0	0	1		0
chr3H_661637408	chr3H	661637408	A/A	.	A/A	1	0	1	0	0	0	1	HORVU3Hr1G099440	0
chr3H_661788572	chr3H	661788572	G/G	G/G	G/A	0	1	1	0	1	0	0	HORVU3Hr1G099530	0
chr3H_661788583	chr3H	661788583	G/G	G/G	G/A	0	1	1	0	0	1	0	HORVU3Hr1G099530	0
chr3H_662959732	chr3H	662959732	A/A	A/A	.	0	1	1	0	0	1	0	HORVU3Hr1G100030	0
chr3H_665188557	chr3H	665188557	G/G	G/G	A/A	0	1	1	0	0	0	1	HORVU3Hr1G102890	1
chr3H_665188558	chr3H	665188558	C/C	C/C	T/T	0	1	1	0	0	0	1	HORVU3Hr1G102890	1
chr3H_665625045	chr3H	665625045	G/G	G/G	A/A	0	1	1	0	0	0	1	HORVU3Hr1G103360	1
chr3H_665647748	chr3H	665647748	G/G	G/G	.	0	1	1	0	0	0	1	HORVU3Hr1G103450	0
chr3H_665647779	chr3H	665647779	T/T	T/T	.	0	1	1	0	0	0	1	HORVU3Hr1G103450	0
chr3H_666297337	chr3H	666297337	C/C	C/C	T/T	0	1	1	0	0	1	0	HORVU3Hr1G104290	1
chr3H_667174686	chr3H	667174686	C/G	C/C	C/G	1	0	1	0	0	1	0	HORVU3Hr1G104790	0
chr3H_670130906	chr3H	670130906	.	T/T	T/T	1	1	0	0	0	1	0	HORVU3Hr1G105820	0
chr3H_670130916	chr3H	670130916	.	A/A	A/A	1	1	0	0	1	0	0	HORVU3Hr1G105820	0
chr3H_670142583	chr3H	670142583	.	T/T	T/T	1	1	0	0	0	0	1	HORVU3Hr1G105820	0
chr3H_674019290	chr3H	674019290	G/G	.	G/G	1	0	1	0	0	0	1		0
chr3H_674019336	chr3H	674019336	G/G	.	G/G	1	0	1	0	0	0	1		0
chr3H_674019338	chr3H	674019338	A/A	.	A/A	1	0	1	0	0	0	1		0
chr3H_676042572	chr3H	676042572	A/A	A/A	T/T	0	1	1	0	0	0	1	HORVU3Hr1G108680	1
chr3H_676627518	chr3H	676627518	C/C	C/C	G/G	0	1	1	0	0	0	1	HORVU3Hr1G108930	1
chr3H_676627522	chr3H	676627522	G/G	G/G	T/T	0	1	1	0	0	0	1	HORVU3Hr1G108930	1
chr3H_676627569	chr3H	676627569	G/G	G/G	A/A	0	1	1	0	0	0	1	HORVU3Hr1G108930	1
chr3H_676682362	chr3H	676682362	T/T	T/T	C/C	0	1	1	0	0	0	1		1
chr3H_677376626	chr3H	677376626	C/C	C/C	.	0	1	1	0	0	0	1	HORVU3Hr1G109230	0
chr3H_677530442	chr3H	677530442	T/T	T/T	C/C	0	1	1	0	0	0	1	HORVU3Hr1G109300	1
chr3H_677530476	chr3H	677530476	T/T	T/T	C/C	0	1	1	0	0	0	1	HORVU3Hr1G109300	1
chr3H_677530478	chr3H	677530478	C/C	C/C	T/T	0	1	1	0	0	0	1	HORVU3Hr1G109300	1
chr3H_677530491	chr3H	677530491	C/C	C/C	T/T	0	1	1	0	0	0	1	HORVU3Hr1G109300	1
chr3H_677740161	chr3H	677740161	C/C	C/C	T/T	0	1	1	0	1	0	0	HORVU3Hr1G109370	1
chr3H_678373587	chr3H	678373587	T/T	T/T	A/A	0	1	1	0	0	0	1		1
chr3H_679262053	chr3H	679262053	.	G/G	G/G	1	1	0	0	1	0	0	HORVU3Hr1G109760	0
chr3H_681614268	chr3H	681614268	G/G	G/G	A/A	0	1	1	0	0	1	0	HORVU3Hr1G110430	1
chr3H_681631794	chr3H	681631794	T/T	T/T	T/C	0	1	1	0	0	0	1	HORVU3Hr1G110440	0
chr3H_681645522	chr3H	681645522	T/T	T/T	C/C	0	1	1	0	1	0	0	HORVU3Hr1G110450	1
chr3H_682742366	chr3H	682742366	A/A	A/A	G/G	0	1	1	0	0	0	1		1
chr3H_682742570	chr3H	682742570	C/C	C/C	G/G	0	1	1	0	0	0	1		1
chr3H_682742584	chr3H	682742584	C/C	C/C	A/A	0	1	1	0	0	0	1		1
chr3H_682769661	chr3H	682769661	G/G	G/G	A/A	0	1	1	0	0	0	1	HORVU3Hr1G111150	1
chr3H_683830525	chr3H	683830525	A/A	A/A	G/G	0	1	1	0	0	0	1		1
chr3H_683830533	chr3H	683830533	T/T	T/T	C/C	0	1	1	0	0	0	1		1
chr3H_683830579	chr3H	683830579	T/T	T/T	G/G	0	1	1	0	0	0	1		1
chr3H_683874813	chr3H	683874813	A/A	A/A	T/T	0	1	1	0	0	0	1	HORVU3Hr1G111650	1
chr3H_683921616	chr3H	683921616	A/A	A/A	T/T	0	1	1	0	0	0	1		1
chr3H_683921658	chr3H	683921658	G/G	G/G	A/A	0	1	1	0	0	0	1		1
chr3H_684050154	chr3H	684050154	C/C	C/C	T/T	0	1	1	0	0	0	1		1
chr3H_684050188	chr3H	684050188	C/C	C/C	A/A	0	1	1	0	0	0	1		1
chr3H_684172257	chr3H	684172257	T/T	T/T	A/A	0	1	1	0	0	0	1	HORVU3Hr1G111670	1
chr3H_684172262	chr3H	684172262	G/G	G/G	A/A	0	1	1	0	0	0	1	HORVU3Hr1G111670	1
chr3H_684247845	chr3H	684247845	A/A	A/A	G/G	0	1	1	0	0	0	1		1
chr3H_684471576	chr3H	684471576	G/G	G/G	C/C	0	1	1	0	0	0	1	HORVU3Hr1G111740	1
chr3H_686751650	chr3H	686751650	C/C	C/C	T/T	0	1	1	0	1	0	0	HORVU3Hr1G112690	1
chr3H_687071302	chr3H	687071302	C/C	C/C	T/T	0	1	1	0	0	1	0	HORVU3Hr1G112760	1
chr3H_687147125	chr3H	687147125	C/C	C/C	T/T	0	1	1	0	0	0	1	HORVU3Hr1G112810	1
chr3H_687592775	chr3H	687592775	G/G	G/G	A/A	0	1	1	0	0	0	1		1
chr3H_687592796	chr3H	687592796	C/C	C/C	G/G	0	1	1	0	0	0	1		1
chr3H_688277895	chr3H	688277895	A/A	A/A	C/C	0	1	1	0	0	0	1		1
chr3H_688503774	chr3H	688503774	A/A	A/A	G/G	0	1	1	0	0	0	1	ENSRNA049488073	1
chr3H_689086730	chr3H	689086730	A/A	A/A	G/A	0	1	1	0	0	0	1	HORVU3Hr1G113790	0
chr3H_689086738	chr3H	689086738	C/C	C/C	T/C	0	1	1	0	0	0	1	HORVU3Hr1G113790	0
chr3H_692799771	chr3H	692799771	C/C	C/C	T/T	0	1	1						1
chr3H_693426364	chr3H	693426364	G/G	G/G	C/C	0	1	1	0	0	0	1	HORVU3Hr1G115580	1
chr3H_693813220	chr3H	693813220	C/C	C/C	C/T	0	1	1	0	0	0	1		0
chr3H_694173329	chr3H	694173329	A/A	A/A	G/G	0	1	1	0	0	0	1		1
chr3H_694173362	chr3H	694173362	T/T	T/T	C/C	0	1	1	0	0	0	1		1
chr3H_694179554	chr3H	694179554	C/C	C/C	T/T	0	1	1	0	0	0	1		1
chr3H_694362876	chr3H	694362876	G/G	G/G	C/C	0	1	1	0	0	1	0	HORVU3Hr1G115880	1
chr3H_694535251	chr3H	694535251	C/T	C/T	C/C	0	1	1	0	0	0	1	ENSRNA049434656	0
chr3H_694535263	chr3H	694535263	A/G	A/G	A/A	0	1	1	0	0	0	1	ENSRNA049434656	0
chr3H_695244702	chr3H	695244702	A/A	A/A	G/G	0	1	1	0	0	0	1	HORVU3Hr1G116060	1
chr3H_695244781	chr3H	695244781	A/A	A/A	G/G	0	1	1	0	0	0	1	HORVU3Hr1G116060	1
chr3H_695252811	chr3H	695252811	G/G	G/G	A/A	0	1	1	0	0	0	1	HORVU3Hr1G116080	1
chr3H_695720335	chr3H	695720335	T/T	T/T	C/C	0	1	1	0	0	0	1	HORVU3Hr1G116350	1
chr3H_695720354	chr3H	695720354	T/T	T/T	C/C	0	1	1	0	0	0	1	HORVU3Hr1G116350	1
chr3H_695720380	chr3H	695720380	C/C	C/C	G/G	0	1	1	0	0	0	1	HORVU3Hr1G116350	1
chr3H_695808739	chr3H	695808739	C/C	C/C	T/T	0	1	1						1
chr3H_699593704	chr3H	699593704	G/G	G/G	C/C	0	1	1	0	0	1	0	HORVU3Hr1G117910	1
chr4H_371527	chr4H	371527	G/G	G/G	T/T	0	1	1						1
chr4H_1035542	chr4H	1035542	A/A	A/A	G/G	0	1	1	0	0	0	1	HORVU4Hr1G000560	1
chr4H_1258103	chr4H	1258103	A/A	A/A	G/G	0	1	1	0	0	1	0	HORVU4Hr1G000750	1
chr4H_1258116	chr4H	1258116	C/C	C/C	T/T	0	1	1	0	0	1	0	HORVU4Hr1G000750	1
chr4H_1797834	chr4H	1797834	G/G	G/G	C/C	0	1	1	0	1	0	0	HORVU4Hr1G001190	1
chr4H_3725993	chr4H	3725993	.	G/G	C/C	1	1	1	0	0	0	1	HORVU4Hr1G002120	0
chr4H_3726011	chr4H	3726011	.	C/C	C/C	1	1	0	0	0	0	1	HORVU4Hr1G002120	0
chr4H_3727172	chr4H	3727172	A/A	A/A	C/C	0	1	1	0	0	0	1	HORVU4Hr1G002120	1
chr4H_4223668	chr4H	4223668	G/G	G/G	.	0	1	1	0	0	0	1	HORVU4Hr1G002310	0
chr4H_6345654	chr4H	6345654	T/T	.	C/C	1	1	1	0	0	1	0	HORVU4Hr1G003210	0
chr4H_9733573	chr4H	9733573	G/G	G/G	C/C	0	1	1	0	0	0	1	HORVU4Hr1G004260	1
chr4H_10004994	chr4H	10004994	C/C	C/C	T/T	0	1	1	0	0	0	1	HORVU4Hr1G004410	1
chr4H_10017455	chr4H	10017455	C/C	C/C	T/T	0	1	1	0	0	0	1	HORVU4Hr1G004460	1
chr4H_10105155	chr4H	10105155	G/G	G/G	A/A	0	1	1	0	1	0	0	HORVU4Hr1G004540	1
chr4H_10203419	chr4H	10203419	A/A	A/A	C/C	0	1	1	0	0	0	1		1
chr4H_10523412	chr4H	10523412	G/G	G/G	A/A	0	1	1	0	0	0	1	HORVU4Hr1G004750	1
chr4H_10531421	chr4H	10531421	G/G	G/G	C/C	0	1	1	0	1	0	0	HORVU4Hr1G004780	1
chr4H_11220297	chr4H	11220297	G/G	G/G	A/A	0	1	1	0	1	0	0	HORVU4Hr1G005100	1
chr4H_11336428	chr4H	11336428	G/G	G/G	C/C	0	1	1	0	0	0	1	HORVU4Hr1G005140	1
chr4H_12458754	chr4H	12458754	T/T	T/T	C/C	0	1	1	0	0	0	1	HORVU4Hr1G005510	1
chr4H_12458769	chr4H	12458769	T/T	T/T	C/C	0	1	1	0	0	0	1	HORVU4Hr1G005510	1
chr4H_12458771	chr4H	12458771	G/G	G/G	C/C	0	1	1	0	0	0	1	HORVU4Hr1G005510	1
chr4H_13819165	chr4H	13819165	A/A	A/A	C/C	0	1	1	0	0	1	0	HORVU4Hr1G005870	1
chr4H_15499152	chr4H	15499152	.	A/A	A/A	1	1	0	0	0	0	1		0
chr4H_19386793	chr4H	19386793	T/T	T/T	C/C	0	1	1	0	0	1	0	HORVU4Hr1G007400	1
chr4H_21424705	chr4H	21424705	A/A	A/A	.	0	1	1	0	1	0	0	HORVU4Hr1G007880	0
chr4H_21424750	chr4H	21424750	A/A	A/A	.	0	1	1	0	1	0	0	HORVU4Hr1G007880	0
chr4H_21438658	chr4H	21438658	G/G	G/G	C/C	0	1	1	0	0	1	0	HORVU4Hr1G007890	1
chr4H_21692806	chr4H	21692806	T/T	T/T	C/C	0	1	1	0	0	0	1		1
chr4H_22778990	chr4H	22778990	G/G	G/G	A/A	0	1	1	0	0	0	1	HORVU4Hr1G008360	1
chr4H_26230487	chr4H	26230487	T/T	.	T/T	1	0	1	0	0	0	1	HORVU4Hr1G009230	0
chr4H_31460134	chr4H	31460134	C/G	C/G	C/C	0	1	1	0	0	0	1		0
chr4H_33378895	chr4H	33378895	C/C	C/C	C/T	0	1	1	0	0	0	1	HORVU4Hr1G010980	0
chr4H_36945572	chr4H	36945572	C/C	C/C	T/T	0	1	1	0	0	1	0	HORVU4Hr1G011770	1
chr4H_37744170	chr4H	37744170	C/C	C/C	T/T	0	1	1	0	1	0	0	HORVU4Hr1G011910	1
chr4H_37744181	chr4H	37744181	T/T	T/T	C/C	0	1	1	0	0	1	0	HORVU4Hr1G011910	1
chr4H_38265879	chr4H	38265879	A/A	A/A	G/G	0	1	1	0	0	0	1		1
chr4H_46493772	chr4H	46493772	A/A	A/A	G/G	0	1	1	0	0	0	1	HORVU4Hr1G013360	1
chr4H_46778276	chr4H	46778276	A/A	A/A	G/G	0	1	1	0	0	0	1	HORVU4Hr1G013420	1
chr4H_49425643	chr4H	49425643	.	.	A/T	0	1	1	0	0	1	0	HORVU4Hr1G013750	0
chr4H_49425688	chr4H	49425688	C/C	C/C	C/T	0	1	1	0	1	0	0	HORVU4Hr1G013750	0
chr4H_57312538	chr4H	57312538	G/G	G/G	.	0	1	1	0	0	0	1	HORVU4Hr1G015060	0
chr4H_57312551	chr4H	57312551	C/C	C/C	.	0	1	1	0	0	0	1	HORVU4Hr1G015060	0
chr4H_59510551	chr4H	59510551	T/T	T/T	C/C	0	1	1	0	0	0	1	HORVU4Hr1G015400	1
chr4H_59510552	chr4H	59510552	C/C	C/C	A/A	0	1	1	0	0	0	1	HORVU4Hr1G015400	1
chr4H_78486653	chr4H	78486653	C/C	C/C	T/T	0	1	1	0	0	1	0	HORVU4Hr1G017610	1
chr4H_100674100	chr4H	100674100	.	C/C	.	1	0	1	0	0	0	1	HORVU4Hr1G020320	0
chr4H_115044283	chr4H	115044283	A/A	G/G	.	1	1	1	0	0	0	1		0
chr4H_115044302	chr4H	115044302	A/A	A/A	.	0	1	1	0	0	0	1		0
chr4H_133883770	chr4H	133883770	G/G	G/C	G/C	1	1	0	0	0	0	1		0
chr4H_147935426	chr4H	147935426	A/A	A/A	.	0	1	1	0	0	0	1		0
chr4H_183346012	chr4H	183346012	G/T	G/G	G/G	1	1	0	0	0	0	1		0
chr4H_277706202	chr4H	277706202	.	.	A/A	0	1	1	0	0	0	1		0
chr4H_307783760	chr4H	307783760	.	T/T	T/T	1	1	0	0	0	0	1	HORVU4Hr1G040140	0
chr4H_310960048	chr4H	310960048	A/G	A/G	.	0	1	1	0	0	0	1		0
chr4H_310960060	chr4H	310960060	T/C	T/C	.	0	1	1	0	0	0	1		0
chr4H_312195344	chr4H	312195344	G/G	G/G	A/A	0	1	1	0	0	0	1		1
chr4H_349554615	chr4H	349554615	A/A	A/A	C/C	0	1	1	0	1	0	0	HORVU4Hr1G043840	1
chr4H_395037551	chr4H	395037551	G/A	G/G	.	1	1	1	0	0	0	1	HORVU4Hr1G048800	0
chr4H_404679241	chr4H	404679241	G/G	G/G	A/A	0	1	1	0	0	0	1	HORVU4Hr1G049770	1
chr4H_418192626	chr4H	418192626	G/G	G/G	A/A	0	1	1	0	1	0	0	HORVU4Hr1G051120	1
chr4H_419294120	chr4H	419294120	A/A	A/A	G/G	0	1	1	0	0	0	1	HORVU4Hr1G051230	1
chr4H_420614207	chr4H	420614207	C/C	C/C	T/T	0	1	1	0	0	0	1		1
chr4H_420614243	chr4H	420614243	A/A	A/A	G/G	0	1	1	0	0	0	1		1
chr4H_421580710	chr4H	421580710	C/C	C/C	T/T	0	1	1	0	0	0	1		1
chr4H_432750523	chr4H	432750523	G/G	G/G	C/C	0	1	1	0	1	0	0	HORVU4Hr1G052320	1
chr4H_448831536	chr4H	448831536	T/G	T/T	T/G	1	0	1	0	0	0	1	HORVU4Hr1G053870	0
chr4H_455671904	chr4H	455671904	G/A	G/A	G/G	0	1	1	0	0	0	1		0
chr4H_458771865	chr4H	458771865	C/C	C/C	G/G	0	1	1	0	0	1	0	HORVU4Hr1G054800	1
chr4H_458771951	chr4H	458771951	C/C	C/C	T/T	0	1	1	0	0	1	0	HORVU4Hr1G054800	1
chr4H_461454157	chr4H	461454157	.	T/T	C/C	1	1	1	0	0	0	1	HORVU4Hr1G055030	0
chr4H_461454174	chr4H	461454174	.	A/A	A/A	1	1	0	0	0	0	1	HORVU4Hr1G055030	0
chr4H_462724789	chr4H	462724789	.	.	C/C	0	1	1	0	0	0	1		0
chr4H_462951792	chr4H	462951792	A/A	A/A	G/G	0	1	1	0	0	0	1	HORVU4Hr1G055160	1
chr4H_468029930	chr4H	468029930	G/G	G/G	C/C	0	1	1	0	0	1	0	HORVU4Hr1G055750	1
chr4H_469445076	chr4H	469445076	C/C	C/C	T/T	0	1	1	0	0	0	1	HORVU4Hr1G055870	1
chr4H_471262657	chr4H	471262657	T/T	T/T	A/A	0	1	1	0	0	0	1		1
chr4H_471262661	chr4H	471262661	C/C	C/C	G/G	0	1	1	0	0	0	1		1
chr4H_472533316	chr4H	472533316	G/G	G/G	T/T	0	1	1	0	0	0	1	HORVU4Hr1G056250	1
chr4H_473423534	chr4H	473423534	C/C	.	C/C	1	0	1	0	0	0	1		0
chr4H_473423539	chr4H	473423539	G/G	.	A/A	1	1	1	0	0	0	1		0
chr4H_475361007	chr4H	475361007	C/C	C/C	T/T	0	1	1	0	0	0	1	HORVU4Hr1G056600	1
chr4H_476205736	chr4H	476205736	.	.	T/G	0	1	1	0	0	0	1	HORVU4Hr1G056660	0
chr4H_476205766	chr4H	476205766	.	.	G/G	0	1	1	0	0	0	1	HORVU4Hr1G056660	0
chr4H_482657189	chr4H	482657189	.	.	C/C	0	1	1	0	0	0	1	HORVU4Hr1G057520	0
chr4H_486759666	chr4H	486759666	C/C	C/C	T/T	0	1	1	0	0	0	1		1
chr4H_489437908	chr4H	489437908	T/T	T/T	G/G	0	1	1	0	1	0	0	HORVU4Hr1G058550	1
chr4H_489437913	chr4H	489437913	T/T	T/T	C/C	0	1	1	0	0	1	0	HORVU4Hr1G058550	1
chr4H_491277574	chr4H	491277574	C/C	C/C	T/T	0	1	1	0	0	0	1	HORVU4Hr1G058790	1
chr4H_497531370	chr4H	497531370	C/C	C/C	.	0	1	1						0
chr4H_497531380	chr4H	497531380	C/C	C/C	.	0	1	1						0
chr4H_502678465	chr4H	502678465	A/A	A/A	G/G	0	1	1	0	1	0	0	HORVU4Hr1G059930	1
chr4H_509560606	chr4H	509560606	G/G	G/G	C/C	0	1	1	0	0	0	1		1
chr4H_510808562	chr4H	510808562	A/A	A/A	G/G	0	1	1	0	0	0	1	HORVU4Hr1G060880	1
chr4H_511792200	chr4H	511792200	C/C	C/C	T/T	0	1	1	0	0	0	1	HORVU4Hr1G060970	1
chr4H_516287411	chr4H	516287411	G/G	G/G	T/T	0	1	1	0	0	0	1		1
chr4H_517030184	chr4H	517030184	A/A	A/A	T/T	0	1	1	0	0	0	1		1
chr4H_517030198	chr4H	517030198	A/A	A/A	G/G	0	1	1	0	0	0	1		1
chr4H_523846707	chr4H	523846707	C/C	C/C	G/G	0	1	1	0	0	0	1	HORVU4Hr1G062580	1
chr4H_523846745	chr4H	523846745	C/C	C/C	G/G	0	1	1	0	0	0	1	HORVU4Hr1G062580	1
chr4H_530439140	chr4H	530439140	G/G	G/G	A/A	0	1	1	0	0	0	1		1
chr4H_530439183	chr4H	530439183	T/T	T/T	.	0	1	1	0	0	0	1		0
chr4H_530439191	chr4H	530439191	G/G	G/G	.	0	1	1	0	0	0	1		0
chr4H_530914223	chr4H	530914223	A/A	A/A	C/C	0	1	1	0	0	1	0	HORVU4Hr1G063360	1
chr4H_531521393	chr4H	531521393	A/A	A/A	G/G	0	1	1	0	1	0	0	HORVU4Hr1G063480	1
chr4H_531524849	chr4H	531524849	C/C	C/C	G/G	0	1	1	0	0	0	1	HORVU4Hr1G063490	1
chr4H_531524879	chr4H	531524879	A/A	A/A	G/G	0	1	1	0	0	1	0	HORVU4Hr1G063490	1
chr4H_532184223	chr4H	532184223	T/T	T/T	C/C	0	1	1	0	1	0	0	HORVU4Hr1G063640	1
chr4H_532184242	chr4H	532184242	A/A	A/A	A/T	0	1	1	0	0	1	0	HORVU4Hr1G063640	0
chr4H_532184262	chr4H	532184262	C/C	C/C	C/T	0	1	1	0	1	0	0	HORVU4Hr1G063640	0
chr4H_532184280	chr4H	532184280	C/C	C/C	C/A	0	1	1	0	0	1	0	HORVU4Hr1G063640	0
chr4H_533098639	chr4H	533098639	G/G	G/G	A/A	0	1	1	0	0	0	1		1
chr4H_533098674	chr4H	533098674	A/A	A/A	G/G	0	1	1	0	0	0	1		1
chr4H_533098682	chr4H	533098682	A/A	A/A	C/C	0	1	1	0	0	0	1		1
chr4H_534648832	chr4H	534648832	A/A	A/A	G/G	0	1	1	0	0	0	1	HORVU4Hr1G063820	1
chr4H_534648918	chr4H	534648918	G/G	G/G	A/A	0	1	1	0	0	1	0	HORVU4Hr1G063820	1
chr4H_537014306	chr4H	537014306	C/C	C/T	C/T	1	1	0	0	0	1	0	HORVU4Hr1G064080	0
chr4H_539093087	chr4H	539093087	G/G	G/G	C/C	0	1	1	0	0	1	0	HORVU4Hr1G064280	1
chr4H_542585757	chr4H	542585757	T/T	T/T	C/C	0	1	1	0	0	0	1	HORVU4Hr1G064820	1
chr4H_542586605	chr4H	542586605	T/T	T/T	C/C	0	1	1	0	0	1	0	HORVU4Hr1G064820	1
chr4H_544347028	chr4H	544347028	T/T	T/T	C/C	0	1	1	0	0	0	1	HORVU4Hr1G065200	1
chr4H_544812821	chr4H	544812821	G/G	G/G	A/A	0	1	1	0	0	0	1	HORVU4Hr1G065410	1
chr4H_545420895	chr4H	545420895	A/A	A/A	G/G	0	1	1	0	0	0	1	HORVU4Hr1G065440	1
chr4H_546485137	chr4H	546485137	A/A	A/A	C/C	0	1	1	0	0	0	1		1
chr4H_546785595	chr4H	546785595	G/G	G/G	C/C	0	1	1	0	0	0	1		1
chr4H_547041513	chr4H	547041513	C/C	.	C/C	1	0	1	0	0	0	1		0
chr4H_547041534	chr4H	547041534	T/T	.	T/T	1	0	1	0	0	0	1		0
chr4H_547723233	chr4H	547723233	G/G	G/G	A/A	0	1	1	0	0	0	1		1
chr4H_547832938	chr4H	547832938	T/T	T/T	.	0	1	1	0	0	0	1		0
chr4H_547832941	chr4H	547832941	C/C	C/C	.	0	1	1	0	0	0	1		0
chr4H_547832966	chr4H	547832966	T/T	T/T	.	0	1	1	0	0	0	1		0
chr4H_552174543	chr4H	552174543	A/A	A/A	G/G	0	1	1	0	0	1	0	HORVU4Hr1G066300	1
chr4H_553446895	chr4H	553446895	T/T	T/T	C/C	0	1	1	0	0	0	1	HORVU4Hr1G066360	1
chr4H_553758026	chr4H	553758026	A/A	A/A	T/T	0	1	1	0	0	0	1	HORVU4Hr1G066470	1
chr4H_555181745	chr4H	555181745	G/G	G/G	A/A	0	1	1	0	0	1	0	HORVU4Hr1G066750	1
chr4H_555181759	chr4H	555181759	A/A	A/A	C/C	0	1	1	0	0	1	0	HORVU4Hr1G066750	1
chr4H_555181789	chr4H	555181789	C/C	C/C	T/T	0	1	1	0	0	0	1	HORVU4Hr1G066750	1
chr4H_555181866	chr4H	555181866	C/C	C/C	G/G	0	1	1	0	0	0	1	HORVU4Hr1G066750	1
chr4H_555182012	chr4H	555182012	A/A	A/A	G/G	0	1	1	0	0	0	1	HORVU4Hr1G066750	1
chr4H_556049221	chr4H	556049221	T/T	.	C/C	1	1	1	1	0	0	0	HORVU4Hr1G066920	0
chr4H_556481156	chr4H	556481156	T/T	T/T	A/A	0	1	1	0	0	0	1	HORVU4Hr1G066960	1
chr4H_556481158	chr4H	556481158	C/C	C/C	A/A	0	1	1	0	0	0	1	HORVU4Hr1G066960	1
chr4H_557589531	chr4H	557589531	C/C	C/C	T/T	0	1	1	0	0	0	1	HORVU4Hr1G067140	1
chr4H_563097209	chr4H	563097209	C/C	C/C	.	0	1	1	0	0	0	1	HORVU4Hr1G067840	0
chr4H_566060012	chr4H	566060012	C/C	C/C	T/T	0	1	1	0	1	0	0	HORVU4Hr1G068550	1
chr4H_566060030	chr4H	566060030	T/T	T/T	C/C	0	1	1						1
chr4H_566114477	chr4H	566114477	G/G	G/G	C/C	0	1	1	0	0	1	0	HORVU4Hr1G068560	1
chr4H_566114524	chr4H	566114524	T/T	T/T	C/C	0	1	1	0	0	1	0	HORVU4Hr1G068560	1
chr4H_566805880	chr4H	566805880	G/T	G/G	G/G	1	1	0	0	0	0	1	HORVU4Hr1G068710	0
chr4H_568073970	chr4H	568073970	C/C	C/C	G/G	0	1	1	0	0	1	0	HORVU4Hr1G068960	1
chr4H_568078115	chr4H	568078115	G/G	G/G	T/T	0	1	1	0	1	0	0	HORVU4Hr1G068960	1
chr4H_568184652	chr4H	568184652	A/A	A/A	C/C	0	1	1	0	0	0	1	HORVU4Hr1G069060	1
chr4H_568509685	chr4H	568509685	C/C	C/C	T/T	0	1	1	0	1	0	0	HORVU4Hr1G069100	1
chr4H_569060926	chr4H	569060926	G/G	G/G	A/A	0	1	1	0	0	0	1	HORVU4Hr1G069210	1
chr4H_569060950	chr4H	569060950	C/C	C/C	A/A	0	1	1	0	0	0	1	HORVU4Hr1G069210	1
chr4H_569060962	chr4H	569060962	A/A	A/A	C/C	0	1	1	0	0	0	1	HORVU4Hr1G069210	1
chr4H_572804132	chr4H	572804132	T/T	T/T	C/C	0	1	1	0	1	0	0	HORVU4Hr1G069790	1
chr4H_572804136	chr4H	572804136	A/A	A/A	G/G	0	1	1	0	0	1	0	HORVU4Hr1G069790	1
chr4H_576408108	chr4H	576408108	G/G	G/G	C/C	0	1	1	0	1	0	0	HORVU4Hr1G070530	1
chr4H_577665568	chr4H	577665568	C/C	C/C	T/T	0	1	1	0	0	1	0	HORVU4Hr1G070860	1
chr4H_577924579	chr4H	577924579	A/A	A/A	C/C	0	1	1	0	0	0	1	ENSRNA049445248	1
chr4H_578442443	chr4H	578442443	.	G/G	G/G	1	1	0	0	0	1	0	HORVU4Hr1G070970	0
chr4H_579833271	chr4H	579833271	G/G	G/G	.	0	1	1	0	0	0	1		0
chr4H_580004566	chr4H	580004566	A/A	A/A	G/G	0	1	1	0	0	0	1		1
chr4H_580004620	chr4H	580004620	G/G	G/G	A/A	0	1	1	0	0	0	1		1
chr4H_580595806	chr4H	580595806	G/G	G/G	A/A	0	1	1						1
chr4H_580595822	chr4H	580595822	T/T	T/T	C/C	0	1	1	0	0	0	1	HORVU4Hr1G071450	1
chr4H_580595874	chr4H	580595874	A/A	A/A	G/G	0	1	1	0	0	0	1	HORVU4Hr1G071450	1
chr4H_580772505	chr4H	580772505	C/C	C/C	T/T	0	1	1	0	0	0	1		1
chr4H_581147312	chr4H	581147312	G/G	G/G	C/C	0	1	1	0	0	1	0	HORVU4Hr1G071610	1
chr4H_583646613	chr4H	583646613	A/A	A/A	G/G	0	1	1	0	0	0	1	HORVU4Hr1G072150	1
chr4H_584395458	chr4H	584395458	G/G	G/G	A/A	0	1	1						1
chr4H_584395459	chr4H	584395459	G/G	G/G	T/T	0	1	1	0	0	0	1	HORVU4Hr1G072320	1
chr4H_584395491	chr4H	584395491	T/T	T/T	C/C	0	1	1	0	0	0	1	HORVU4Hr1G072320	1
chr4H_584503138	chr4H	584503138	C/C	C/C	T/T	0	1	1	0	0	0	1	HORVU4Hr1G072340	1
chr4H_584503145	chr4H	584503145	G/G	G/G	A/A	0	1	1	0	0	0	1	HORVU4Hr1G072340	1
chr4H_585200521	chr4H	585200521	C/C	C/C	T/T	0	1	1	0	0	0	1	HORVU4Hr1G072480	1
chr4H_585683613	chr4H	585683613	C/C	C/C	A/A	0	1	1	0	1	0	0	HORVU4Hr1G072540	1
chr4H_595321314	chr4H	595321314	C/C	C/T	C/T	1	1	0	0	0	0	1	ENSRNA049476731	0
chr4H_595329891	chr4H	595329891	.	G/G	G/G	1	1	0	0	0	1	0	HORVU4Hr1G074740	0
chr4H_597631100	chr4H	597631100	.	.	G/G	0	1	1	0	0	0	1		0
chr4H_597631135	chr4H	597631135	.	.	A/A	0	1	1	0	0	0	1		0
chr4H_600033427	chr4H	600033427	T/T	T/T	.	0	1	1	0	0	0	1	HORVU4Hr1G076150	0
chr4H_601124547	chr4H	601124547	.	T/T	T/T	1	1	0	0	0	0	1	HORVU4Hr1G076600	0
chr4H_601124561	chr4H	601124561	.	G/G	G/G	1	1	0	0	0	0	1	HORVU4Hr1G076600	0
chr4H_601124574	chr4H	601124574	.	T/T	T/T	1	1	0	0	0	0	1	HORVU4Hr1G076600	0
chr4H_603788532	chr4H	603788532	A/A	A/A	.	0	1	1	0	0	0	1	HORVU4Hr1G077300	0
chr4H_603788568	chr4H	603788568	G/G	.	G/G	1	0	1	0	0	0	1	HORVU4Hr1G077300	0
chr4H_608055094	chr4H	608055094	.	G/G	G/G	1	1	0	0	0	0	1	HORVU4Hr1G078610	0
chr4H_608055109	chr4H	608055109	.	C/C	C/C	1	1	0	0	0	0	1	HORVU4Hr1G078610	0
chr4H_608765026	chr4H	608765026	.	.	C/C	0	1	1	0	0	0	1		0
chr4H_609319308	chr4H	609319308	C/C	C/C	C/T	0	1	1	0	0	0	1	HORVU4Hr1G078840	0
chr4H_609319333	chr4H	609319333	G/G	G/G	G/A	0	1	1	0	0	0	1	HORVU4Hr1G078840	0
chr4H_613808919	chr4H	613808919	.	.	A/A	0	1	1	0	1	0	0	HORVU4Hr1G080050	0
chr4H_614991231	chr4H	614991231	G/G	G/G	A/A	0	1	1	0	0	0	1		1
chr4H_616160670	chr4H	616160670	A/A	A/A	G/G	0	1	1	0	0	0	1		1
chr4H_616160682	chr4H	616160682	T/T	T/T	C/C	0	1	1	0	0	0	1		1
chr4H_616202167	chr4H	616202167	C/C	C/C	G/G	0	1	1	0	0	0	1		1
chr4H_616425085	chr4H	616425085	C/C	C/C	T/T	0	1	1	0	0	1	0	HORVU4Hr1G080590	1
chr4H_616983907	chr4H	616983907	T/T	T/T	C/C	0	1	1	0	0	1	0	HORVU4Hr1G080720	1
chr4H_616984035	chr4H	616984035	.	.	C/C	0	1	1	0	1	0	0	HORVU4Hr1G080720	0
chr4H_616984050	chr4H	616984050	.	.	C/C	0	1	1	0	1	0	0	HORVU4Hr1G080720	0
chr4H_617213288	chr4H	617213288	.	.	G/G	0	1	1	0	0	0	1		0
chr4H_617213335	chr4H	617213335	.	.	G/G	0	1	1	0	0	0	1		0
chr4H_617424363	chr4H	617424363	A/A	A/A	G/G	0	1	1	0	0	0	1	HORVU4Hr1G080840	1
chr4H_617879466	chr4H	617879466	G/G	G/G	A/A	0	1	1	0	0	0	1	ENSRNA049482653	1
chr4H_617879515	chr4H	617879515	G/G	G/G	A/A	0	1	1	0	0	0	1	ENSRNA049482653	1
chr4H_618007785	chr4H	618007785	T/T	T/T	.	0	1	1	0	1	0	0	HORVU4Hr1G081040	0
chr4H_618296970	chr4H	618296970	A/A	A/A	.	0	1	1	0	0	1	0	HORVU4Hr1G081070	0
chr4H_618676356	chr4H	618676356	G/G	G/G	A/A	0	1	1	0	0	1	0	HORVU4Hr1G081210	1
chr4H_618687144	chr4H	618687144	C/C	C/C	T/T	0	1	1	0	0	0	1	HORVU4Hr1G081220	1
chr4H_619207095	chr4H	619207095	G/G	G/G	A/A	0	1	1	0	0	0	1	HORVU4Hr1G081390	1
chr4H_619207098	chr4H	619207098	C/C	C/C	A/A	0	1	1	0	0	0	1	HORVU4Hr1G081390	1
chr4H_619207111	chr4H	619207111	T/T	T/T	G/G	0	1	1	0	0	0	1	HORVU4Hr1G081390	1
chr4H_619322083	chr4H	619322083	C/C	C/C	G/G	0	1	1	0	1	0	0	HORVU4Hr1G081430	1
chr4H_619358346	chr4H	619358346	T/T	T/T	C/C	0	1	1	0	0	0	1		1
chr4H_619358360	chr4H	619358360	G/G	G/G	A/A	0	1	1	0	0	0	1		1
chr4H_619722973	chr4H	619722973	G/G	G/G	A/A	0	1	1	0	0	0	1		1
chr4H_619969077	chr4H	619969077	T/T	T/T	.	0	1	1	0	0	0	1	HORVU4Hr1G081660	0
chr4H_619969094	chr4H	619969094	C/C	C/C	.	0	1	1	0	0	0	1	HORVU4Hr1G081660	0
chr4H_620021083	chr4H	620021083	T/T	T/T	C/C	0	1	1	0	1	0	0	HORVU4Hr1G081670	1
chr4H_620087644	chr4H	620087644	.	.	G/G	0	1	1	0	0	0	1		0
chr4H_623468504	chr4H	623468504	A/A	A/A	C/C	0	1	1	0	1	0	0	HORVU4Hr1G083020	1
chr4H_623514633	chr4H	623514633	T/C	C/C	T/T	1	1	1	0	0	1	0	HORVU4Hr1G083030	0
chr4H_623514653	chr4H	623514653	C/C	C/C	T/T	0	1	1	0	0	1	0	HORVU4Hr1G083030	1
chr4H_623555555	chr4H	623555555	G/G	G/G	T/T	0	1	1	0	0	0	1		1
chr4H_623555556	chr4H	623555556	C/C	C/C	G/G	0	1	1	0	0	0	1		1
chr4H_624306515	chr4H	624306515	T/T	T/T	C/C	0	1	1	0	0	0	1	HORVU4Hr1G083150	1
chr4H_624560446	chr4H	624560446	T/T	T/T	A/A	0	1	1	0	0	0	1	HORVU4Hr1G083190	1
chr4H_624565130	chr4H	624565130	G/G	G/G	C/C	0	1	1	0	1	0	0	HORVU4Hr1G083190	1
chr4H_624588486	chr4H	624588486	A/A	A/A	G/G	0	1	1	0	0	0	1	HORVU4Hr1G083210	1
chr4H_624588922	chr4H	624588922	G/G	G/G	A/A	0	1	1						1
chr4H_624589317	chr4H	624589317	C/C	C/C	T/T	0	1	1	0	0	1	0	HORVU4Hr1G083210	1
chr4H_624589381	chr4H	624589381	T/T	T/T	C/C	0	1	1	0	0	1	0	HORVU4Hr1G083210	1
chr4H_624627719	chr4H	624627719	C/C	C/C	T/T	0	1	1	0	0	0	1	HORVU4Hr1G083250	1
chr4H_624627799	chr4H	624627799	G/G	G/G	T/T	0	1	1	0	0	0	1	HORVU4Hr1G083250	1
chr4H_625311528	chr4H	625311528	T/T	T/T	A/A	0	1	1	0	0	0	1	HORVU4Hr1G083410	1
chr4H_626405249	chr4H	626405249	A/A	A/A	T/T	0	1	1	0	0	0	1	ENSRNA049445105	1
chr4H_626405278	chr4H	626405278	T/T	T/T	C/C	0	1	1	0	0	0	1	ENSRNA049445105	1
chr4H_626405290	chr4H	626405290	G/G	G/G	C/C	0	1	1	0	0	0	1	ENSRNA049445105	1
chr4H_626835832	chr4H	626835832	C/C	C/C	T/T	0	1	1	0	0	0	1	HORVU4Hr1G083860	1
chr4H_626852275	chr4H	626852275	C/C	C/C	G/G	0	1	1	0	0	0	1	HORVU4Hr1G083870	1
chr4H_626852310	chr4H	626852310	T/T	T/T	A/A	0	1	1	0	0	0	1	HORVU4Hr1G083870	1
chr4H_626861924	chr4H	626861924	G/G	G/G	C/C	0	1	1	0	0	0	1		1
chr4H_627441433	chr4H	627441433	A/A	A/A	G/G	0	1	1	0	1	0	0	HORVU4Hr1G084120	1
chr4H_627461081	chr4H	627461081	G/G	G/G	G/A	0	1	1	0	0	0	1		0
chr4H_627461090	chr4H	627461090	G/G	G/G	A/G	0	1	1	0	0	0	1		0
chr4H_627488044	chr4H	627488044	.	C/C	G/G	1	1	1	0	1	0	0	HORVU4Hr1G084140	0
chr4H_627488051	chr4H	627488051	.	G/G	A/A	1	1	1	0	0	1	0	HORVU4Hr1G084140	0
chr4H_627960599	chr4H	627960599	G/G	G/G	A/A	0	1	1	0	0	1	0	HORVU4Hr1G084230	1
chr4H_629594099	chr4H	629594099	.	T/T	T/T	1	1	0	0	0	0	1	HORVU4Hr1G084710	0
chr4H_630504740	chr4H	630504740	T/T	T/T	A/A	0	1	1	0	0	0	1	HORVU4Hr1G084920	1
chr4H_630855901	chr4H	630855901	G/G	G/G	A/A	0	1	1	0	0	1	0	HORVU4Hr1G085050	1
chr4H_630860014	chr4H	630860014	C/C	C/C	T/T	0	1	1	0	1	0	0	HORVU4Hr1G085050	1
chr4H_630862850	chr4H	630862850	A/A	A/A	G/G	0	1	1	0	0	0	1	HORVU4Hr1G085050	1
chr4H_630956550	chr4H	630956550	G/G	G/G	C/C	0	1	1	0	0	0	1	HORVU4Hr1G085140	1
chr4H_631421869	chr4H	631421869	.	T/T	A/A	1	1	1	0	0	0	1	HORVU4Hr1G085270	0
chr4H_631473749	chr4H	631473749	T/T	T/T	C/C	0	1	1	0	0	1	0	HORVU4Hr1G085290	1
chr4H_631489347	chr4H	631489347	T/T	T/T	C/C	0	1	1	0	0	1	0	HORVU4Hr1G085310	1
chr4H_631515145	chr4H	631515145	T/T	T/T	G/G	0	1	1	0	0	1	0	HORVU4Hr1G085320	1
chr4H_631516352	chr4H	631516352	T/T	T/T	C/C	0	1	1	0	1	0	0	HORVU4Hr1G085320	1
chr4H_632009044	chr4H	632009044	T/T	T/T	.	0	1	1	0	0	0	1	HORVU4Hr1G085510	0
chr4H_632283274	chr4H	632283274	C/C	C/C	G/G	0	1	1	0	0	0	1	HORVU4Hr1G085690	1
chr4H_632338933	chr4H	632338933	T/T	T/T	C/C	0	1	1	0	0	0	1	HORVU4Hr1G085790	1
chr4H_632338937	chr4H	632338937	G/G	G/G	A/A	0	1	1	0	0	0	1	HORVU4Hr1G085790	1
chr4H_632623684	chr4H	632623684	C/C	C/C	G/G	0	1	1	0	1	0	0	HORVU4Hr1G085860	1
chr4H_633008744	chr4H	633008744	T/T	T/T	C/C	0	1	1	0	0	0	1		1
chr4H_633102591	chr4H	633102591	A/A	A/A	G/G	0	1	1	0	1	0	0	HORVU4Hr1G085970	1
chr4H_633273526	chr4H	633273526	A/A	A/A	C/C	0	1	1	0	0	0	1	HORVU4Hr1G086070	1
chr4H_633380793	chr4H	633380793	C/C	C/C	.	0	1	1	0	0	1	0	HORVU4Hr1G086160	0
chr4H_633384119	chr4H	633384119	A/A	.	G/G	1	1	1	0	0	0	1	HORVU4Hr1G086150	0
chr4H_633517876	chr4H	633517876	C/C	C/C	G/G	0	1	1	0	0	0	1		1
chr4H_633599058	chr4H	633599058	.	C/C	C/C	1	1	0	0	0	0	1	HORVU4Hr1G086300	0
chr4H_635931289	chr4H	635931289	A/A	A/A	.	0	1	1	0	0	0	1	HORVU4Hr1G087050	0
chr4H_635931325	chr4H	635931325	T/T	T/T	.	0	1	1	0	0	0	1	HORVU4Hr1G087050	0
chr4H_636813611	chr4H	636813611	T/T	.	C/C	1	1	1	0	0	0	1	HORVU4Hr1G087400	0
chr4H_637478474	chr4H	637478474	A/A	A/A	G/G	0	1	1	0	1	0	0	HORVU4Hr1G087590	1
chr4H_637478476	chr4H	637478476	T/T	T/T	G/G	0	1	1	0	0	1	0	HORVU4Hr1G087590	1
chr4H_637548982	chr4H	637548982	.	.	C/T	0	1	1	0	0	0	1		0
chr4H_637548990	chr4H	637548990	.	.	A/A	0	1	1	0	0	0	1		0
chr4H_637548998	chr4H	637548998	.	.	C/C	0	1	1	0	0	0	1		0
chr4H_637549014	chr4H	637549014	.	.	G/G	0	1	1	0	0	0	1		0
chr4H_637549028	chr4H	637549028	.	.	G/G	0	1	1	0	0	0	1		0
chr4H_637549031	chr4H	637549031	.	.	C/C	0	1	1	0	0	0	1		0
chr4H_637606715	chr4H	637606715	A/A	A/A	G/G	0	1	1	0	1	0	0	HORVU4Hr1G087630	1
chr4H_638201203	chr4H	638201203	C/C	C/C	A/A	0	1	1	0	0	0	1	HORVU4Hr1G087760	1
chr4H_640308237	chr4H	640308237	G/G	.	G/G	1	0	1	0	0	0	1	HORVU4Hr1G088280	0
chr4H_640422199	chr4H	640422199	A/A	A/A	G/G	0	1	1	0	1	0	0	HORVU4Hr1G088340	1
chr4H_640422214	chr4H	640422214	G/G	G/G	C/C	0	1	1	0	0	0	1	HORVU4Hr1G088340	1
chr4H_640502245	chr4H	640502245	.	.	C/C	0	1	1	0	0	0	1	HORVU4Hr1G088440	0
chr4H_640502257	chr4H	640502257	.	.	G/G	0	1	1	0	0	0	1	HORVU4Hr1G088440	0
chr4H_640545718	chr4H	640545718	C/C	.	.	1	1	0	0	1	0	0	HORVU4Hr1G088480	0
chr4H_640599428	chr4H	640599428	C/C	C/C	T/T	0	1	1	0	1	0	0	HORVU4Hr1G088540	1
chr4H_640599434	chr4H	640599434	A/A	A/A	G/G	0	1	1	0	1	0	0	HORVU4Hr1G088540	1
chr4H_640631091	chr4H	640631091	T/T	T/T	C/C	0	1	1	0	0	0	1	HORVU4Hr1G088570	1
chr4H_640652530	chr4H	640652530	A/A	A/A	G/G	0	1	1	0	0	1	0	HORVU4Hr1G088600	1
chr4H_640652588	chr4H	640652588	C/C	C/C	T/T	0	1	1	0	0	1	0	HORVU4Hr1G088600	1
chr4H_640730010	chr4H	640730010	G/G	G/G	A/A	0	1	1	0	0	0	1	HORVU4Hr1G088720	1
chr4H_642262280	chr4H	642262280	.	T/T	T/T	1	1	0	0	0	1	0	HORVU4Hr1G089410	0
chr4H_643618824	chr4H	643618824	G/G	G/G	.	0	1	1	0	0	0	1		0
chr4H_643618860	chr4H	643618860	C/C	C/C	.	0	1	1	0	0	0	1		0
chr4H_643668585	chr4H	643668585	T/T	T/T	G/G	0	1	1	0	1	0	0	HORVU4Hr1G089880	1
chr4H_643668588	chr4H	643668588	T/T	T/T	C/C	0	1	1	0	1	0	0	HORVU4Hr1G089880	1
chr4H_644428817	chr4H	644428817	T/T	T/T	.	0	1	1	0	0	0	1	HORVU4Hr1G090090	0
chr4H_644856371	chr4H	644856371	T/T	T/T	C/C	0	1	1	0	0	1	0	HORVU4Hr1G090310	1
chr4H_644856378	chr4H	644856378	C/C	C/C	G/G	0	1	1	0	0	1	0	HORVU4Hr1G090310	1
chr4H_645834855	chr4H	645834855	G/G	G/G	.	0	1	1	0	0	1	0	HORVU4Hr1G090660	0
chr4H_646289450	chr4H	646289450	T/T	T/T	C/C	0	1	1	0	0	0	1		1
chr4H_646289471	chr4H	646289471	.	.	T/T	0	1	1	0	0	0	1		0
chr5H_252747	chr5H	252747	G/G	G/G	T/T	0	1	1	0	0	0	1	HORVU5Hr1G000010	1
chr5H_2901207	chr5H	2901207	.	.	T/T	0	1	1	0	1	0	0	HORVU5Hr1G000780	0
chr5H_3141278	chr5H	3141278	C/C	C/C	.	0	1	1	0	0	0	1	HORVU5Hr1G000830	0
chr5H_3406659	chr5H	3406659	G/G	G/G	G/T	0	1	1	0	1	0	0	HORVU5Hr1G000950	0
chr5H_3766108	chr5H	3766108	T/T	T/T	C/C	0	1	1	0	1	0	0	HORVU5Hr1G001090	1
chr5H_3766174	chr5H	3766174	.	G/G	A/A	1	1	1	0	1	0	0	HORVU5Hr1G001090	0
chr5H_4213782	chr5H	4213782	C/C	C/C	A/A	0	1	1	0	0	1	0	HORVU5Hr1G001420	1
chr5H_4857385	chr5H	4857385	A/A	A/A	G/G	0	1	1	0	0	0	1	HORVU5Hr1G001690	1
chr5H_4857418	chr5H	4857418	C/C	C/C	G/G	0	1	1	0	0	0	1	HORVU5Hr1G001690	1
chr5H_4857430	chr5H	4857430	G/G	G/G	T/T	0	1	1	0	0	0	1	HORVU5Hr1G001690	1
chr5H_6094313	chr5H	6094313	A/A	A/A	C/C	0	1	1	0	0	0	1	HORVU5Hr1G002120	1
chr5H_6194166	chr5H	6194166	C/C	C/C	A/A	0	1	1	0	0	0	1		1
chr5H_6194180	chr5H	6194180	T/T	T/T	C/C	0	1	1	0	0	0	1		1
chr5H_6369381	chr5H	6369381	G/G	G/G	A/A	0	1	1	0	0	0	1	ENSRNA049910748	1
chr5H_6369383	chr5H	6369383	G/G	G/G	A/A	0	1	1	0	0	0	1	ENSRNA049910748	1
chr5H_6863100	chr5H	6863100	T/T	T/T	C/T	0	1	1	0	0	0	1		0
chr5H_6956008	chr5H	6956008	A/A	A/A	.	0	1	1	0	0	0	1		0
chr5H_6956011	chr5H	6956011	C/C	C/C	.	0	1	1	0	0	0	1		0
chr5H_6956022	chr5H	6956022	T/T	T/T	.	0	1	1	0	0	0	1		0
chr5H_7057704	chr5H	7057704	A/A	A/A	G/G	0	1	1	0	0	0	1		1
chr5H_7064602	chr5H	7064602	.	C/C	T/T	1	1	1	0	0	0	1		0
chr5H_7096418	chr5H	7096418	G/G	G/G	.	0	1	1	0	0	0	1		0
chr5H_7096449	chr5H	7096449	T/T	T/T	.	0	1	1	0	0	0	1		0
chr5H_7501284	chr5H	7501284	G/G	G/G	A/A	0	1	1	0	0	0	1		1
chr5H_7501286	chr5H	7501286	A/A	A/A	G/G	0	1	1	0	0	0	1		1
chr5H_7501310	chr5H	7501310	A/A	A/A	C/C	0	1	1	0	0	0	1		1
chr5H_8049531	chr5H	8049531	G/G	G/G	A/A	0	1	1	0	0	0	1	HORVU5Hr1G004370	1
chr5H_8049553	chr5H	8049553	A/A	A/A	G/G	0	1	1	0	0	0	1	HORVU5Hr1G004370	1
chr5H_8049568	chr5H	8049568	G/G	G/G	C/C	0	1	1	0	0	0	1	HORVU5Hr1G004370	1
chr5H_8546125	chr5H	8546125	C/C	C/C	T/T	0	1	1	0	0	0	1		1
chr5H_8546585	chr5H	8546585	C/C	C/C	G/G	0	1	1	0	0	0	1		1
chr5H_8736453	chr5H	8736453	.	.	C/T	0	1	1	0	1	0	0	HORVU5Hr1G005180	0
chr5H_10173325	chr5H	10173325	.	G/G	G/G	1	1	0	0	0	0	1	HORVU5Hr1G006180	0
chr5H_10173331	chr5H	10173331	.	C/C	C/C	1	1	0	0	0	0	1	HORVU5Hr1G006180	0
chr5H_10687113	chr5H	10687113	.	G/G	G/G	1	1	0	0	0	0	1	HORVU5Hr1G006290	0
chr5H_18968261	chr5H	18968261	A/A	A/A	G/G	0	1	1	0	0	0	1		1
chr5H_18968272	chr5H	18968272	C/C	C/C	T/T	0	1	1	0	0	0	1		1
chr5H_20314678	chr5H	20314678	G/G	G/G	T/T	0	1	1	0	0	1	0	HORVU5Hr1G008960	1
chr5H_20314718	chr5H	20314718	C/C	C/C	G/G	0	1	1	0	1	0	0	HORVU5Hr1G008960	1
chr5H_28586631	chr5H	28586631	.	.	A/A	0	1	1	0	0	1	0	HORVU5Hr1G011090	0
chr5H_36643987	chr5H	36643987	T/T	T/T	C/C	0	1	1	0	1	0	0	HORVU5Hr1G012500	1
chr5H_67593760	chr5H	67593760	T/T	T/T	.	0	1	1	0	0	0	1		0
chr5H_69460142	chr5H	69460142	T/T	T/T	.	0	1	1	0	0	0	1	HORVU5Hr1G017720	0
chr5H_69460232	chr5H	69460232	C/C	C/C	.	0	1	1	0	0	0	1	HORVU5Hr1G017720	0
chr5H_69488625	chr5H	69488625	T/T	T/T	G/G	0	1	1	0	0	0	1	HORVU5Hr1G017760	1
chr5H_69488681	chr5H	69488681	C/C	C/C	T/T	0	1	1	0	0	0	1	HORVU5Hr1G017760	1
chr5H_74594485	chr5H	74594485	A/A	A/A	G/G	0	1	1	0	0	0	1		1
chr5H_84489193	chr5H	84489193	C/C	C/C	T/T	0	1	1	0	0	0	1	HORVU5Hr1G019300	1
chr5H_84731969	chr5H	84731969	.	.	T/T	0	1	1	0	0	0	1		0
chr5H_85460737	chr5H	85460737	G/G	G/G	A/A	0	1	1	0	0	0	1		1
chr5H_85505900	chr5H	85505900	.	.	T/T	0	1	1	0	0	0	1		0
chr5H_87753719	chr5H	87753719	G/G	G/G	C/C	0	1	1	0	0	1	0	HORVU5Hr1G019880	1
chr5H_95219921	chr5H	95219921	.	A/A	.	1	0	1	0	0	0	1		0
chr5H_96606998	chr5H	96606998	A/A	A/A	T/T	0	1	1	0	0	0	1		1
chr5H_104378837	chr5H	104378837	C/C	C/C	T/T	0	1	1	0	0	0	1		1
chr5H_109496994	chr5H	109496994	A/A	A/A	.	0	1	1	0	0	0	1		0
chr5H_115014617	chr5H	115014617	G/G	G/G	T/T	0	1	1	0	0	0	1		1
chr5H_115014653	chr5H	115014653	G/G	G/G	A/A	0	1	1	0	0	0	1		1
chr5H_115196908	chr5H	115196908	C/C	C/C	.	0	1	1	0	0	0	1	HORVU5Hr1G022570	0
chr5H_115332164	chr5H	115332164	.	.	A/A	0	1	1	0	0	0	1		0
chr5H_115488556	chr5H	115488556	.	.	A/A	0	1	1	0	0	0	1	HORVU5Hr1G022640	0
chr5H_116110264	chr5H	116110264	.	.	C/C	0	1	1	0	0	0	1		0
chr5H_122243820	chr5H	122243820	A/A	A/A	T/T	0	1	1	0	0	1	0	HORVU5Hr1G023350	1
chr5H_131416795	chr5H	131416795	A/A	A/A	C/C	0	1	1	0	1	0	0	HORVU5Hr1G024410	1
chr5H_141757484	chr5H	141757484	G/G	G/G	A/A	0	1	1	0	0	0	1	HORVU5Hr1G025710	1
chr5H_145707336	chr5H	145707336	C/C	C/C	T/T	0	1	1	0	1	0	0	HORVU5Hr1G026030	1
chr5H_181756913	chr5H	181756913	T/T	T/T	C/C	0	1	1	0	1	0	0	HORVU5Hr1G029890	1
chr5H_181756925	chr5H	181756925	G/G	G/G	A/A	0	1	1	0	1	0	0	HORVU5Hr1G029890	1
chr5H_182820543	chr5H	182820543	G/G	G/G	C/C	0	1	1	0	0	0	1	HORVU5Hr1G029910	1
chr5H_184437241	chr5H	184437241	T/T	T/T	C/C	0	1	1	0	0	0	1	HORVU5Hr1G030040	1
chr5H_189740254	chr5H	189740254	C/C	C/C	A/A	0	1	1	0	0	0	1		1
chr5H_190771539	chr5H	190771539	C/C	C/C	T/T	0	1	1	0	1	0	0	HORVU5Hr1G030810	1
chr5H_192183177	chr5H	192183177	G/G	G/G	T/T	0	1	1	0	0	0	1		1
chr5H_193827152	chr5H	193827152	G/G	G/G	A/A	0	1	1	0	0	0	1		1
chr5H_196056358	chr5H	196056358	T/T	T/T	A/A	0	1	1	0	0	0	1	HORVU5Hr1G031230	1
chr5H_199522524	chr5H	199522524	A/A	A/A	G/G	0	1	1	0	1	0	0	HORVU5Hr1G031470	1
chr5H_203394299	chr5H	203394299	A/A	A/A	G/G	0	1	1	0	0	0	1		1
chr5H_203395112	chr5H	203395112	G/G	G/G	A/A	0	1	1	0	0	0	1		1
chr5H_208707437	chr5H	208707437	A/A	A/A	G/G	0	1	1	0	0	0	1		1
chr5H_215503581	chr5H	215503581	.	.	C/C	0	1	1	0	0	0	1		0
chr5H_215990281	chr5H	215990281	A/A	A/A	G/G	0	1	1	0	0	0	1	HORVU5Hr1G032800	1
chr5H_217500687	chr5H	217500687	A/A	A/A	G/G	0	1	1	0	0	0	1	HORVU5Hr1G032980	1
chr5H_218633045	chr5H	218633045	C/C	.	T/T	1	1	1	0	0	0	1		0
chr5H_219702348	chr5H	219702348	T/T	T/T	C/C	0	1	1	0	0	0	1		1
chr5H_220718028	chr5H	220718028	A/A	A/A	G/G	0	1	1	0	0	0	1	HORVU5Hr1G033180	1
chr5H_226639199	chr5H	226639199	G/G	G/G	A/A	0	1	1	0	0	0	1	HORVU5Hr1G033640	1
chr5H_226707449	chr5H	226707449	G/G	G/G	A/A	0	1	1	0	0	0	1		1
chr5H_242472844	chr5H	242472844	C/C	C/C	T/T	0	1	1	0	0	0	1		1
chr5H_245004322	chr5H	245004322	.	.	T/C	0	1	1	0	0	0	1	HORVU5Hr1G035350	0
chr5H_245004818	chr5H	245004818	.	.	A/A	0	1	1	0	0	1	0	HORVU5Hr1G035350	0
chr5H_245004833	chr5H	245004833	.	.	G/G	0	1	1	0	0	1	0	HORVU5Hr1G035350	0
chr5H_245004835	chr5H	245004835	.	.	G/G	0	1	1	0	0	1	0	HORVU5Hr1G035350	0
chr5H_245004850	chr5H	245004850	.	.	C/C	0	1	1	0	0	1	0	HORVU5Hr1G035350	0
chr5H_251894388	chr5H	251894388	G/G	G/G	A/A	0	1	1	0	0	0	1	HORVU5Hr1G035800	1
chr5H_256512269	chr5H	256512269	C/C	C/C	.	0	1	1	0	0	0	1		0
chr5H_264998229	chr5H	264998229	C/C	C/C	T/T	0	1	1	0	0	0	1		1
chr5H_312588343	chr5H	312588343	.	C/C	C/C	1	1	0	0	1	0	0	HORVU5Hr1G041290	0
chr5H_332123905	chr5H	332123905	.	G/G	G/G	1	1	0	0	0	0	1		0
chr5H_343062071	chr5H	343062071	A/A	A/A	C/C	0	1	1	0	1	0	0	HORVU5Hr1G044400	1
chr5H_348869676	chr5H	348869676	A/A	A/A	G/G	0	1	1	0	0	0	1	HORVU5Hr1G045120	1
chr5H_353126126	chr5H	353126126	G/G	G/G	A/A	0	1	1	0	1	0	0	HORVU5Hr1G045650	1
chr5H_353768696	chr5H	353768696	G/G	G/G	A/A	0	1	1	0	0	0	1		1
chr5H_353768719	chr5H	353768719	G/G	G/G	A/A	0	1	1	0	0	0	1		1
chr5H_357872637	chr5H	357872637	C/C	C/C	T/T	0	1	1	0	0	0	1	HORVU5Hr1G045990	1
chr5H_357872641	chr5H	357872641	C/C	C/C	T/T	0	1	1	0	0	0	1	HORVU5Hr1G045990	1
chr5H_361728683	chr5H	361728683	C/C	C/C	T/T	0	1	1	0	0	0	1		1
chr5H_361728698	chr5H	361728698	C/C	C/C	T/T	0	1	1	0	0	0	1		1
chr5H_367423903	chr5H	367423903	G/G	G/G	T/T	0	1	1	0	0	0	1	HORVU5Hr1G047230	1
chr5H_367616545	chr5H	367616545	C/C	C/C	T/T	0	1	1	0	1	0	0	HORVU5Hr1G047290	1
chr5H_371708165	chr5H	371708165	G/G	G/G	A/A	0	1	1	0	0	0	1	HORVU5Hr1G047890	1
chr5H_373557008	chr5H	373557008	.	G/G	G/G	1	1	0	0	0	0	1	HORVU5Hr1G048110	0
chr5H_382076865	chr5H	382076865	G/G	G/G	G/A	0	1	1	0	0	0	1	HORVU5Hr1G049220	0
chr5H_389306006	chr5H	389306006	G/G	G/G	A/A	0	1	1	0	0	0	1	HORVU5Hr1G050240	1
chr5H_390501032	chr5H	390501032	A/A	A/A	G/G	0	1	1	0	0	0	1	ENSRNA049443677	1
chr5H_390501044	chr5H	390501044	C/C	C/C	T/T	0	1	1	0	0	0	1	ENSRNA049443677	1
chr5H_391817930	chr5H	391817930	T/T	T/T	C/C	0	1	1	0	1	0	0	HORVU5Hr1G050420	1
chr5H_396759898	chr5H	396759898	C/C	.	C/C	1	0	1	0	0	0	1		0
chr5H_396759917	chr5H	396759917	G/G	.	G/G	1	0	1	0	0	0	1		0
chr5H_415847869	chr5H	415847869	G/G	.	G/G	1	0	1	0	0	0	1	HORVU5Hr1G053060	0
chr5H_422809079	chr5H	422809079	T/T	T/T	G/G	0	1	1	0	0	0	1		1
chr5H_423881139	chr5H	423881139	G/G	G/G	A/A	0	1	1	0	1	0	0	HORVU5Hr1G053950	1
chr5H_423881193	chr5H	423881193	A/A	A/A	C/C	0	1	1	0	0	1	0	HORVU5Hr1G053950	1
chr5H_423936349	chr5H	423936349	G/G	G/G	C/C	0	1	1	0	0	0	1		1
chr5H_423936397	chr5H	423936397	G/G	G/G	A/A	0	1	1	0	0	0	1		1
chr5H_423936410	chr5H	423936410	C/C	C/C	T/T	0	1	1	0	0	0	1		1
chr5H_424353422	chr5H	424353422	A/A	A/A	C/C	0	1	1	0	0	0	1	HORVU5Hr1G054000	1
chr5H_425459251	chr5H	425459251	G/G	G/G	A/A	0	1	1	0	1	0	0	HORVU5Hr1G054140	1
chr5H_426424118	chr5H	426424118	A/A	A/A	C/C	0	1	1	0	0	0	1		1
chr5H_426424141	chr5H	426424141	G/G	G/G	C/C	0	1	1	0	0	0	1		1
chr5H_447416774	chr5H	447416774	A/A	A/A	G/G	0	1	1	0	0	0	1	HORVU5Hr1G057050	1
chr5H_452447782	chr5H	452447782	G/G	.	G/G	1	0	1	0	0	0	1		0
chr5H_457997237	chr5H	457997237	G/G	G/G	G/A	0	1	1	0	0	1	0	HORVU5Hr1G058740	0
chr5H_457997291	chr5H	457997291	C/C	C/C	C/T	0	1	1	0	0	1	0	HORVU5Hr1G058740	0
chr5H_462856813	chr5H	462856813	C/C	C/C	.	0	1	1	0	0	0	1		0
chr5H_465322444	chr5H	465322444	G/G	G/G	A/A	0	1	1	0	0	0	1	HORVU5Hr1G059540	1
chr5H_465923885	chr5H	465923885	C/C	C/C	T/T	0	1	1	0	1	0	0	HORVU5Hr1G059600	1
chr5H_465925120	chr5H	465925120	T/T	T/T	C/C	0	1	1	1	0	0	0	HORVU5Hr1G059600	1
chr5H_475160481	chr5H	475160481	T/T	T/T	C/C	0	1	1	0	0	0	1		1
chr5H_475160495	chr5H	475160495	T/T	T/T	C/C	0	1	1	0	0	0	1		1
chr5H_477384444	chr5H	477384444	C/C	C/C	T/T	0	1	1	0	0	1	0	HORVU5Hr1G060920	1
chr5H_481342400	chr5H	481342400	G/G	G/G	T/T	0	1	1	0	0	0	1	HORVU5Hr1G061660	1
chr5H_481342410	chr5H	481342410	T/T	T/T	C/C	0	1	1	0	0	0	1	HORVU5Hr1G061660	1
chr5H_482526703	chr5H	482526703	C/C	C/C	T/T	0	1	1	0	0	0	1	HORVU5Hr1G061930	1
chr5H_482526917	chr5H	482526917	G/G	G/G	.	0	1	1	0	0	0	1	HORVU5Hr1G061930	0
chr5H_483100250	chr5H	483100250	G/G	G/G	.	0	1	1	0	0	0	1	HORVU5Hr1G062040	0
chr5H_483320529	chr5H	483320529	A/A	A/A	G/G	0	1	1	0	1	0	0	HORVU5Hr1G062120	1
chr5H_485024586	chr5H	485024586	T/T	T/T	C/C	0	1	1	0	0	0	1	HORVU5Hr1G062300	1
chr5H_485024604	chr5H	485024604	C/C	C/C	T/T	0	1	1	0	0	0	1	HORVU5Hr1G062300	1
chr5H_485913928	chr5H	485913928	T/T	T/T	C/C	0	1	1	0	0	1	0	HORVU5Hr1G062450	1
chr5H_485913933	chr5H	485913933	A/A	A/A	G/G	0	1	1	0	1	0	0	HORVU5Hr1G062450	1
chr5H_486628978	chr5H	486628978	C/C	C/C	T/T	0	1	1	0	0	0	1	HORVU5Hr1G062570	1
chr5H_516855856	chr5H	516855856	T/T	T/T	C/C	0	1	1	0	1	0	0	HORVU5Hr1G068310	1
chr5H_517378428	chr5H	517378428	G/G	G/G	A/A	0	1	1	0	0	0	1		1
chr5H_517378447	chr5H	517378447	C/C	C/C	A/A	0	1	1	0	0	0	1		1
chr5H_517659064	chr5H	517659064	G/G	G/G	A/A	0	1	1	0	0	1	0	HORVU5Hr1G068430	1
chr5H_517659078	chr5H	517659078	G/G	G/G	C/C	0	1	1	0	1	0	0	HORVU5Hr1G068430	1
chr5H_517684702	chr5H	517684702	G/G	G/G	C/C	0	1	1	0	0	1	0	HORVU5Hr1G068460	1
chr5H_520900259	chr5H	520900259	A/A	A/A	T/T	0	1	1	0	0	0	1		1
chr5H_522245106	chr5H	522245106	T/T	.	.	1	1	0	0	0	0	1	HORVU5Hr1G069410	0
chr5H_522245111	chr5H	522245111	G/G	.	.	1	1	0	0	0	0	1	HORVU5Hr1G069410	0
chr5H_522245120	chr5H	522245120	A/A	.	.	1	1	0	0	0	0	1	HORVU5Hr1G069410	0
chr5H_522542408	chr5H	522542408	A/A	A/A	.	0	1	1	0	0	0	1	HORVU5Hr1G069480	0
chr5H_525362938	chr5H	525362938	G/G	G/G	A/A	0	1	1	0	0	0	1	HORVU5Hr1G069730	1
chr5H_525362939	chr5H	525362939	A/A	A/A	G/G	0	1	1	0	0	0	1	HORVU5Hr1G069730	1
chr5H_527381939	chr5H	527381939	A/A	A/G	A/A	1	0	1	0	0	0	1	HORVU5Hr1G070230	0
chr5H_528046378	chr5H	528046378	.	C/C	C/C	1	1	0	0	0	0	1	HORVU5Hr1G070360	0
chr5H_528046399	chr5H	528046399	.	A/A	A/A	1	1	0	0	0	0	1	HORVU5Hr1G070360	0
chr5H_529075179	chr5H	529075179	T/T	.	T/C	1	1	1	0	0	0	1	HORVU5Hr1G070510	0
chr5H_529911096	chr5H	529911096	G/G	G/G	G/A	0	1	1	0	0	0	1	HORVU5Hr1G070740	0
chr5H_529916012	chr5H	529916012	G/G	G/G	G/A	0	1	1	0	0	0	1		0
chr5H_530247976	chr5H	530247976	C/C	C/C	T/T	0	1	1	0	0	0	1		1
chr5H_532101264	chr5H	532101264	A/A	A/A	C/C	0	1	1	0	0	0	1	HORVU5Hr1G071140	1
chr5H_532101271	chr5H	532101271	A/A	A/A	G/G	0	1	1	0	0	0	1	HORVU5Hr1G071140	1
chr5H_534728000	chr5H	534728000	A/A	A/A	C/C	0	1	1	0	0	0	1	HORVU5Hr1G072030	1
chr5H_535405342	chr5H	535405342	C/C	C/C	T/T	0	1	1	0	0	1	0	HORVU5Hr1G072380	1
chr5H_535405368	chr5H	535405368	G/G	G/G	A/A	0	1	1	0	0	1	0	HORVU5Hr1G072370	1
chr5H_536297260	chr5H	536297260	T/T	T/T	C/C	0	1	1	0	0	0	1	HORVU5Hr1G072640	1
chr5H_536845297	chr5H	536845297	G/G	G/G	G/A	0	1	1	0	0	0	1	HORVU5Hr1G072870	0
chr5H_541423428	chr5H	541423428	G/G	G/G	A/A	0	1	1	0	0	0	1	HORVU5Hr1G073960	1
chr5H_541423438	chr5H	541423438	T/T	T/T	C/C	0	1	1	0	0	0	1	HORVU5Hr1G073960	1
chr5H_541985617	chr5H	541985617	C/C	C/C	A/A	0	1	1	0	0	0	1		1
chr5H_542019496	chr5H	542019496	T/T	T/T	G/G	0	1	1	0	0	0	1	HORVU5Hr1G074110	1
chr5H_542143140	chr5H	542143140	A/A	A/A	G/G	0	1	1	0	0	1	0	HORVU5Hr1G074170	1
chr5H_543716417	chr5H	543716417	.	G/G	G/G	1	1	0	0	0	0	1	HORVU5Hr1G074490	0
chr5H_543719929	chr5H	543719929	.	.	G/G	0	1	1	0	0	1	0	HORVU5Hr1G074490	0
chr5H_544823435	chr5H	544823435	T/T	T/T	.	0	1	1	0	0	0	1	HORVU5Hr1G074750	0
chr5H_545452277	chr5H	545452277	C/C	C/C	T/T	0	1	1	0	1	0	0	HORVU5Hr1G074940	1
chr5H_545745141	chr5H	545745141	G/G	G/G	C/C	0	1	1	0	0	0	1		1
chr5H_546259726	chr5H	546259726	A/A	A/C	A/C	1	1	0	0	0	1	0	HORVU5Hr1G075200	0
chr5H_546896229	chr5H	546896229	C/C	.	T/T	1	1	1	0	0	0	1	HORVU5Hr1G075370	0
chr5H_546896237	chr5H	546896237	C/C	.	T/T	1	1	1	0	0	0	1	HORVU5Hr1G075370	0
chr5H_547241016	chr5H	547241016	T/T	T/T	A/A	0	1	1	0	0	0	1	HORVU5Hr1G075490	1
chr5H_547335677	chr5H	547335677	.	.	A/A	0	1	1	0	0	0	1		0
chr5H_547620892	chr5H	547620892	C/C	C/C	T/T	0	1	1	0	0	0	1	HORVU5Hr1G075660	1
chr5H_547684966	chr5H	547684966	A/A	.	.	1	1	0	0	0	0	1		0
chr5H_547836917	chr5H	547836917	T/T	T/T	C/C	0	1	1	0	0	0	1	HORVU5Hr1G075770	1
chr5H_551967717	chr5H	551967717	G/G	G/G	A/A	0	1	1	0	0	0	1		1
chr5H_552022768	chr5H	552022768	C/C	C/C	G/G	0	1	1	0	0	0	1		1
chr5H_552022773	chr5H	552022773	C/C	C/C	T/T	0	1	1	0	0	0	1		1
chr5H_552022786	chr5H	552022786	C/C	C/C	T/T	0	1	1	0	0	0	1		1
chr5H_552023389	chr5H	552023389	G/G	G/G	C/C	0	1	1	0	0	0	1		1
chr5H_553311070	chr5H	553311070	C/C	C/C	G/G	0	1	1	0	0	0	1		1
chr5H_553498042	chr5H	553498042	.	.	A/A	0	1	1	0	0	0	1	HORVU5Hr1G077580	0
chr5H_553523202	chr5H	553523202	G/G	G/G	A/A	0	1	1	0	0	0	1		1
chr5H_553538949	chr5H	553538949	C/C	C/C	T/T	0	1	1	0	0	0	1	HORVU5Hr1G077660	1
chr5H_553653869	chr5H	553653869	G/G	G/G	A/A	0	1	1	0	1	0	0	HORVU5Hr1G077700	1
chr5H_556072380	chr5H	556072380	G/G	G/G	T/G	0	1	1	0	0	1	0	HORVU5Hr1G078930	0
chr5H_557078435	chr5H	557078435	G/G	G/G	A/A	0	1	1	0	1	0	0	HORVU5Hr1G079490	1
chr5H_557078438	chr5H	557078438	G/G	G/G	C/C	0	1	1	0	1	0	0	HORVU5Hr1G079490	1
chr5H_557308656	chr5H	557308656	A/A	A/A	G/G	0	1	1	0	0	0	1		1
chr5H_557673237	chr5H	557673237	G/G	G/G	A/A	0	1	1	0	0	0	1	HORVU5Hr1G079640	1
chr5H_557673249	chr5H	557673249	C/C	C/C	T/T	0	1	1	0	0	0	1	HORVU5Hr1G079640	1
chr5H_559347678	chr5H	559347678	G/G	G/G	T/T	0	1	1	0	0	0	1		1
chr5H_559347816	chr5H	559347816	A/A	A/A	C/C	0	1	1	0	0	0	1		1
chr5H_559495594	chr5H	559495594	T/T	T/T	C/C	0	1	1	0	0	0	1	HORVU5Hr1G080240	1
chr5H_559684357	chr5H	559684357	G/G	G/G	.	0	1	1	0	0	0	1	HORVU5Hr1G080310	0
chr5H_560551794	chr5H	560551794	C/C	C/C	T/T	0	1	1	0	0	0	1	HORVU5Hr1G080390	1
chr5H_560733615	chr5H	560733615	C/C	C/C	T/T	0	1	1	0	0	0	1	HORVU5Hr1G080450	1
chr5H_560733629	chr5H	560733629	G/G	G/G	A/A	0	1	1	0	0	0	1	HORVU5Hr1G080450	1
chr5H_560733641	chr5H	560733641	A/A	A/A	C/C	0	1	1	0	0	0	1	HORVU5Hr1G080450	1
chr5H_561593148	chr5H	561593148	G/G	G/G	C/C	0	1	1	0	0	0	1		1
chr5H_562367398	chr5H	562367398	T/T	T/T	C/C	0	1	1	0	0	0	1	ENSRNA049443930	1
chr5H_562367526	chr5H	562367526	C/C	C/C	T/T	0	1	1	0	0	0	1	ENSRNA049443930	1
chr5H_563297770	chr5H	563297770	.	C/C	C/C	1	1	0	0	0	0	1	HORVU5Hr1G081090	0
chr5H_563538283	chr5H	563538283	T/T	T/T	C/C	0	1	1	0	0	0	1	HORVU5Hr1G081200	1
chr5H_563647686	chr5H	563647686	G/G	G/G	A/A	0	1	1	0	0	1	0	HORVU5Hr1G081250	1
chr5H_563755522	chr5H	563755522	A/A	A/A	T/T	0	1	1	0	1	0	0	HORVU5Hr1G081290	1
chr5H_565890367	chr5H	565890367	T/T	.	T/T	1	0	1	0	0	0	1	HORVU5Hr1G081860	0
chr5H_567568467	chr5H	567568467	C/C	C/C	G/G	0	1	1	0	0	0	1		1
chr5H_567709830	chr5H	567709830	G/G	G/G	C/C	0	1	1	0	1	0	0	HORVU5Hr1G082510	1
chr5H_572577328	chr5H	572577328	T/T	T/T	C/C	0	1	1	0	0	0	1		1
chr5H_572577338	chr5H	572577338	G/G	G/G	C/C	0	1	1	0	0	0	1		1
chr5H_572577340	chr5H	572577340	G/G	G/G	C/C	0	1	1	0	0	0	1		1
chr5H_572735363	chr5H	572735363	A/A	A/A	G/G	0	1	1	0	0	1	0	HORVU5Hr1G084590	1
chr5H_573026789	chr5H	573026789	G/G	G/G	C/C	0	1	1	0	0	1	0	HORVU5Hr1G084650	1
chr5H_573026819	chr5H	573026819	T/T	T/T	C/C	0	1	1	0	0	1	0	HORVU5Hr1G084650	1
chr5H_573176518	chr5H	573176518	A/A	A/A	C/C	0	1	1	0	0	0	1	HORVU5Hr1G084740	1
chr5H_573233304	chr5H	573233304	C/C	C/C	G/G	0	1	1	0	0	0	1		1
chr5H_573571177	chr5H	573571177	C/C	C/C	T/T	0	1	1	0	0	1	0	HORVU5Hr1G084860	1
chr5H_573967077	chr5H	573967077	T/T	T/T	G/G	0	1	1	0	0	0	1	HORVU5Hr1G085070	1
chr5H_574621374	chr5H	574621374	A/A	A/A	G/G	0	1	1	0	0	0	1	HORVU5Hr1G085320	1
chr5H_574621406	chr5H	574621406	G/G	G/G	A/A	0	1	1	0	0	0	1	HORVU5Hr1G085320	1
chr5H_575370764	chr5H	575370764	A/A	A/A	C/C	0	1	1	0	0	0	1		1
chr5H_575450445	chr5H	575450445	G/G	G/G	A/A	0	1	1	0	0	0	1	HORVU5Hr1G085680	1
chr5H_575478217	chr5H	575478217	T/T	T/T	.	0	1	1	0	0	0	1	HORVU5Hr1G085760	0
chr5H_575761513	chr5H	575761513	T/T	T/T	C/C	0	1	1	0	0	0	1		1
chr5H_575961263	chr5H	575961263	G/G	G/G	A/A	0	1	1	0	0	1	0	HORVU5Hr1G086060	1
chr5H_575965093	chr5H	575965093	T/T	T/T	C/C	0	1	1	0	1	0	0	HORVU5Hr1G086050	1
chr5H_575965095	chr5H	575965095	G/G	G/G	T/T	0	1	1	0	0	1	0	HORVU5Hr1G086050	1
chr5H_575968042	chr5H	575968042	A/A	A/A	.	0	1	1	0	1	0	0	HORVU5Hr1G086070	0
chr5H_577280314	chr5H	577280314	G/G	G/G	A/A	0	1	1	0	1	0	0	HORVU5Hr1G086830	1
chr5H_577280330	chr5H	577280330	G/G	G/G	A/A	0	1	1	0	0	1	0	HORVU5Hr1G086830	1
chr5H_577534965	chr5H	577534965	T/T	T/T	C/C	0	1	1	0	0	1	0	HORVU5Hr1G086970	1
chr5H_577535725	chr5H	577535725	A/A	A/A	G/G	0	1	1	0	0	1	0	HORVU5Hr1G086970	1
chr5H_577682933	chr5H	577682933	T/T	T/T	.	0	1	1	0	0	0	1		0
chr5H_577773009	chr5H	577773009	C/C	C/C	.	0	1	1	0	0	0	1	HORVU5Hr1G087060	0
chr5H_577785799	chr5H	577785799	A/A	A/A	G/G	0	1	1	0	0	0	1		1
chr5H_577785857	chr5H	577785857	C/C	C/C	G/G	0	1	1	0	0	0	1		1
chr5H_577790697	chr5H	577790697	A/A	A/A	G/G	0	1	1	0	0	0	1	HORVU5Hr1G087080	1
chr5H_577940294	chr5H	577940294	T/T	T/T	C/C	0	1	1	0	0	0	1		1
chr5H_578473191	chr5H	578473191	A/A	A/A	G/G	0	1	1	0	0	0	1		1
chr5H_578843758	chr5H	578843758	T/T	T/T	C/C	0	1	1	0	1	0	0	HORVU5Hr1G087530	1
chr5H_579459306	chr5H	579459306	A/A	A/C	A/A	1	0	1	0	0	1	0	HORVU5Hr1G087780	0
chr5H_580419134	chr5H	580419134	T/T	T/T	C/C	0	1	1	0	0	0	1		1
chr5H_580419135	chr5H	580419135	C/C	C/C	G/G	0	1	1	0	0	0	1		1
chr5H_580902260	chr5H	580902260	C/C	C/C	T/T	0	1	1	0	0	1	0	HORVU5Hr1G088200	1
chr5H_580916818	chr5H	580916818	A/A	A/A	G/G	0	1	1	0	0	0	1		1
chr5H_580916823	chr5H	580916823	T/T	T/T	C/C	0	1	1	0	0	0	1		1
chr5H_580916852	chr5H	580916852	T/T	T/T	C/C	0	1	1	0	0	0	1		1
chr5H_580934486	chr5H	580934486	G/G	G/G	C/C	0	1	1	0	0	1	0	HORVU5Hr1G088210	1
chr5H_580934607	chr5H	580934607	G/G	G/G	A/A	0	1	1	0	0	1	0	HORVU5Hr1G088210	1
chr5H_581759016	chr5H	581759016	A/A	A/A	G/G	0	1	1	0	1	0	0	HORVU5Hr1G088400	1
chr5H_582292797	chr5H	582292797	G/G	G/G	A/A	0	1	1	0	0	1	0	HORVU5Hr1G088680	1
chr5H_582483975	chr5H	582483975	T/T	T/T	C/C	0	1	1	0	0	0	1	HORVU5Hr1G088770	1
chr5H_582644723	chr5H	582644723	C/C	C/C	T/T	0	1	1	0	1	0	0	HORVU5Hr1G088830	1
chr5H_584869948	chr5H	584869948	C/C	C/C	T/T	0	1	1	0	0	0	1	HORVU5Hr1G089430	1
chr5H_585103213	chr5H	585103213	C/C	C/C	A/A	0	1	1	0	0	0	1	HORVU5Hr1G089610	1
chr5H_585268845	chr5H	585268845	T/T	T/T	G/G	0	1	1	0	0	0	1	HORVU5Hr1G089780	1
chr5H_585268869	chr5H	585268869	T/T	T/T	C/C	0	1	1	0	0	0	1	HORVU5Hr1G089780	1
chr5H_585335687	chr5H	585335687	.	.	T/T	0	1	1	0	0	0	1		0
chr5H_585455154	chr5H	585455154	G/G	G/G	A/A	0	1	1	0	1	0	0	HORVU5Hr1G089840	1
chr5H_585988054	chr5H	585988054	A/A	A/A	C/C	0	1	1	0	0	0	1		1
chr5H_586002511	chr5H	586002511	A/A	A/A	.	0	1	1	0	0	0	1		0
chr5H_586002532	chr5H	586002532	T/T	T/T	.	0	1	1	0	0	0	1		0
chr5H_586779223	chr5H	586779223	C/C	C/C	T/T	0	1	1	0	0	0	1		1
chr5H_587048971	chr5H	587048971	G/G	G/G	T/T	0	1	1	0	0	0	1	HORVU5Hr1G091750	1
chr5H_587291763	chr5H	587291763	G/A	G/A	G/G	0	1	1	0	0	0	1	HORVU5Hr1G091880	0
chr5H_587706035	chr5H	587706035	C/C	C/C	A/A	0	1	1	0	0	0	1	HORVU5Hr1G092170	1
chr5H_587783149	chr5H	587783149	G/G	G/G	C/C	0	1	1	0	0	0	1		1
chr5H_589163949	chr5H	589163949	T/T	T/T	C/C	0	1	1	0	0	0	1	HORVU5Hr1G092760	1
chr5H_589304269	chr5H	589304269	A/A	A/A	T/T	0	1	1	0	0	0	1		1
chr5H_590119381	chr5H	590119381	G/G	G/G	A/A	0	1	1	0	0	0	1		1
chr5H_590274402	chr5H	590274402	C/C	C/C	T/T	0	1	1	1	0	0	0	HORVU5Hr1G093120	1
chr5H_591497675	chr5H	591497675	A/A	A/A	G/G	0	1	1	0	0	0	1	HORVU5Hr1G093350	1
chr5H_591688469	chr5H	591688469	T/T	T/T	A/A	0	1	1	0	0	0	1	HORVU5Hr1G093400	1
chr5H_591688475	chr5H	591688475	A/A	A/A	C/C	0	1	1	0	0	0	1	HORVU5Hr1G093400	1
chr5H_591721596	chr5H	591721596	A/A	A/A	G/G	0	1	1	0	0	0	1		1
chr5H_591721609	chr5H	591721609	C/C	C/C	T/T	0	1	1	0	0	0	1		1
chr5H_591721615	chr5H	591721615	G/G	G/G	T/T	0	1	1	0	0	0	1		1
chr5H_591940646	chr5H	591940646	T/T	T/T	C/C	0	1	1	0	0	0	1	HORVU5Hr1G093460	1
chr5H_593827408	chr5H	593827408	T/T	T/T	C/C	0	1	1	0	1	0	0	HORVU5Hr1G094080	1
chr5H_593965120	chr5H	593965120	.	.	C/C	0	1	1	0	1	0	0	HORVU5Hr1G094080	0
chr5H_593965131	chr5H	593965131	.	.	C/C	0	1	1	0	1	0	0	HORVU5Hr1G094080	0
chr5H_593965332	chr5H	593965332	G/G	G/G	G/C	0	1	1	0	1	0	0	HORVU5Hr1G094080	0
chr5H_593995896	chr5H	593995896	G/G	G/G	A/A	0	1	1	0	0	0	1		1
chr5H_594158860	chr5H	594158860	.	A/A	G/G	1	1	1	0	0	0	1		0
chr5H_596702405	chr5H	596702405	C/C	C/C	G/G	0	1	1	0	1	0	0	HORVU5Hr1G094680	1
chr5H_597069839	chr5H	597069839	A/A	A/A	G/G	0	1	1	0	1	0	0	HORVU5Hr1G094820	1
chr5H_597069857	chr5H	597069857	T/T	T/T	C/C	0	1	1	0	1	0	0	HORVU5Hr1G094820	1
chr5H_597080992	chr5H	597080992	C/C	C/C	T/T	0	1	1	0	0	1	0	HORVU5Hr1G094840	1
chr5H_597080993	chr5H	597080993	C/C	C/C	T/T	0	1	1	0	0	1	0	HORVU5Hr1G094840	1
chr5H_597650274	chr5H	597650274	G/G	G/G	T/T	0	1	1	0	0	0	1	HORVU5Hr1G095060	1
chr5H_597696945	chr5H	597696945	G/G	G/G	A/A	0	1	1	0	0	1	0	HORVU5Hr1G095060	1
chr5H_597793763	chr5H	597793763	.	.	C/C	0	1	1	0	0	0	1	HORVU5Hr1G095140	0
chr5H_597855581	chr5H	597855581	T/T	T/T	C/C	0	1	1	0	0	1	0	HORVU5Hr1G095220	1
chr5H_597855958	chr5H	597855958	T/T	T/T	C/C	0	1	1	0	1	0	0	HORVU5Hr1G095220	1
chr5H_603426111	chr5H	603426111	G/G	G/G	A/A	0	1	1	0	1	0	0	HORVU5Hr1G097130	1
chr5H_603594204	chr5H	603594204	T/T	T/T	C/C	0	1	1	0	1	0	0	HORVU5Hr1G097200	1
chr5H_603611780	chr5H	603611780	T/T	T/T	C/C	0	1	1	0	0	0	1	HORVU5Hr1G097220	1
chr5H_604257721	chr5H	604257721	T/T	T/T	C/C	0	1	1	0	0	0	1	HORVU5Hr1G097370	1
chr5H_605021837	chr5H	605021837	T/T	T/T	T/A	0	1	1	0	0	0	1		0
chr5H_605615349	chr5H	605615349	C/C	C/C	T/T	0	1	1	0	0	0	1		1
chr5H_605864113	chr5H	605864113	G/G	G/G	C/C	0	1	1	0	0	0	1	HORVU5Hr1G097840	1
chr5H_606613700	chr5H	606613700	G/G	G/G	C/C	0	1	1	0	0	1	0	HORVU5Hr1G098210	1
chr5H_607876970	chr5H	607876970	G/G	G/G	A/A	0	1	1	0	0	0	1	HORVU5Hr1G098470	1
chr5H_607882621	chr5H	607882621	C/C	C/C	.	0	1	1	0	0	0	1	HORVU5Hr1G098490	0
chr5H_608621139	chr5H	608621139	C/C	C/C	G/G	0	1	1	0	0	1	0	HORVU5Hr1G098750	1
chr5H_608844910	chr5H	608844910	T/T	T/T	C/C	0	1	1	0	0	0	1	HORVU5Hr1G098780	1
chr5H_608844956	chr5H	608844956	C/C	C/C	G/G	0	1	1	0	0	0	1	HORVU5Hr1G098780	1
chr5H_608993999	chr5H	608993999	C/C	C/C	T/T	0	1	1	0	0	0	1	HORVU5Hr1G098890	1
chr5H_609153401	chr5H	609153401	G/G	G/G	C/C	0	1	1	0	0	0	1	HORVU5Hr1G098960	1
chr5H_609268153	chr5H	609268153	G/G	G/G	A/A	0	1	1	0	0	1	0	HORVU5Hr1G099020	1
chr5H_609480754	chr5H	609480754	G/G	G/G	.	0	1	1	0	0	0	1		0
chr5H_610043298	chr5H	610043298	C/C	C/C	G/G	0	1	1	0	0	0	1		1
chr5H_610043319	chr5H	610043319	G/G	G/G	A/A	0	1	1	0	0	0	1		1
chr5H_610195095	chr5H	610195095	.	T/T	G/G	1	1	1	0	0	0	1	HORVU5Hr1G099410	0
chr5H_612851070	chr5H	612851070	C/C	C/C	T/T	0	1	1	0	0	0	1		1
chr5H_612851080	chr5H	612851080	C/C	C/C	A/A	0	1	1	0	0	0	1		1
chr5H_613424750	chr5H	613424750	T/T	T/T	C/C	0	1	1	0	0	0	1		1
chr5H_613424763	chr5H	613424763	G/G	G/G	T/T	0	1	1	0	0	0	1		1
chr5H_613902048	chr5H	613902048	C/C	C/C	T/T	0	1	1	0	0	0	1	HORVU5Hr1G102190	1
chr5H_613902059	chr5H	613902059	G/G	G/G	A/A	0	1	1	0	0	0	1	HORVU5Hr1G102190	1
chr5H_614472067	chr5H	614472067	A/A	A/A	G/G	0	1	1	0	0	1	0	HORVU5Hr1G102620	1
chr5H_614731890	chr5H	614731890	C/C	C/C	G/G	0	1	1	0	0	0	1		1
chr5H_614731909	chr5H	614731909	A/A	A/A	G/G	0	1	1	0	0	0	1		1
chr5H_614731911	chr5H	614731911	T/T	T/T	C/C	0	1	1	0	0	0	1		1
chr5H_614933810	chr5H	614933810	G/G	G/G	C/C	0	1	1	0	0	1	0	HORVU5Hr1G103080	1
chr5H_614994898	chr5H	614994898	C/C	C/C	.	0	1	1	0	0	0	1		0
chr5H_614994910	chr5H	614994910	A/A	A/A	.	0	1	1	0	0	0	1		0
chr5H_615114499	chr5H	615114499	C/C	C/C	T/T	0	1	1	1	0	0	0	HORVU5Hr1G103170	1
chr5H_617186567	chr5H	617186567	G/G	G/G	A/A	0	1	1	0	0	1	0	HORVU5Hr1G103790	1
chr5H_617193534	chr5H	617193534	A/A	A/A	G/G	0	1	1	0	1	0	0	HORVU5Hr1G103820	1
chr5H_617193546	chr5H	617193546	T/T	T/T	G/G	0	1	1	0	1	0	0	HORVU5Hr1G103820	1
chr5H_617611357	chr5H	617611357	T/T	T/T	G/G	0	1	1	0	0	0	1	HORVU5Hr1G103890	1
chr5H_617779897	chr5H	617779897	A/A	A/A	G/G	0	1	1	0	0	1	0	HORVU5Hr1G103890	1
chr5H_617883475	chr5H	617883475	G/G	G/G	G/A	0	1	1	0	0	1	0	HORVU5Hr1G103980	0
chr5H_618626656	chr5H	618626656	G/G	G/G	A/A	0	1	1	0	0	0	1	HORVU5Hr1G104230	1
chr5H_618631665	chr5H	618631665	T/T	T/T	C/C	0	1	1	0	0	0	1	HORVU5Hr1G104240	1
chr5H_618667287	chr5H	618667287	T/T	.	T/T	1	0	1	0	0	1	0	HORVU5Hr1G104260	0
chr5H_618839337	chr5H	618839337	A/T	A/T	T/T	0	1	1	0	0	0	1	HORVU5Hr1G104280	0
chr5H_618926158	chr5H	618926158	T/T	T/T	C/C	0	1	1	0	0	0	1		1
chr5H_619632092	chr5H	619632092	C/C	C/C	C/T	0	1	1	0	1	0	0	HORVU5Hr1G104580	0
chr5H_619642768	chr5H	619642768	.	.	T/T	0	1	1	0	1	0	0	HORVU5Hr1G104600	0
chr5H_619656807	chr5H	619656807	A/A	A/A	G/G	0	1	1	0	1	0	0	HORVU5Hr1G104600	1
chr5H_619723112	chr5H	619723112	.	G/G	G/G	1	1	0	0	0	0	1	HORVU5Hr1G104620	0
chr5H_619951792	chr5H	619951792	G/G	G/G	C/C	0	1	1	0	0	1	0	HORVU5Hr1G104740	1
chr5H_619984770	chr5H	619984770	.	G/G	G/G	1	1	0	0	1	0	0	HORVU5Hr1G104800	0
chr5H_620509417	chr5H	620509417	G/G	G/G	A/A	0	1	1	0	0	0	1		1
chr5H_620514923	chr5H	620514923	A/A	A/A	C/C	0	1	1	0	0	0	1		1
chr5H_620514946	chr5H	620514946	C/C	C/C	T/T	0	1	1	0	0	0	1		1
chr5H_620515233	chr5H	620515233	G/G	G/G	T/T	0	1	1	0	0	0	1		1
chr5H_620644749	chr5H	620644749	T/T	T/T	C/C	0	1	1	0	0	0	1	HORVU5Hr1G104980	1
chr5H_620735716	chr5H	620735716	T/T	T/T	C/C	0	1	1	0	1	0	0	HORVU5Hr1G105040	1
chr5H_620942189	chr5H	620942189	A/A	A/A	G/G	0	1	1	0	0	0	1		1
chr5H_621050270	chr5H	621050270	.	.	G/G	0	1	1	0	0	0	1		0
chr5H_621918482	chr5H	621918482	T/T	T/T	C/C	0	1	1	0	0	1	0	HORVU5Hr1G105660	1
chr5H_621950283	chr5H	621950283	T/T	T/T	C/C	0	1	1	0	0	0	1	ENSRNA049478569	1
chr5H_622318685	chr5H	622318685	C/C	C/C	.	0	1	1	0	0	0	1		0
chr5H_622318691	chr5H	622318691	A/A	A/A	.	0	1	1	0	0	0	1		0
chr5H_622318718	chr5H	622318718	G/G	G/G	.	0	1	1	0	0	0	1		0
chr5H_622800743	chr5H	622800743	A/A	A/A	T/T	0	1	1	0	0	0	1		1
chr5H_622800771	chr5H	622800771	T/T	T/T	C/C	0	1	1	0	0	0	1		1
chr5H_622800785	chr5H	622800785	T/T	T/T	A/A	0	1	1	0	0	0	1		1
chr5H_622816679	chr5H	622816679	A/A	A/A	G/G	0	1	1	0	0	0	1	HORVU5Hr1G105880	1
chr5H_623066740	chr5H	623066740	C/C	C/C	T/T	0	1	1	0	0	1	0	HORVU5Hr1G105980	1
chr5H_623066978	chr5H	623066978	G/G	G/G	A/A	0	1	1	0	1	0	0	HORVU5Hr1G105980	1
chr5H_623067113	chr5H	623067113	C/C	C/C	T/T	0	1	1	0	0	0	1	HORVU5Hr1G105980	1
chr5H_623616517	chr5H	623616517	T/T	T/T	A/A	0	1	1	0	0	0	1	HORVU5Hr1G106170	1
chr5H_623616533	chr5H	623616533	C/C	C/C	T/T	0	1	1	0	0	0	1	HORVU5Hr1G106170	1
chr5H_623616562	chr5H	623616562	C/C	C/C	T/T	0	1	1	0	0	0	1	HORVU5Hr1G106170	1
chr5H_623681587	chr5H	623681587	A/A	.	G/G	1	1	1	0	0	0	1	HORVU5Hr1G106220	0
chr5H_623756409	chr5H	623756409	A/A	.	G/G	1	1	1	0	0	0	1	HORVU5Hr1G106260	0
chr5H_623756513	chr5H	623756513	G/G	G/G	C/C	0	1	1	0	0	0	1	HORVU5Hr1G106260	1
chr5H_623896344	chr5H	623896344	A/A	A/A	G/G	0	1	1	0	0	0	1	HORVU5Hr1G106310	1
chr5H_623954158	chr5H	623954158	C/C	C/C	A/A	0	1	1						1
chr5H_623954204	chr5H	623954204	A/A	A/A	T/T	0	1	1	0	0	0	1	HORVU5Hr1G106380	1
chr5H_623954206	chr5H	623954206	A/A	A/A	C/C	0	1	1	0	0	0	1	HORVU5Hr1G106380	1
chr5H_627275958	chr5H	627275958	C/C	C/C	G/G	0	1	1	0	0	0	1		1
chr5H_627500969	chr5H	627500969	A/A	A/A	G/G	0	1	1	0	0	0	1	HORVU5Hr1G107840	1
chr5H_627680005	chr5H	627680005	G/G	G/G	A/A	0	1	1	0	0	0	1	HORVU5Hr1G108040	1
chr5H_627680023	chr5H	627680023	G/G	G/G	.	0	1	1	0	0	0	1	HORVU5Hr1G108040	0
chr5H_628421612	chr5H	628421612	C/C	C/C	T/T	0	1	1	0	1	0	0	HORVU5Hr1G108670	1
chr5H_628930460	chr5H	628930460	G/G	G/G	A/A	0	1	1	0	0	0	1		1
chr5H_629053646	chr5H	629053646	G/G	G/G	A/A	0	1	1	0	0	0	1	HORVU5Hr1G108970	1
chr5H_629053648	chr5H	629053648	G/G	G/G	A/A	0	1	1	0	0	0	1	HORVU5Hr1G108970	1
chr5H_629460894	chr5H	629460894	A/A	A/A	C/C	0	1	1	0	0	0	1	HORVU5Hr1G109280	1
chr5H_629460895	chr5H	629460895	C/C	C/C	G/G	0	1	1	0	0	0	1	HORVU5Hr1G109280	1
chr5H_630204732	chr5H	630204732	C/C	C/C	.	0	1	1	0	0	0	1	HORVU5Hr1G109520	0
chr5H_630211360	chr5H	630211360	.	T/T	C/C	1	1	1	0	0	1	0	HORVU5Hr1G109550	0
chr5H_630301255	chr5H	630301255	C/C	C/C	T/T	0	1	1	0	0	0	1	ENSRNA049480416	1
chr5H_631074745	chr5H	631074745	C/C	C/C	T/T	0	1	1	0	0	0	1	HORVU5Hr1G109790	1
chr5H_631113710	chr5H	631113710	T/T	T/T	A/A	0	1	1	0	0	0	1	HORVU5Hr1G109840	1
chr5H_631113718	chr5H	631113718	C/C	C/C	T/T	0	1	1	0	0	0	1	HORVU5Hr1G109840	1
chr5H_631113724	chr5H	631113724	A/A	A/A	G/G	0	1	1	0	0	0	1	HORVU5Hr1G109840	1
chr5H_631201145	chr5H	631201145	A/A	A/A	C/C	0	1	1	0	0	0	1	HORVU5Hr1G109880	1
chr5H_631522831	chr5H	631522831	C/C	C/C	G/G	0	1	1	0	1	0	0	HORVU5Hr1G109970	1
chr5H_631522834	chr5H	631522834	G/G	G/G	A/A	0	1	1	0	1	0	0	HORVU5Hr1G109970	1
chr5H_631522854	chr5H	631522854	G/G	G/G	A/A	0	1	1	0	1	0	0	HORVU5Hr1G109970	1
chr5H_631792422	chr5H	631792422	T/T	T/T	C/C	0	1	1	0	1	0	0	HORVU5Hr1G110050	1
chr5H_632552348	chr5H	632552348	G/G	G/G	A/A	0	1	1	0	0	0	1	HORVU5Hr1G110370	1
chr5H_632552375	chr5H	632552375	A/A	A/A	G/G	0	1	1	0	0	0	1	HORVU5Hr1G110370	1
chr5H_632993165	chr5H	632993165	T/T	T/T	C/C	0	1	1	0	1	0	0	HORVU5Hr1G110490	1
chr5H_633666998	chr5H	633666998	C/C	C/C	G/G	0	1	1	0	0	0	1		1
chr5H_633686211	chr5H	633686211	C/C	C/C	G/G	0	1	1	0	0	0	1		1
chr5H_634492147	chr5H	634492147	A/A	A/A	G/G	0	1	1	0	0	0	1	HORVU5Hr1G110910	1
chr5H_634838686	chr5H	634838686	A/A	A/A	C/C	0	1	1	0	0	1	0	HORVU5Hr1G110980	1
chr5H_634838718	chr5H	634838718	.	A/A	G/G	1	1	1	0	0	1	0	HORVU5Hr1G110980	0
chr5H_635793044	chr5H	635793044	G/G	G/G	C/C	0	1	1	0	1	0	0	HORVU5Hr1G111240	1
chr5H_636959075	chr5H	636959075	.	.	G/G	0	1	1	0	0	0	1	HORVU5Hr1G111700	0
chr5H_636959089	chr5H	636959089	.	.	G/G	0	1	1	0	0	0	1	HORVU5Hr1G111700	0
chr5H_637009916	chr5H	637009916	.	G/G	G/G	1	1	0	0	0	0	1		0
chr5H_637009968	chr5H	637009968	.	T/T	T/T	1	1	0	0	0	0	1		0
chr5H_637292169	chr5H	637292169	G/G	G/G	A/A	0	1	1	0	0	0	1		1
chr5H_637385130	chr5H	637385130	C/C	C/C	T/T	0	1	1	0	0	0	1	HORVU5Hr1G111850	1
chr5H_637423453	chr5H	637423453	G/A	A/A	G/A	1	0	1	0	0	0	1		0
chr5H_637859409	chr5H	637859409	G/G	G/G	C/C	0	1	1	1	0	0	0	HORVU5Hr1G111970	1
chr5H_638058202	chr5H	638058202	.	.	A/A	0	1	1	0	0	1	0	HORVU5Hr1G112040	0
chr5H_638406244	chr5H	638406244	.	.	G/G	0	1	1	0	0	0	1	HORVU5Hr1G112160	0
chr5H_639992083	chr5H	639992083	C/C	C/C	A/A	0	1	1	0	0	1	0	HORVU5Hr1G112670	1
chr5H_640006241	chr5H	640006241	A/C	A/C	C/C	0	1	1	0	0	1	0	HORVU5Hr1G112680	0
chr5H_640006943	chr5H	640006943	G/G	G/G	A/A	0	1	1	0	0	0	1	HORVU5Hr1G112680	1
chr5H_640006944	chr5H	640006944	G/G	G/G	A/A	0	1	1	0	0	0	1	HORVU5Hr1G112680	1
chr5H_640007249	chr5H	640007249	C/C	C/C	T/T	0	1	1	0	0	0	1	HORVU5Hr1G112680	1
chr5H_640007257	chr5H	640007257	A/A	A/A	C/C	0	1	1	0	0	0	1	HORVU5Hr1G112680	1
chr5H_640007264	chr5H	640007264	T/T	T/T	C/C	0	1	1	0	0	0	1	HORVU5Hr1G112680	1
chr5H_641551008	chr5H	641551008	C/C	C/C	T/T	0	1	1	0	0	1	0	HORVU5Hr1G113260	1
chr5H_641582595	chr5H	641582595	.	.	G/G	0	1	1	0	0	0	1		0
chr5H_641582603	chr5H	641582603	.	.	G/G	0	1	1	0	0	0	1		0
chr5H_643314387	chr5H	643314387	C/C	C/C	T/T	0	1	1	0	0	0	1	HORVU5Hr1G114150	1
chr5H_643423595	chr5H	643423595	G/G	G/G	C/C	0	1	1						1
chr5H_643831589	chr5H	643831589	G/G	G/G	A/A	0	1	1	0	0	0	1		1
chr5H_643939018	chr5H	643939018	C/C	C/C	G/G	0	1	1	0	0	0	1		1
chr5H_643939045	chr5H	643939045	C/C	C/C	T/T	0	1	1	0	0	0	1		1
chr5H_644001982	chr5H	644001982	C/C	C/C	T/T	0	1	1	1	0	0	0	HORVU5Hr1G114510	1
chr5H_644023801	chr5H	644023801	C/C	C/C	G/G	0	1	1	0	0	0	1	HORVU5Hr1G114510	1
chr5H_644377592	chr5H	644377592	A/A	A/A	G/G	0	1	1	0	1	0	0	HORVU5Hr1G114630	1
chr5H_644377595	chr5H	644377595	C/C	C/C	T/T	0	1	1	0	1	0	0	HORVU5Hr1G114630	1
chr5H_645039778	chr5H	645039778	T/T	T/T	C/C	0	1	1	0	0	1	0	HORVU5Hr1G114900	1
chr5H_645039785	chr5H	645039785	G/G	G/G	T/T	0	1	1	0	1	0	0	HORVU5Hr1G114900	1
chr5H_645039832	chr5H	645039832	C/C	C/C	T/T	0	1	1	0	0	1	0	HORVU5Hr1G114900	1
chr5H_645157938	chr5H	645157938	G/T	G/T	G/G	0	1	1	0	0	0	1	HORVU5Hr1G114920	0
chr5H_645157943	chr5H	645157943	A/T	A/T	A/A	0	1	1	0	0	0	1	HORVU5Hr1G114920	0
chr5H_645157956	chr5H	645157956	T/T	T/T	G/G	0	1	1	0	0	0	1	HORVU5Hr1G114920	1
chr5H_645157959	chr5H	645157959	T/T	T/T	C/C	0	1	1	0	0	0	1	HORVU5Hr1G114920	1
chr5H_645157980	chr5H	645157980	T/C	T/C	T/T	0	1	1	0	0	0	1	HORVU5Hr1G114920	0
chr5H_645158922	chr5H	645158922	C/C	C/C	T/T	0	1	1	0	0	0	1		1
chr5H_645158945	chr5H	645158945	C/C	C/C	T/T	0	1	1	0	0	0	1		1
chr5H_645158965	chr5H	645158965	T/T	T/T	A/A	0	1	1	0	0	0	1		1
chr5H_645158966	chr5H	645158966	C/C	C/C	T/T	0	1	1	0	0	0	1		1
chr5H_645158993	chr5H	645158993	A/A	A/A	G/G	0	1	1	0	0	0	1		1
chr5H_645638298	chr5H	645638298	T/T	T/T	C/C	0	1	1	0	0	0	1	HORVU5Hr1G115070	1
chr5H_646078909	chr5H	646078909	T/T	T/T	G/G	0	1	1	0	0	1	0	HORVU5Hr1G115250	1
chr5H_646129790	chr5H	646129790	G/G	G/G	A/A	0	1	1	0	1	0	0	HORVU5Hr1G115280	1
chr5H_646129817	chr5H	646129817	G/G	G/G	A/A	0	1	1	0	1	0	0	HORVU5Hr1G115280	1
chr5H_646301865	chr5H	646301865	G/G	G/G	T/T	0	1	1	0	1	0	0	HORVU5Hr1G115320	1
chr5H_646301866	chr5H	646301866	C/C	C/C	A/A	0	1	1	0	0	1	0	HORVU5Hr1G115320	1
chr5H_647998375	chr5H	647998375	.	C/C	G/G	1	1	1	0	1	0	0	HORVU5Hr1G116340	0
chr5H_647998396	chr5H	647998396	.	T/T	.	1	0	1	0	1	0	0	HORVU5Hr1G116340	0
chr5H_648017777	chr5H	648017777	C/C	C/C	.	0	1	1	0	0	0	1	HORVU5Hr1G116380	0
chr5H_648017787	chr5H	648017787	T/T	T/T	.	0	1	1	0	0	0	1	HORVU5Hr1G116380	0
chr5H_648154513	chr5H	648154513	A/A	A/A	G/G	0	1	1	0	0	0	1		1
chr5H_648414854	chr5H	648414854	G/G	G/G	T/T	0	1	1	0	0	0	1	HORVU5Hr1G116580	1
chr5H_648414869	chr5H	648414869	C/C	C/C	A/A	0	1	1	0	0	0	1	HORVU5Hr1G116580	1
chr5H_648458906	chr5H	648458906	A/A	A/A	G/G	0	1	1	0	0	0	1	HORVU5Hr1G116580	1
chr5H_648717969	chr5H	648717969	.	.	G/G	0	1	1	0	1	0	0	HORVU5Hr1G116720	0
chr5H_649192014	chr5H	649192014	.	.	A/A	0	1	1	0	0	0	1	HORVU5Hr1G116850	0
chr5H_649405265	chr5H	649405265	C/C	C/C	C/G	0	1	1	0	0	0	1		0
chr5H_649405278	chr5H	649405278	T/T	T/T	T/A	0	1	1	0	0	0	1		0
chr5H_649613841	chr5H	649613841	G/G	G/G	C/C	0	1	1	0	0	0	1	HORVU5Hr1G116920	1
chr5H_649613847	chr5H	649613847	T/T	T/T	C/C	0	1	1	0	0	0	1	HORVU5Hr1G116920	1
chr5H_649654737	chr5H	649654737	T/T	T/T	G/G	0	1	1	0	0	0	1	HORVU5Hr1G116960	1
chr5H_649740317	chr5H	649740317	C/C	C/C	A/A	0	1	1	0	0	1	0	HORVU5Hr1G116990	1
chr5H_650562397	chr5H	650562397	A/A	A/A	C/C	0	1	1	0	0	1	0	HORVU5Hr1G117190	1
chr5H_650597460	chr5H	650597460	C/C	C/C	A/A	0	1	1	0	0	0	1		1
chr5H_654516492	chr5H	654516492	.	A/A	A/A	1	1	0	0	0	1	0	HORVU5Hr1G119030	0
chr5H_655124010	chr5H	655124010	C/C	C/C	A/A	0	1	1	0	0	0	1	HORVU5Hr1G119220	1
chr5H_655151005	chr5H	655151005	T/T	T/T	G/T	0	1	1	0	0	0	1		0
chr5H_655327482	chr5H	655327482	C/C	C/C	G/G	0	1	1	0	0	0	1		1
chr5H_655327519	chr5H	655327519	C/C	C/C	A/A	0	1	1	0	0	0	1		1
chr5H_655334317	chr5H	655334317	.	.	A/A	0	1	1	0	0	0	1		0
chr5H_655334388	chr5H	655334388	T/T	T/T	C/C	0	1	1	0	0	0	1		1
chr5H_655759054	chr5H	655759054	C/C	.	G/G	1	1	1	0	0	0	1	HORVU5Hr1G119470	0
chr5H_655759065	chr5H	655759065	T/T	.	A/A	1	1	1	0	0	0	1	HORVU5Hr1G119470	0
chr5H_655899547	chr5H	655899547	.	.	C/C	0	1	1	0	0	0	1	HORVU5Hr1G119520	0
chr5H_655899568	chr5H	655899568	.	.	A/A	0	1	1	0	0	0	1	HORVU5Hr1G119520	0
chr5H_657193937	chr5H	657193937	G/G	G/G	A/A	0	1	1	0	0	0	1	HORVU5Hr1G120170	1
chr5H_657520876	chr5H	657520876	C/C	C/C	T/T	0	1	1						1
chr5H_657520918	chr5H	657520918	G/G	G/G	A/A	0	1	1						1
chr5H_657816248	chr5H	657816248	G/G	G/G	T/T	0	1	1	0	0	0	1	HORVU5Hr1G120550	1
chr5H_659496330	chr5H	659496330	A/A	.	.	1	1	0	0	0	0	1		0
chr5H_659750559	chr5H	659750559	T/T	T/T	C/C	0	1	1	0	0	0	1	HORVU5Hr1G121440	1
chr5H_659750562	chr5H	659750562	T/T	T/T	G/G	0	1	1	0	0	0	1	HORVU5Hr1G121440	1
chr5H_659750572	chr5H	659750572	A/A	A/A	G/G	0	1	1	0	0	0	1	HORVU5Hr1G121440	1
chr5H_659783842	chr5H	659783842	A/A	A/A	G/G	0	1	1	0	1	0	0	HORVU5Hr1G121600	1
chr5H_659783874	chr5H	659783874	G/G	G/G	T/T	0	1	1	0	1	0	0	HORVU5Hr1G121600	1
chr5H_661535691	chr5H	661535691	T/T	T/T	C/C	0	1	1	0	0	0	1	HORVU5Hr1G122180	1
chr5H_661613601	chr5H	661613601	T/T	T/T	G/G	0	1	1	0	0	0	1	HORVU5Hr1G122220	1
chr5H_662212394	chr5H	662212394	C/C	C/C	T/C	0	1	1	0	0	0	1	HORVU5Hr1G122490	0
chr5H_663100008	chr5H	663100008	.	.	G/G	0	1	1	0	0	0	1		0
chr5H_663100022	chr5H	663100022	.	.	C/C	0	1	1	0	0	0	1		0
chr5H_663232355	chr5H	663232355	T/T	T/T	C/C	0	1	1	0	0	0	1	HORVU5Hr1G123010	1
chr5H_663232394	chr5H	663232394	T/T	T/T	C/C	0	1	1	0	0	0	1	HORVU5Hr1G123010	1
chr5H_663638004	chr5H	663638004	.	.	G/G	0	1	1	0	0	0	1	HORVU5Hr1G123330	0
chr5H_663638010	chr5H	663638010	.	.	T/T	0	1	1	0	0	0	1	HORVU5Hr1G123330	0
chr5H_663638019	chr5H	663638019	.	.	G/G	0	1	1	0	0	0	1	HORVU5Hr1G123330	0
chr5H_663638025	chr5H	663638025	.	.	C/C	0	1	1	0	0	0	1	HORVU5Hr1G123330	0
chr5H_664387712	chr5H	664387712	.	.	T/T	0	1	1	0	0	0	1	HORVU5Hr1G123550	0
chr5H_664388458	chr5H	664388458	A/A	A/A	G/G	0	1	1	0	0	0	1	HORVU5Hr1G123550	1
chr5H_664617837	chr5H	664617837	T/T	T/T	A/A	0	1	1	0	0	1	0	HORVU5Hr1G123670	1
chr5H_664789539	chr5H	664789539	G/G	G/G	C/C	0	1	1	0	0	0	1		1
chr5H_665009155	chr5H	665009155	C/C	C/C	G/G	0	1	1	0	0	0	1	HORVU5Hr1G124020	1
chr5H_665141415	chr5H	665141415	.	C/C	C/C	1	1	0	0	0	0	1		0
chr5H_666884924	chr5H	666884924	C/C	C/C	T/T	0	1	1	0	0	0	1		1
chr5H_666884933	chr5H	666884933	A/A	A/A	G/G	0	1	1	0	0	0	1		1
chr5H_666974088	chr5H	666974088	T/T	T/T	C/C	0	1	1	0	1	0	0	HORVU5Hr1G124650	1
chr5H_666974106	chr5H	666974106	G/G	G/G	C/C	0	1	1	0	1	0	0	HORVU5Hr1G124650	1
chr5H_667522431	chr5H	667522431	A/A	A/A	G/G	0	1	1	0	0	0	1		1
chr5H_667588795	chr5H	667588795	.	C/C	T/T	1	1	1						0
chr5H_667588804	chr5H	667588804	.	C/C	G/G	1	1	1	0	1	0	0	HORVU5Hr1G124940	0
chr5H_668300535	chr5H	668300535	G/G	G/G	A/A	0	1	1	0	0	0	1	HORVU5Hr1G125250	1
chr5H_668642884	chr5H	668642884	G/G	G/G	T/T	0	1	1	0	0	1	0	HORVU5Hr1G125420	1
chr5H_669129778	chr5H	669129778	C/C	C/C	T/T	0	1	1	0	0	0	1		1
chr5H_669806682	chr5H	669806682	G/G	G/G	A/A	0	1	1	0	0	0	1		1
chr6H_401645	chr6H	401645	C/C	C/C	T/T	0	1	1	0	0	0	1		1
chr6H_491276	chr6H	491276	T/T	T/T	A/A	0	1	1	0	0	0	1	HORVU6Hr1G000180	1
chr6H_491278	chr6H	491278	C/C	C/C	T/T	0	1	1	0	0	0	1	HORVU6Hr1G000180	1
chr6H_700476	chr6H	700476	A/A	A/A	G/G	0	1	1	0	1	0	0	HORVU6Hr1G000270	1
chr6H_709432	chr6H	709432	G/G	G/G	A/A	0	1	1	0	1	0	0	HORVU6Hr1G000280	1
chr6H_1054466	chr6H	1054466	C/C	C/C	A/A	0	1	1	0	0	0	1	HORVU6Hr1G000440	1
chr6H_3964361	chr6H	3964361	C/T	C/C	.	1	1	1	0	0	0	1	HORVU6Hr1G001200	0
chr6H_4066241	chr6H	4066241	.	C/C	C/C	1	1	0	0	0	0	1		0
chr6H_4135304	chr6H	4135304	G/G	G/G	G/A	0	1	1	0	1	0	0	HORVU6Hr1G001270	0
chr6H_4135311	chr6H	4135311	C/C	C/C	C/A	0	1	1	0	0	1	0	HORVU6Hr1G001270	0
chr6H_4203639	chr6H	4203639	C/C	C/C	G/G	0	1	1	0	0	0	1		1
chr6H_4203669	chr6H	4203669	G/G	G/G	T/T	0	1	1	0	0	0	1		1
chr6H_4293218	chr6H	4293218	C/C	C/C	T/T	0	1	1	0	0	0	1	HORVU6Hr1G001310	1
chr6H_4356463	chr6H	4356463	G/G	G/G	T/T	0	1	1	0	0	0	1	HORVU6Hr1G001330	1
chr6H_4356465	chr6H	4356465	T/T	T/T	C/C	0	1	1	0	0	0	1	HORVU6Hr1G001330	1
chr6H_4487135	chr6H	4487135	.	.	T/T	0	1	1	0	0	0	1		0
chr6H_4778216	chr6H	4778216	.	.	G/G	0	1	1	0	0	0	1	HORVU6Hr1G001480	0
chr6H_4778250	chr6H	4778250	.	.	A/A	0	1	1	0	0	0	1	HORVU6Hr1G001480	0
chr6H_4778267	chr6H	4778267	.	.	T/T	0	1	1	0	0	0	1	HORVU6Hr1G001480	0
chr6H_4791252	chr6H	4791252	A/A	A/A	C/C	0	1	1						1
chr6H_4791278	chr6H	4791278	T/T	T/T	C/C	0	1	1	0	0	0	1	HORVU6Hr1G001490	1
chr6H_4827576	chr6H	4827576	A/A	A/A	G/G	0	1	1	0	1	0	0	HORVU6Hr1G001520	1
chr6H_5169164	chr6H	5169164	C/C	C/C	G/G	0	1	1	0	0	1	0	HORVU6Hr1G001680	1
chr6H_5521342	chr6H	5521342	C/C	C/C	G/G	0	1	1	0	0	1	0	HORVU6Hr1G001860	1
chr6H_6118618	chr6H	6118618	C/C	C/C	G/G	0	1	1	0	0	0	1		1
chr6H_6329206	chr6H	6329206	.	.	A/A	0	1	1	0	0	1	0	HORVU6Hr1G002400	0
chr6H_6399573	chr6H	6399573	A/A	A/A	G/G	0	1	1	0	0	0	1		1
chr6H_6399578	chr6H	6399578	G/G	G/G	C/C	0	1	1	0	0	0	1		1
chr6H_6751154	chr6H	6751154	C/C	C/C	G/G	0	1	1	0	0	0	1		1
chr6H_7114066	chr6H	7114066	T/T	T/T	A/A	0	1	1	0	0	0	1	HORVU6Hr1G002980	1
chr6H_7117656	chr6H	7117656	C/C	C/C	G/G	0	1	1	0	0	1	0	HORVU6Hr1G002980	1
chr6H_7244029	chr6H	7244029	T/T	T/T	G/G	0	1	1	0	0	0	1	HORVU6Hr1G002980	1
chr6H_7244056	chr6H	7244056	C/C	C/C	T/T	0	1	1						1
chr6H_7327358	chr6H	7327358	C/C	C/C	.	0	1	1	0	0	0	1	HORVU6Hr1G002980	0
chr6H_7681173	chr6H	7681173	G/G	G/G	C/C	0	1	1	0	0	0	1	HORVU6Hr1G002980	1
chr6H_7942304	chr6H	7942304	A/A	A/A	G/G	0	1	1	0	0	0	1	HORVU6Hr1G003510	1
chr6H_7946655	chr6H	7946655	C/C	C/C	C/A	0	1	1	0	0	0	1	HORVU6Hr1G003510	0
chr6H_8559095	chr6H	8559095	C/C	C/C	T/T	0	1	1	0	0	0	1	HORVU6Hr1G003940	1
chr6H_8562850	chr6H	8562850	C/C	C/C	G/G	0	1	1	0	0	1	0	HORVU6Hr1G003940	1
chr6H_8900193	chr6H	8900193	T/T	T/T	C/T	0	1	1	0	0	0	1	HORVU6Hr1G004010	0
chr6H_13040902	chr6H	13040902	T/T	T/T	C/C	0	1	1	0	0	1	0	HORVU6Hr1G005920	1
chr6H_13040914	chr6H	13040914	T/T	T/T	C/C	0	1	1	1	0	0	0	HORVU6Hr1G005920	1
chr6H_13040924	chr6H	13040924	C/C	C/C	T/T	0	1	1	1	0	0	0	HORVU6Hr1G005920	1
chr6H_13203831	chr6H	13203831	A/A	A/A	G/G	0	1	1	0	0	0	1	HORVU6Hr1G005990	1
chr6H_13904206	chr6H	13904206	T/T	T/T	G/G	0	1	1	0	0	0	1	HORVU6Hr1G006440	1
chr6H_13909486	chr6H	13909486	C/C	C/C	G/G	0	1	1	0	0	1	0	HORVU6Hr1G006440	1
chr6H_13909525	chr6H	13909525	T/T	T/T	C/C	0	1	1	0	1	0	0	HORVU6Hr1G006440	1
chr6H_13915332	chr6H	13915332	C/C	C/C	G/G	0	1	1	0	0	0	1		1
chr6H_13915348	chr6H	13915348	C/C	C/C	T/T	0	1	1	0	0	0	1		1
chr6H_14047955	chr6H	14047955	.	.	T/T	0	1	1	0	0	0	1		0
chr6H_14120436	chr6H	14120436	C/C	C/C	T/T	0	1	1	0	0	0	1		1
chr6H_14120437	chr6H	14120437	T/T	T/T	C/C	0	1	1	0	0	0	1		1
chr6H_14786585	chr6H	14786585	.	.	A/A	0	1	1	0	0	0	1		0
chr6H_14789802	chr6H	14789802	G/G	G/G	C/C	0	1	1	0	0	0	1		1
chr6H_14901330	chr6H	14901330	T/T	T/T	C/C	0	1	1	0	0	0	1		1
chr6H_14901360	chr6H	14901360	C/C	C/C	G/G	0	1	1	0	0	0	1		1
chr6H_14997584	chr6H	14997584	G/G	G/G	C/C	0	1	1	0	0	0	1	HORVU6Hr1G008030	1
chr6H_14997589	chr6H	14997589	A/A	A/A	T/T	0	1	1	0	0	0	1	HORVU6Hr1G008030	1
chr6H_14997599	chr6H	14997599	G/G	G/G	A/A	0	1	1	0	0	0	1	HORVU6Hr1G008030	1
chr6H_15073642	chr6H	15073642	T/T	T/T	G/G	0	1	1	0	0	0	1		1
chr6H_15327930	chr6H	15327930	T/T	T/T	A/A	0	1	1	0	0	1	0	HORVU6Hr1G008330	1
chr6H_15327959	chr6H	15327959	T/T	T/T	G/G	0	1	1	0	0	1	0	HORVU6Hr1G008330	1
chr6H_15843475	chr6H	15843475	C/C	C/C	G/G	0	1	1	0	0	0	1	HORVU6Hr1G008680	1
chr6H_15843598	chr6H	15843598	A/G	A/G	A/A	0	1	1	0	0	1	0	HORVU6Hr1G008680	0
chr6H_16206598	chr6H	16206598	T/T	T/T	C/C	0	1	1	0	0	0	1	HORVU6Hr1G008870	1
chr6H_16206612	chr6H	16206612	T/T	T/T	C/C	0	1	1	0	0	0	1	HORVU6Hr1G008870	1
chr6H_16482929	chr6H	16482929	G/G	G/G	T/T	0	1	1	0	0	0	1	HORVU6Hr1G009220	1
chr6H_16697145	chr6H	16697145	G/G	G/G	A/A	0	1	1	0	0	0	1	HORVU6Hr1G009350	1
chr6H_16932084	chr6H	16932084	A/A	A/A	G/G	0	1	1	0	0	0	1		1
chr6H_16932119	chr6H	16932119	C/C	C/C	T/T	0	1	1	0	0	0	1		1
chr6H_16937894	chr6H	16937894	G/G	G/G	A/A	0	1	1	0	0	0	1		1
chr6H_16937899	chr6H	16937899	C/C	C/C	T/T	0	1	1	0	0	0	1		1
chr6H_17101658	chr6H	17101658	A/A	A/A	T/T	0	1	1	0	0	0	1	HORVU6Hr1G009510	1
chr6H_17192787	chr6H	17192787	G/G	G/G	C/C	0	1	1	0	0	0	1	HORVU6Hr1G009690	1
chr6H_17192824	chr6H	17192824	T/T	T/T	C/C	0	1	1	0	0	0	1	HORVU6Hr1G009690	1
chr6H_17192853	chr6H	17192853	C/C	C/C	T/T	0	1	1	0	0	0	1	HORVU6Hr1G009690	1
chr6H_17192856	chr6H	17192856	T/T	T/T	C/C	0	1	1	0	0	0	1	HORVU6Hr1G009690	1
chr6H_17194650	chr6H	17194650	A/A	A/A	C/C	0	1	1	0	1	0	0	HORVU6Hr1G009690	1
chr6H_19556767	chr6H	19556767	.	.	T/T	0	1	1	1	0	0	0	HORVU6Hr1G011110	0
chr6H_21942478	chr6H	21942478	G/G	G/G	A/A	0	1	1	0	0	0	1		1
chr6H_21942493	chr6H	21942493	G/G	G/G	T/T	0	1	1	0	0	0	1		1
chr6H_21942517	chr6H	21942517	C/C	C/C	T/T	0	1	1	0	0	0	1		1
chr6H_25144715	chr6H	25144715	A/A	A/A	T/T	0	1	1	0	0	1	0	HORVU6Hr1G012740	1
[truncated: 809 more rows]
