# Supplementary material for: High-throughput sequencing data revealed genotype-specific changes evoked by heat stress in crown tissue of barley sdw1 near-isogenic lines
Source: BMC Genomics. 2022 Mar 4;23:177. doi: 10.1186/s12864-022-08410-1 (PMC8897901; doi:10.1186/s12864-022-08410-1)
Supplement: Supplementary file 4 — Additional file 4: Table S3. Differences in SNP readings between protocols. [file 12864_2022_8410_MOESM4_ESM.xlsx]

## Sheet: Sheet1
Additional file 4: Table S3. Differences in SNP readings between protocols
SNP source	SNP ID	Chromosome	Position	Genotype of			Indicator of SNP between			Variant type	Possible cause
				Bowman	BW827	BW828	SNP BW827 - Bowman	SNP BW828 - Bowman	SNP BW828 - BW827
RNA-seq	chr5H_547424322	chr5H	547424322	./.	G/G	A/A	1	1	1	3' UTR variant	Lack of expression
50k_SNP_Chip	JHI-Hv50k-2016-316492	chr5H	547424322	G	G	A	0	1	1
50k_SNP_Chip	JHI-Hv50k-2016-421972	chr6H	556373783	C	A	A	1	1	0	3' UTR variant	Lack of expression
RNA-seq	chr6H_556373783	chr6H	556373783	C/C	A/A	./.	1	1	1
50k_SNP_Chip	SCRI_RS_172062	chr7H	623658551			T	0	1	1	3' UTR variant	Lack of expression
RNA-seq	chr7H_623658551	chr7H	623658551	C/T	./.	T/T	1	1	1
50k_SNP_Chip	BOPA1_4025-300	chr3H	624282646		A	T	1	1	1	exonic variant	Mapping to a different strand
RNA-seq	chr3H_624282646	chr3H	624282646	T/T	T/T	T/A	0	1	1
50k_SNP_Chip	JHI-Hv50k-2016-205082	chr3H	632913457	C	T	C	1	0	1	exonic variant	Lack of expression
RNA-seq	chr3H_632913457	chr3H	632913457	C/C	T/T	./.	1	1	1
RNA-seq	chr3H_634621522	chr3H	634621522	C/C	./.	T/T	1	1	1	exonic variant	Unknown
GBS	chr3H_634621522	chr3H	634621522	C/C	.	C/C	1	0	1
