# Supplementary material for: High-throughput sequencing data revealed genotype-specific changes evoked by heat stress in crown tissue of barley sdw1 near-isogenic lines
Source: BMC Genomics. 2022 Mar 4;23:177. doi: 10.1186/s12864-022-08410-1 (PMC8897901; doi:10.1186/s12864-022-08410-1)
Supplement: Supplementary file 5 — Additional file 5: Table S4. GO overrepresentation in sets of genes with SNPs. [file 12864_2022_8410_MOESM5_ESM.xlsx]

## Sheet: Sheet1
Additional file 5: Table S4. GO overrepresentation in sets of genes with SNPs
Ontology	GO term name	GO term ID	Significance score				Number of genes
			Homozygous SNP		All SNP		Homozygous SNP		All SNP
			BW827 v BW	BW828 v BW	BW827 v BW	BW828 v BW	BW827 v BW	BW828 v BW	BW827 v BW	BW828 v BW
biological_process	carbohydrate transport	GO:0008643				1.33723				10
cellular_component	bounding membrane of organelle	GO:0098588				1.37674				42
cellular_component	cytoskeleton	GO:0005856			1.43179				15
cellular_component	endomembrane system	GO:0012505			2.15484	2.15484			40	65
cellular_component	GARP complex	GO:0000938		1.92078		1.44369		3		3
cellular_component	Golgi apparatus part	GO:0044431				2.15484				30
cellular_component	Golgi apparatus	GO:0005794				1.36652				35
cellular_component	nuclear transcription factor complex	GO:0044798				1.38721				11
molecular_function	carbon-oxygen lyase activity	GO:0016835	1.52286				5
