# Supplementary material for: High-throughput sequencing data revealed genotype-specific changes evoked by heat stress in crown tissue of barley sdw1 near-isogenic lines
Source: BMC Genomics. 2022 Mar 4;23:177. doi: 10.1186/s12864-022-08410-1 (PMC8897901; doi:10.1186/s12864-022-08410-1)
Supplement: Supplementary file 6 — Additional file 6: Table S5. Results of differential expression analysis. [file 12864_2022_8410_MOESM6_ESM.xlsx]

## Sheet: Sheet1
Additional file 6: Table S5. Results of differential expression analysis
Gene ID	Chromosome	Start	End	Base mean	Log2FC for comparisons of genotypes								Log2FC for comparisons HT - OT						Significance of comparisons of genotypes								Significance of comparisons HT - OT						Number of SNP			Number of SNP effects of type				Number of homozygous SNP					Gibberellin related	Heat related	Log2FC for change of HT-PT effects
					1 d, OT		1 d, HT		10 d, OT		10 d, HT		1 d			10 d			1 d, OT		1 d, HT		10 d, OT		10 d, HT		1 d			10 d															genes	genes	Between genotypes
					BW827-BW	BW828-BW	BW827-BW	BW828-BW	BW827-BW	BW828-BW	BW827-BW	BW828-BW	BW	BW827	BW828	BW	BW827	BW828	BW827-BW	BW828-BW	BW827-BW	BW828-BW	BW827-BW	BW828-BW	BW827-BW	BW828-BW	BW	BW827	BW828	BW	BW827	BW828	SNP BW827 - Bowman	SNP BW828 - Bowman	SNP BW828 - BW827	HIGH	LOW	MODERATE	MODIFIER	SNP BW827 - Bowman	SNP BW828 - Bowman	SNP BW828 - BW827	Indicator of polymorphism	Indicator of using in the analysis			BW827-BW, 1 d	BW827-BW, 10 d	BW828-BW, 1 d
HORVU2Hr1G000010	chr2H	24516	32449	224.651	0.130407	0.544153	0.190106	-0.0746715	-0.637067	-0.753709	0.638585	0.907263	0.280174	0.339873	-0.338651	-0.415828	0.859824	1.24514	0	0	0	0	0	0	0	0	0	0	0	0	0	0	0	13	13	0	2	6	5	0	13	13	1	0	0	0	0.0596995	1.27565	-0.618824
HORVU2Hr1G000030	chr2H	33881	37712	802.862	0.737918	1.62884	-0.211156	-0.94641	0.853781	0.0944264	0.549964	-0.471396	0.235403	-0.713672	-2.33984	0.43471	0.130894	-0.131113	0	0	0	0	0	0	0	0	0	0	0	0	0	0	0	2	2	0	1	0	1	0	2	2	1	0	0	0	-0.949075	-0.303816	-2.57525
HORVU2Hr1G000040	chr2H	131031	135245	941.717	0.255539	-0.225932	0.0948463	-0.490101	-1.21512	-0.680818	0.145986	0.288419	0.548683	0.387991	0.284514	-1.10989	0.251219	-0.14065	0	0	0	0	0	0	0	0	0	0	0	0	0	0	0	4	4	0	0	1	3	0	4	4	1	0	0	0	-0.160692	1.36111	-0.264169
HORVU2Hr1G000050	chr2H	139078	149044	1.04967	0	1.01765	0	0.448726	0.698155	1.35274	-0.616184	-0.0898796	0	0	-0.668763	0.633458	-0.680881	-0.809159	0	0	0	0	0	0	0	0	0	0	0	0	0	0											0	1	0	0	0	-1.31434	-0.568921
HORVU2Hr1G000060	chr2H	182842	185828	728.195	0.743459	1.66497	-0.280737	-0.924633	0.862448	0.098011	0.556681	-0.391696	0.242878	-0.781317	-2.34673	0.380602	0.0748352	-0.109104	0	0	0	0	0	0	0	0	0	0	0	0	0	0	0	2	2	0	0	0	2	0	2	2	1	0	0	0	-1.0242	-0.305767	-2.58961
HORVU2Hr1G000090	chr2H	202388	213168	114.614	-1.47073	1.75088	-1.38711	0.0695615	-0.545557	-0.828772	-0.373281	-0.791331	-1.35416	-1.27055	-3.03548	3.7428	3.91508	3.78024	0	0	0	0	0	0	0	0	0	0	-1	1	1	1	0	1	1	0	0	0	1	0	1	1	1	0	0	0	0.0836162	0.172276	-1.68132
HORVU2Hr1G000130	chr2H	281277	441669	56.9392	0.348995	1.16846	-0.231562	-0.513003	-1.77474	-0.210214	0.0400637	1.18984	1.65791	1.07736	-0.023552	-0.209136	1.60566	1.19092	0	0	0	0	0	0	0	0	0	0	0	0	0	0	0	3	3	0	1	0	2	0	3	3	1	0	0	0	-0.580557	1.8148	-1.68147
HORVU2Hr1G000140	chr2H	303703	304763	24.6782	-0.981764	0.76706	-1.49847	2.98383	2.48524	3.55692	-0.481963	1.25056	-1.67788	-2.19458	0.53889	1.98073	-0.986467	-0.325628	0	0	0	1	0	1	0	0	0	0	0	0	0	0	0	2	2	0	2	0	0	0	2	2	1	0	0	0	-0.516704	-2.9672	2.21677
HORVU2Hr1G000150	chr2H	555110	557071	2.37967	-0.361378	-0.252642	0.974637	1.08818	-0.987574	-1.09875	0.0740724	1.93427	0.479928	1.81594	1.82075	-0.245382	0.816264	2.78764	0	0	0	0	0	0	0	0	0	0	0	0	0	0											0	1	0	0	1.33601	1.06165	1.34083
HORVU2Hr1G000160	chr2H	573970	597170	1.41616	0	0.349086	-0.0230163	0.848761	0	0.714563	0.623786	1.38168	1.0456	1.08379	1.54527	0.662517	1.08148	1.32963	0	0	0	0	0	0	0	0	0	0	0	0	0	0											0	1	0	0	0.0381972	0.418963	0.499676
HORVU2Hr1G000170	chr2H	607918	610616	1.79051	0.375985	0.309981	0.821868	2.13939	0.476514	-0.652607	-0.073933	1.8602	0	0.254353	1.63788	-0.164329	-0.714776	2.34847	0	0	0	0	0	0	0	0	0	0	0	0	0	0	0	1	1	0	0	0	1	0	1	1	1	0	0	0	0.445883	-0.550447	1.82941
HORVU2Hr1G000180	chr2H	619057	624665	3.90497	-0.3469	-0.25627	0.484773	0.347548	0.0921859	-1.23468	0.230324	2.13043	1.33527	2.16695	1.93909	-0.108308	0.0298303	3.2568	0	0	0	0	0	0	0	0	0	0	0	0	0	0											0	1	0	0	0.831672	0.138138	0.603818
HORVU2Hr1G000190	chr2H	622980	712161	7.97515	-0.337132	1.53745	0.38116	0.173826	0.443062	0.834881	0.311128	2.0498	1.30665	2.02494	-0.0569717	0.49051	0.358575	1.70543	0	0	0	0	0	0	0	0	0	0	0	0	0	0	0	3	3	0	0	0	3	0	3	3	1	0	0	0	0.718293	-0.131934	-1.36362
HORVU2Hr1G000200	chr2H	645032	647593	0.879494	0	0	0.612881	0.834275	0	0.512589	0.0655704	0.947469	0.176468	0.824233	1.08467	0.476366	0.399113	0.911247	0	0	0	0	0	0	0	0	0	0	0	0	0	0											0	1	0	0	0.647765	-0.0772539	0.908206
HORVU2Hr1G000250	chr2H	723583	723698	0.747158	0	0	-0.5133	-0.450493	0.416286	0.843655	0.101035	0.496349	0.739145	0.251275	0.343233	0.192923	-0.122328	-0.154382	0	0	0	0	0	0	0	0	0	0	0	0	0	0											0	1	0	0	-0.48787	-0.315251	-0.395912
HORVU2Hr1G000260	chr2H	761023	766626	0																																							0	1	0	0
HORVU2Hr1G000270	chr2H	764191	765914	353.905	-0.0145946	-0.253016	-0.269264	-0.539454	0.475793	-0.304427	-0.183035	-1.05854	-0.633602	-0.888271	-0.920039	0.459328	-0.1995	-0.294783	0	0	0	0	0	0	0	0	0	0	0	0	0	0	0	4	4	0	0	0	4	0	3	3	1	0	0	0	-0.254669	-0.658829	-0.286438
HORVU2Hr1G000280	chr2H	766021	832979	1390.32	-0.172759	0.55659	0.0690984	0.829026	-0.637961	0.640893	0.121891	1.43347	0.387615	0.629473	0.660052	-0.254001	0.505851	0.538576	0	0	0	0	0	0	0	0	0	0	0	0	0	0	0	6	6	0	2	2	2	0	6	6	1	0	0	0	0.241857	0.759852	0.272436
HORVU2Hr1G000290	chr2H	783418	792932	75.0665	-0.121296	-0.42007	0.374654	-0.0159864	-0.352671	-1.15196	0.263933	0.519198	-0.111797	0.384154	0.292287	0.588352	1.20496	2.25951	0	0	0	0	0	0	0	0	0	0	0	0	0	0											0	1	0	0	0.495951	0.616604	0.404084
HORVU2Hr1G000360	chr2H	923012	929876	388.2	-0.336566	0.00367713	0.213534	-0.207543	-0.0834631	-0.985909	0.435028	0.987889	0.532101	1.0822	0.32088	-0.198756	0.319735	1.77504	0	0	0	0	0	0	0	0	0	0	0	0	0	0											0	1	0	0	0.5501	0.518491	-0.21122
HORVU2Hr1G000380	chr2H	952979	954487	21.1912	-1.63146	-1.74249	-0.227416	1.21176	0.228763	-0.669988	-1.21042	-2.8037	-1.59822	-0.194174	1.35603	-0.606993	-2.04617	-2.7407	0	0	0	0	0	0	0	-1	0	0	0	0	0	0											0	1	0	0	1.40405	-1.43918	2.95425
HORVU2Hr1G000390	chr2H	1021119	1033019	479.282	-0.206274	0.542611	0.335713	-0.20867	-0.288971	-0.397806	0.501166	0.774352	1.10643	1.64841	0.355146	-0.403483	0.386653	0.768675	0	0	0	0	0	0	0	0	0	0	0	0	0	0	0	6	6	0	1	3	2	0	6	6	1	0	0	0	0.541987	0.790137	-0.751281
HORVU2Hr1G000410	chr2H	1146999	1149494	31.8368	-0.68329	-4.9706	-0.287548	-4.20883	2.43212	-4.62957	-1.59545	-5.28261	-0.757732	-0.361989	0	0.310548	-3.71703	0	0	-1	0	-1	0	-1	0	-1	0	0	0	0	-1	0											0	1	0	0	0.395742	-4.02758	0.761772
HORVU2Hr1G000420	chr2H	1183897	1186341	66.0594	-1.26584	-6.18887	-0.0482148	-4.69442	2.42046	-5.54163	-1.68112	-6.24759	-1.48993	-0.272313	0	0.339836	-3.76175	0	0	-1	0	-1	0	-1	0	-1	0	0	0	0	-1	0											0	1	0	0	1.21762	-4.10158	1.49445
HORVU2Hr1G000430	chr2H	1196608	1203210	0.097238	0	0	0	0	-0.0665226	-0.0879455	0	0.100731	0	0	0	-0.0994538	0	0.0892225	0	0	0	0	0	0	0	0	0	0	0	0	0	0											0	1	0	0	0	0.0586319	0
HORVU2Hr1G000450	chr2H	1211634	1218154	2.13395	-0.0249144	-0.624591	1.55871	1.13833	-1.52672	-1.60183	0.441735	0.385048	0.38391	1.96753	2.14683	-1.62849	0.339969	0.358393	0	0	0	0	0	0	0	0	0	0	0	0	0	0	0	3	3	0	1	0	2	0	2	2	1	0	0	0	1.58362	1.96846	1.76292
HORVU2Hr1G000480	chr2H	1235192	1236988	0.338491	0	0	0	0.456202	0	0.15766	0.116059	0.102822	0	0	0.42215	0	0.0831273	-0.0326352	0	0	0	0	0	0	0	0	0	0	0	0	0	0											0	1	0	0	0	0.0609252	0.484386
HORVU2Hr1G000490	chr2H	1265575	1266439	11.5419	-1.48356	-0.212077	0.0492712	0.567898	1.6087	0	-0.539328	-0.746707	2.26551	3.79835	3.04549	4.35686	2.20883	3.34131	0	0	0	0	0	0	0	0	0	1	1	1	0	1											0	1	0	0	1.53283	-2.14803	0.779975
HORVU2Hr1G000510	chr2H	1307951	1317258	101.14	0.0916288	0.982354	0.395359	0.145877	-0.0374854	-0.040907	0.867505	1.34586	1.8089	2.11263	0.972425	0.423099	1.32809	1.80986	0	0	0	0	0	0	0	0	0	0	0	0	0	0											0	1	0	0	0.303731	0.90499	-0.836478
HORVU2Hr1G000530	chr2H	1317594	1320213	15.9705	-1.07713	-0.557276	-1.06535	0.0717113	0.370343	-0.158267	0.869595	0.0489916	3.68697	3.69875	4.31596	1.6336	2.13285	1.84086	0	0	0	0	0	0	0	0	1	1	1	0	0	0											0	1	0	0	0.011782	0.499251	0.628987
HORVU2Hr1G000540	chr2H	1322179	1323992	129.399	0.253724	2.10728	0.415674	1.31143	-0.815406	0.796628	-0.556964	-0.316219	5.67146	5.83341	4.87562	3.41063	3.66907	2.29778	0	0	0	0	0	0	0	0	1	1	1	1	1	0											0	1	0	0	0.16195	0.258442	-0.795842
HORVU2Hr1G000550	chr2H	1326577	1327546	7.40236	-1.33388	-0.670692	0.843246	1.39554	0	0	-0.443508	-0.544593	1.89803	4.07516	3.96427	4.09968	3.19423	3.25701	0	0	0	0	0	0	0	0	0	0	0	0	0	0											0	1	0	0	2.17712	-0.905452	2.06623
HORVU2Hr1G000560	chr2H	1359251	1367227	397.32	-0.325726	0.283012	0.162938	-0.24592	-0.219711	-0.346235	0.580671	1.00776	0.574326	1.06299	0.0453935	0.424245	1.22463	1.77824	0	0	0	0	0	0	0	0	0	0	0	0	0	0											0	1	0	0	0.488663	0.800382	-0.528932
HORVU2Hr1G000570	chr2H	1368314	1371082	10.3905	0.0241231	-0.621501	0.465217	-0.381195	-1.14091	-0.970802	0.229479	0.282743	1.13144	1.57253	1.37174	0.034257	1.40464	1.2878	0	0	0	0	0	0	0	0	0	0	0	0	0	0											0	1	0	0	0.441094	1.37038	0.240306
HORVU2Hr1G000580	chr2H	1376246	1382745	550.974	0.11071	0.332946	0.282698	-0.15252	-0.980167	-0.769035	0.478785	0.94276	1.16796	1.33995	0.682494	-0.439102	1.01985	1.27269	0	0	0	0	0	0	0	0	0	0	0	0	0	0											0	1	0	0	0.171988	1.45895	-0.485467
HORVU2Hr1G000590	chr2H	1380815	1552398	309.571	0.121654	0.376696	0.136238	-0.398563	-0.641247	-0.419156	0.422468	0.913204	1.13393	1.14851	0.358672	-0.390421	0.673293	0.941938	0	0	0	0	0	0	0	0	0	0	0	0	0	0											0	1	0	0	0.014584	1.06371	-0.775259
HORVU2Hr1G000610	chr2H	1401310	1405463	211.235	-0.371697	0.128443	-0.10319	-0.355168	-0.179907	-0.499743	0.485336	0.93028	0.424078	0.692585	-0.0595335	0.400286	1.06553	1.83031	0	0	0	0	0	0	0	0	0	0	0	0	0	0											0	1	0	0	0.268507	0.665244	-0.483611
HORVU2Hr1G000620	chr2H	1463185	1464708	11.8145	-0.628659	0.342571	0.644552	-0.938441	-0.324195	-0.727405	0.591765	0.429602	1.75702	3.03023	0.476011	0.100918	1.01688	1.25793	0	0	0	0	0	0	0	0	0	1	0	0	0	0											0	1	0	0	1.27321	0.91596	-1.28101
HORVU2Hr1G000630	chr2H	1465139	1466444	62.6079	-0.581885	0.306471	0.190585	-0.319413	-0.408874	-0.585985	0.542626	0.796015	0.659847	1.43232	0.0339638	0.489314	1.44081	1.87131	0	0	0	0	0	0	0	0	0	0	0	0	0	0											0	1	0	0	0.77247	0.9515	-0.625883
HORVU2Hr1G000640	chr2H	1466498	1468456	90.8129	-0.122103	0.559115	0.447808	-0.150743	-0.197174	-0.0629963	0.826231	1.2963	1.06778	1.63769	0.35792	0.482557	1.50596	1.84186	0	0	0	0	0	0	0	0	0	0	0	0	0	0											0	1	0	0	0.569912	1.0234	-0.709858
HORVU2Hr1G000660	chr2H	1491544	1493077	0																																							0	1	0	0
HORVU2Hr1G000670	chr2H	1501961	1503257	0																																							0	1	0	0
HORVU2Hr1G000700	chr2H	1537801	1543574	21.8918	-0.719424	-0.132622	0.60926	0.0396236	-0.409085	-0.46875	1.07256	1.50647	1.32399	2.65268	1.49624	-0.382685	1.09896	1.59253	0	0	0	0	0	0	0	0	0	0	0	0	0	0											0	1	0	0	1.32868	1.48165	0.172246
HORVU2Hr1G000710	chr2H	1543790	1545313	11.969	-0.470978	0.341976	0.628383	-0.965939	-0.323578	-0.726877	0.554314	0.412232	1.78374	2.8831	0.475826	0.138558	1.01645	1.27767	0	0	0	0	0	0	0	0	0	0	0	0	0	0											0	1	0	0	1.09936	0.877892	-1.30792
HORVU2Hr1G000760	chr2H	1570734	1571884	15.0268	0.295503	0.792718	0.479285	0.220126	-1.81241	-0.5828	0.409498	0.571471	2.18952	2.3733	1.61693	-0.229682	1.99223	0.924589	0	0	0	0	0	0	0	0	0	0	0	0	0	0											0	1	0	0	0.183782	2.22191	-0.572592
HORVU2Hr1G000770	chr2H	1674782	1719647	470.569	-0.512316	0.271905	0.203516	-0.314061	-0.666966	-0.7348	0.568893	0.727148	1.45433	2.17016	0.868366	-0.394648	0.841211	1.0673	0	0	0	0	0	0	0	0	0	0	0	0	0	0											0	1	0	0	0.715832	1.23586	-0.585966
HORVU2Hr1G000780	chr2H	1681384	1683451	0.155684	-0.138434	-0.152133	0	0	-0.0665226	-0.0879455	0	0	-0.19277	0	0	-0.0994538	0	0	0	0	0	0	0	0	0	0	0	0	0	0	0	0											0	1	0	0	0.164845	0.0586319	0.193016
HORVU2Hr1G000840	chr2H	1729274	1731003	4.83522	0.101037	-0.909708	0.69958	0.747667	1.01607	1.48298	-0.947743	-2.42708	0.355069	0.953612	2.01244	1.65947	-0.304344	-2.25059	0	0	0	0	0	0	0	0	0	0	0	0	0	0											0	1	0	0	0.598543	-1.96382	1.65738
HORVU2Hr1G000890	chr2H	1766506	1768167	114.644	-1.5239	-0.700642	0.152164	1.11817	0.0250605	0.150447	-0.712239	-0.445342	0.636102	2.31217	2.45491	-1.36959	-2.10689	-1.96538	0	0	0	0	0	0	0	0	0	0	0	0	0	0											0	1	0	0	1.67607	-0.7373	1.81881
HORVU2Hr1G000900	chr2H	1796640	1802230	20.9212	-0.898852	0.171621	0.540867	0.409832	-0.16054	-0.443795	0.781614	1.53664	0.240842	1.68056	0.479052	0.0244226	0.966577	2.00486	0	0	0	0	0	0	0	0	0	0	0	0	0	0											0	1	0	0	1.43972	0.942154	0.23821
HORVU2Hr1G000910	chr2H	1802247	1802642	5.56328	-0.704814	-0.97836	0.590006	0.699562	0.103725	0.867735	0.997094	2.29772	0.759106	2.05393	2.43703	1.01239	1.90576	2.44238	0	0	0	0	0	0	0	0	0	0	0	0	0	0											0	1	0	0	1.29482	0.89337	1.67792
HORVU2Hr1G000940	chr2H	2084530	2097842	867.462	-0.0165478	0.0696755	0.42798	-0.129499	-0.207379	-0.661283	0.704875	0.663622	0.492063	0.93659	0.292888	-0.100464	0.811789	1.22444	0	0	0	0	0	0	0	0	0	0	0	0	0	0											0	1	0	0	0.444528	0.912253	-0.199174
HORVU2Hr1G000970	chr2H	2139783	2140217	0																																							0	1	0	0
HORVU2Hr1G000990	chr2H	2145739	2162290	171.224	0.0338842	0.280805	0.0797599	-0.01424	-0.742822	0.058672	-0.252371	-0.0944135	1.61105	1.65692	1.316	0.779696	1.27015	0.62661	0	0	0	0	0	0	0	0	0	0	0	0	0	0											0	1	0	0	0.0458757	0.490451	-0.295045
HORVU2Hr1G001010	chr2H	2167031	2171278	207.99	-0.659753	-0.528085	-0.155263	0.312054	0.515207	0.34939	-0.706515	-1.36386	-0.360874	0.143615	0.479265	0.246734	-0.974988	-1.46651	0	0	0	0	0	0	0	0	0	0	0	0	0	0	0	1	1	0	1	0	0	0	1	1	1	0	0	0	0.504489	-1.22172	0.840139
HORVU2Hr1G001020	chr2H	2174118	2174864	0.249919	0	0	0	0.288782	0	0.159953	0	0.100731	0	0	0.248144	0	0	-0.0347267	0	0	0	0	0	0	0	0	0	0	0	0	0	0											0	1	0	0	0	0	0.316965
HORVU2Hr1G001030	chr2H	2198618	2240083	22.8907	-2.58222	-1.22419	0.22938	1.56206	1.14604	0.208321	-1.22879	-0.707512	-1.86004	0.951561	0.926208	0.514805	-1.86002	-0.401027	-1	0	0	0	0	0	0	0	0	0	0	0	0	0											0	1	0	0	2.8116	-2.37483	2.78624
HORVU2Hr1G001070	chr2H	2245699	2246897	54.851	-0.392537	-0.216201	-0.0210164	0.764196	-0.0997522	-0.381503	-0.491934	0.204179	0.65148	1.023	1.63188	-0.526743	-0.918925	0.0589396	0	0	0	0	0	0	0	0	0	0	0	0	0	0											0	1	0	0	0.37152	-0.392182	0.980397
HORVU2Hr1G001110	chr2H	2335786	2337923	0																													0	2	2	0	2	0	0	0	2	2	1	0	0	0
HORVU2Hr1G001120	chr2H	2347405	2351445	0																																							0	1	0	0
HORVU2Hr1G001130	chr2H	2355464	2357388	0.0396994	0	0	0	0	0	0	0	0.100731	0	0	0	0	0	0.0892225	0	0	0	0	0	0	0	0	0	0	0	0	0	0											0	1	0	0	0	0	0
HORVU2Hr1G001150	chr2H	2367155	2369574	0.505055	0	0.103846	0	0.14922	0	0.148383	0	0.57403	0	0	-0.000633485	0	0	0.438573	0	0	0	0	0	0	0	0	0	0	0	0	0	0											0	1	0	0	0	0	0.0453744
HORVU2Hr1G001160	chr2H	2374059	2377707	3.05798	0	2.42234	0.248148	2.16654	-0.342644	2.48453	0	1.49184	1.19574	1.52977	0.939945	-0.522956	0	-1.51565	0	0	0	0	0	0	0	0	0	0	0	0	0	0	0	3	3	0	1	1	1	0	3	3	1	0	0	0	0.334024	0.305895	-0.2558
HORVU2Hr1G001180	chr2H	2419436	2425981	0.221586	-0.138434	-0.0281834	-0.0975381	-0.083066	0	0	0	0	-0.0688213	0	-0.123704	0	0	0	0	0	0	0	0	0	0	0	0	0	0	0	0	0											0	1	0	0	0.0408957	0	-0.0548826
HORVU2Hr1G001190	chr2H	2492352	2528302	0																																							0	1	0	0
HORVU2Hr1G001240	chr2H	2732175	2732682	0																																							0	1	0	0
HORVU2Hr1G001250	chr2H	2743919	2754048	9.25809	-0.514128	-2.60188	0.350708	-0.684514	0.206871	-2.10498	-1.61657	-2.76823	0.674826	1.53966	2.59219	-0.835242	-2.65869	-1.49849	0	0	0	0	0	0	0	0	0	0	0	0	0	0											0	1	0	0	0.864836	-1.82344	1.91736
HORVU2Hr1G001280	chr2H	2754461	2755021	0																																							0	1	0	0
HORVU2Hr1G001290	chr2H	2762635	2764904	2215.19	-0.483384	-1.22108	-0.185449	-0.447041	0.433107	-0.753654	-0.10094	-1.70342	-0.393166	-0.0952323	0.380874	-0.125568	-0.659615	-1.07533	0	0	0	0	0	0	0	0	0	0	0	0	0	0	1	5	5	0	0	0	5	0	2	3	1	0	0	0	0.297934	-0.534047	0.77404
HORVU2Hr1G001310	chr2H	2768560	2776850	255.222	0.344804	0.0317586	0.0972918	-0.132366	-1.23892	-0.371006	0.139403	0.50751	-0.312785	-0.560297	-0.476909	-0.478067	0.900258	0.400449	0	0	0	0	0	0	0	0	0	0	0	0	0	0	0	5	5	0	1	4	0	0	5	5	1	0	0	0	-0.247512	1.37832	-0.164125
ENSRNA049483443	chr2H	2769735	2769842	0																																							0	1	0	0
ENSRNA049483465	chr2H	2769898	2770004	0.0732212	0	0	-0.0975381	-0.083066	-0.00454796	-0.0259709	0	0.0387562	0.055128	0	0	-0.0374792	0	0.0272479	0	0	0	0	0	0	0	0	0	0	0	0	0	0											0	1	0	0	-0.0830535	-0.00334272	-0.0548826
ENSRNA049483448	chr2H	2770081	2770186	0.41459	0	0	-0.240402	-0.222474	-0.00190766	0.106192	0.370698	0.146114	0.196185	0	0	-0.036629	0.335977	0.00329327	0	0	0	0	0	0	0	0	0	0	0	0	0	0											0	1	0	0	-0.22513	0.372606	-0.196845
ENSRNA049483433	chr2H	2770360	2770467	0.384666	0.119268	0	0.00552651	-0.417411	0	0.39618	-0.17529	0.0517466	0.347262	0.233521	0	0.367285	0.0532438	0.0228508	0	0	0	0	0	0	0	0	0	0	0	0	0	0											0	1	0	0	-0.113741	-0.314041	-0.34839
HORVU2Hr1G001320	chr2H	2790022	2796496	13.9806	0.438931	0.372594	-0.133911	-0.385871	-0.591844	-1.49089	-0.802223	-3.2326	-0.0990056	-0.671847	-0.85747	-0.806595	-1.01697	-2.5483	0	0	0	0	0	0	0	-1	0	0	0	0	0	0	0	9	9	1	4	3	1	0	9	9	1	0	0	0	-0.572841	-0.210378	-0.758465
HORVU2Hr1G001330	chr2H	2828084	2829672	8.38197	-0.635224	-2.80482	0.931882	-0.258154	0.240765	-2.369	-1.91757	-2.63433	-0.0970406	1.47007	2.44962	-0.435466	-2.5938	-0.700801	0	0	0	0	0	0	0	0	0	0	0	0	0	0	0	1	1	0	0	1	0	0	0	0	1	0	0	0	1.56711	-2.15833	2.54666
HORVU2Hr1G001340	chr2H	2829929	2835454	37.2818	-1.09121	-1.40338	0.322894	-2.09541	-0.474451	-2.28785	0.33799	-0.166366	0.11806	1.53216	-0.573977	1.00285	1.81529	3.12434	0	0	0	0	0	0	0	0	0	0	0	0	0	1	0	3	3	1	0	1	1	0	3	3	1	0	0	0	1.4141	0.812441	-0.692037
HORVU2Hr1G001350	chr2H	2844905	2847168	1886.2	-0.644772	-0.091185	-0.494566	0.676045	1.50215	1.30356	-0.728445	-1.57702	-0.816829	-0.666623	-0.0495985	1.19704	-1.03355	-1.68354	0	0	0	0	0	0	0	0	0	0	0	0	0	0	0	6	6	0	1	1	4	0	5	5	1	0	0	0	0.150206	-2.23059	0.76723
HORVU2Hr1G001360	chr2H	2847952	2853677	405.399	0.0433573	0.342106	0.314696	-0.289885	-0.600736	-0.790877	0.36548	0.515551	1.31237	1.58371	0.680377	-0.693362	0.272854	0.613067	0	0	0	0	0	0	0	0	0	0	0	0	0	0	1	5	4	0	3	2	0	0	4	4	1	0	0	0	0.271339	0.966216	-0.631991
HORVU2Hr1G001370	chr2H	2898413	2901027	46.63	-0.507755	-1.71203	-0.100215	-0.684989	0.370554	-1.53508	-0.563343	-1.25999	-1.62833	-1.22079	-0.601292	0.747884	-0.186013	1.02297	0	0	0	0	0	0	0	0	0	0	0	0	0	0	0	1	1	0	0	0	1	0	1	1	1	0	0	0	0.40754	-0.933897	1.02704
HORVU2Hr1G001380	chr2H	2904766	2906766	7.43929	0.0718537	0.207538	0.485033	-0.971072	-0.600078	-1.65328	-0.991542	-3.75461	0.18948	0.602659	-0.989131	-0.586488	-0.977952	-2.68781	0	0	0	0	0	0	0	0	0	0	0	0	0	0											0	1	0	0	0.413179	-0.391464	-1.17861
HORVU2Hr1G001390	chr2H	2927815	2928345	0																													1	1	0	0	0	0	1	0	0	0	1	0	0	0
HORVU2Hr1G001400	chr2H	2948341	2951113	0.911058	-0.126762	-0.233764	-0.172922	-0.166104	-0.12989	-0.17118	0.678795	0.382419	-0.364127	-0.410287	-0.296466	0.0896924	0.898377	0.643291	0	0	0	0	0	0	0	0	0	0	0	0	0	0											0	1	0	0	-0.0461605	0.808685	0.0676601
HORVU2Hr1G001410	chr2H	2956639	2963628	20.2739	-1.02711	-0.929112	-0.0613141	0.397431	0.676193	0.234108	0.176495	0.248517	-1.24464	-0.27884	0.0819077	1.46753	0.967831	1.48194	0	0	0	0	0	0	0	0	0	0	0	0	0	0	1	1	0	0	0	1	0	0	0	0	1	0	0	0	0.965795	-0.499699	1.32654
HORVU2Hr1G001430	chr2H	2966908	2972247	0																																							0	1	0	0
HORVU2Hr1G001450	chr2H	3095529	3101302	1.08637	0	0	-0.0583984	-0.0578233	-0.621239	-0.382068	-0.283357	-0.283889	0.0493397	0	0	-0.3403	0	-0.242121	0	0	0	0	0	0	0	0	0	0	0	0	0	0	1	1	0	0	0	0	1	1	1	0	1	0	0	0	-0.0507722	0.337882	-0.0493392
HORVU2Hr1G001460	chr2H	3105481	3106752	0.717857	-0.494477	-0.234133	0.410117	0.496869	-0.315584	-0.094682	-0.244039	0.136042	-0.537228	0.367365	0.193774	-0.122771	0	0.107954	0	0	0	0	0	0	0	0	0	0	0	0	0	0											0	1	0	0	0.904594	0.0715454	0.731002
HORVU2Hr1G001490	chr2H	3117373	3118035	21.4295	-0.506322	-2.05535	0.433835	-0.987439	2.02836	0.273572	-0.164086	-2.03124	-2.18083	-1.24067	-1.11292	0.517774	-1.67468	-1.78703	0	0	0	0	0	0	0	0	0	0	0	0	0	0	0	6	6	0	0	0	6	0	6	6	1	0	0	0	0.940157	-2.19245	1.06791
HORVU2Hr1G001530	chr2H	3179265	3189225	0.0221059	0	0	0.0883858	0	0	0	0	0	0	0.0340491	0	0	0	0	0	0	0	0	0	0	0	0	0	0	0	0	0	0											0	1	0	0	0.10287	0	0
ENSRNA049440051	chr2H	3235158	3235229	0																													3	1	2	0	0	0	3	0	0	0	1	0	0	0
HORVU2Hr1G001540	chr2H	3238246	3238842	0																																							0	1	0	0
HORVU2Hr1G001550	chr2H	3241484	3254242	0.217781	0	0	0.150569	-0.0828574	0	0	0.240008	0	0.0549194	0.219973	0	0	0.207077	0	0	0	0	0	0	0	0	0	0	0	0	0	0	0											0	1	0	0	0.165054	0.182581	-0.054674
HORVU2Hr1G001560	chr2H	3272998	3277134	0.560591	0.180772	0	0	0	0	0.410081	0.370826	0.0846601	0	-0.240741	0	0.21345	0.517392	-0.11197	0	0	0	0	0	0	0	0	0	0	0	0	0	0	6	8	6	0	3	4	3	6	8	6	1	0	0	0	-0.175618	0.303942	0
HORVU2Hr1G001600	chr2H	3328266	3391422	3218.65	-0.193973	-0.304201	0.541325	0.558884	-0.272562	0.46909	-0.058299	0.170176	-0.164971	0.570327	0.698114	-0.703827	-0.489564	-1.00274	0	0	0	0	0	0	0	0	0	0	0	0	0	0	7	8	5	0	7	0	3	4	5	5	1	0	0	0	0.735298	0.214263	0.863085
HORVU2Hr1G001620	chr2H	3346665	3347544	0.456957	-0.510281	-0.399211	0	0	-0.0581091	-0.079532	0	0	-0.561403	0	-0.124524	-0.0910403	0	0	0	0	0	0	0	0	0	0	0	0	0	0	0	0	0	1	1	0	0	0	1	0	1	1	1	0	0	0	0.533478	0.0502184	0.43688
HORVU2Hr1G001630	chr2H	3355290	3365312	0.0221059	0	0	0.0883858	0	0	0	0	0	0	0.0340491	0	0	0	0	0	0	0	0	0	0	0	0	0	0	0	0	0	0											0	1	0	0	0.10287	0	0
HORVU2Hr1G001640	chr2H	3404268	3505620	3.87149	0.210275	-0.67414	-1.48437	-3.25082	-1.51511	-3.15508	-1.54527	-3.41239	2.00653	0.311887	-0.570143	0.0640433	0.0338833	0	0	0	0	0	0	0	0	0	0	0	0	0	0	0	3	4	1	0	0	1	3	0	1	1	1	0	0	0	-1.69465	-0.03016	-2.57668
HORVU2Hr1G001660	chr2H	3463283	3464622	0																																							0	1	0	0
HORVU2Hr1G001680	chr2H	3573705	3574425	0																																							0	1	0	0
HORVU2Hr1G001690	chr2H	3580668	3794464	305.15	2.36892	0.493529	1.21277	-0.248486	0.84097	0.575943	1.7273	0.638853	0.288778	-0.86737	-0.453237	0.912712	1.79904	0.975622	0	0	0	0	0	0	0	0	0	0	0	0	0	0	10	16	15	0	2	1	17	6	13	14	1	0	0	0	-1.15615	0.886327	-0.742014
HORVU2Hr1G001740	chr2H	3675058	3675878	0																																							0	1	0	0
HORVU2Hr1G001750	chr2H	3686542	3686881	1.10709	0	0	-0.743831	0.154513	-0.701167	-0.312512	-0.0225498	-0.530581	0.637309	0	0.87935	0.514021	1.19264	0.295952	0	0	0	0	0	0	0	0	0	0	0	0	0	0											0	1	0	0	-0.702647	0.678617	0.242041
HORVU2Hr1G001760	chr2H	3686942	3690780	16.5935	0.557149	-0.122715	0.338124	-1.39884	-1.62167	-0.738289	0.902456	0.928675	2.30885	2.08982	1.03272	0.812272	3.3364	2.47924	0	0	0	0	0	0	0	0	0	0	0	0	1	0											0	1	0	0	-0.219025	2.52413	-1.27613
HORVU2Hr1G001770	chr2H	3692400	3693475	0.118126	-0.262383	-0.276082	0	0	0	0	0	0	-0.31672	0	0	0	0	0	0	0	0	0	0	0	0	0	0	0	0	0	0	0											0	1	0	0	0.288794	0	0.316965
HORVU2Hr1G001780	chr2H	3723976	3729198	29.0036	-0.348033	0.157074	-0.800309	0.425585	-1.01814	0.914233	-0.327866	-0.105956	-0.479544	-0.93182	-0.211033	-0.315833	0.374445	-1.33602	0	0	0	0	0	0	0	0	0	0	0	0	0	0	1	1	0	0	1	0	0	1	1	0	1	0	0	0	-0.452276	0.690278	0.268511
HORVU2Hr1G001790	chr2H	3731629	3735398	426.47	0.364269	0.581	0.182738	-0.0621117	-0.973597	0.176581	0.268758	0.712637	0.956219	0.774688	0.313108	0.227149	1.4695	0.763205	0	0	0	0	0	0	0	0	0	0	0	0	0	0	7	7	6	0	1	4	3	1	1	6	1	0	0	0	-0.181531	1.24235	-0.643111
HORVU2Hr1G001810	chr2H	3742224	3747695	49.1291	0.0492283	-0.632288	0.506745	-1.23074	-0.697712	-1.90005	0.880587	0.0409571	1.1984	1.65591	0.599948	-0.622258	0.95604	1.31874	0	0	0	0	0	0	0	0	0	0	0	0	0	0	2	2	1	0	0	1	1	1	1	0	1	0	0	0	0.457516	1.5783	-0.598448
HORVU2Hr1G001820	chr2H	3757576	3759427	11.4264	-0.479004	-0.6825	0.476636	-0.0709816	-0.0911465	-1.21835	0.873328	-1.17064	2.14842	3.10406	2.75994	0.0590364	1.02351	0.106745	0	0	0	0	0	0	0	0	0	1	0	0	0	0											0	1	0	0	0.95564	0.964474	0.611519
HORVU2Hr1G001830	chr2H	3811573	3816307	196.656	-2.54782	-0.18337	-1.4263	1.25324	-0.406269	0.867936	-2.69407	-0.761363	-0.841144	0.280368	0.595465	0.452231	-1.83557	-1.17707	-1	0	0	0	0	0	-1	0	0	0	0	0	0	0	3	5	3	0	1	4	0	0	3	2	1	0	0	0	1.12151	-2.2878	1.43661
HORVU2Hr1G001870	chr2H	3891089	3891734	0																																							0	1	0	0
HORVU2Hr1G001900	chr2H	3989250	3996706	1608.28	0.530397	0.879658	0.288459	-0.00246814	-0.610748	-0.19381	0.665896	0.836458	1.74441	1.50247	0.862286	-0.630002	0.646642	0.400266	0	0	0	0	0	0	0	0	0	0	0	0	0	0	7	8	7	0	6	0	5	5	6	7	1	0	0	0	-0.241937	1.27664	-0.882127
HORVU2Hr1G001960	chr2H	4107565	4111208	1.52294	-0.867373	1.1563	-0.487334	1.28119	0	0	1.36643	2.68113	-0.54061	0	-0.415716	0	1.18006	2.616	0	0	0	0	0	0	0	0	0	0	0	0	0	0											0	1	0	0	0.38004	1.09227	0.124894
HORVU2Hr1G002010	chr2H	4199165	4202885	0																																							0	1	0	0
HORVU2Hr1G002020	chr2H	4231217	4235250	17.694	0.640282	0.0011455	1.44186	0.0614302	2.24717	0.846838	1.53213	1.28304	0.819078	1.62066	0.879363	-0.0687033	-0.783741	0.3675	0	0	0	0	0	0	0	0	0	0	0	0	0	0	3	3	0	0	1	1	1	2	2	0	1	0	0	0	0.801583	-0.715038	0.0602847
HORVU2Hr1G002040	chr2H	4332309	4342474	535.602	0.63163	0.941262	0.117323	-0.102104	-0.529712	-0.379636	0.609947	0.845458	1.46944	0.955133	0.426074	-0.789655	0.350003	0.435439	0	0	0	0	0	0	0	0	0	0	0	0	0	0	3	3	0	0	1	1	1	2	2	0	1	0	0	0	-0.514306	1.13966	-1.04337
HORVU2Hr1G002050	chr2H	4410482	4416796	276.954	0.348226	0.244063	0.045302	-0.541219	-1.56256	-0.674883	0.87651	1.00459	0.589146	0.286222	-0.196136	0.00813883	2.44721	1.68761	0	0	0	0	0	0	0	0	0	0	0	0	0	0	5	5	0	0	1	2	2	1	1	0	1	0	0	0	-0.302924	2.43907	-0.785283
HORVU2Hr1G002130	chr2H	4462100	4462991	39.9647	-0.315626	0.106034	-0.126794	1.09082	0.527436	0.212359	-0.508907	0.202317	0.673659	0.862491	1.65845	-0.460835	-1.49718	-0.470877	0	0	0	0	0	0	0	0	0	0	0	0	0	0											0	1	0	0	0.188832	-1.03634	0.98479
HORVU2Hr1G002140	chr2H	4468793	4469016	5.43611	0.212133	0.628575	0.17317	0.575977	0.0588005	0.419299	-0.718243	-1.7786	0.713488	0.674524	0.66089	-0.0470402	-0.824084	-2.24494	0	0	0	0	0	0	0	0	0	0	0	0	0	0											0	1	0	0	-0.0389639	-0.777044	-0.0525979
HORVU2Hr1G002150	chr2H	4470250	4470512	2.09754	0.489174	0.715868	0.0578098	0.911001	-0.786988	-0.109626	0.785818	0.397632	0.35304	-0.0783243	0.548174	-1.03919	0.533621	-0.531927	0	0	0	0	0	0	0	0	0	0	0	0	0	0											0	1	0	0	-0.431365	1.57281	0.195134
HORVU2Hr1G002160	chr2H	4491857	4493778	0.230631	0	0.0957659	0	0.164832	0	0	-0.13184	-0.0232184	0	0	0.000245349	0.148445	0	0.0892225	0	0	0	0	0	0	0	0	0	0	0	0	0	0											0	1	0	0	0	-0.189267	0.0690666
HORVU2Hr1G002180	chr2H	4500824	4504774	289.85	-0.106058	0.934037	0.252261	0.393234	0.0802318	-0.480865	0.638049	1.43666	1.61189	1.97021	1.07108	-0.664714	-0.106897	1.25281	0	0	0	0	0	0	0	0	0	0	0	0	0	0											0	1	0	0	0.35832	0.557817	-0.540803
HORVU2Hr1G002210	chr2H	4514298	4515991	3.41093	-1.18875	-0.155407	0.393785	-0.317156	1.40931	0.788251	-0.337726	-0.050818	-0.583431	0.999107	-0.74518	2.39932	0.652286	1.56025	0	0	0	0	0	0	0	0	0	0	0	0	0	0											0	1	0	0	1.58254	-1.74703	-0.161749
HORVU2Hr1G002220	chr2H	4537312	4537791	0.0466353	0.109465	0	0	0	0	0	0	0	0	-0.151875	0	0	0	0	0	0	0	0	0	0	0	0	0	0	0	0	0	0											0	1	0	0	-0.0830535	0	0
HORVU2Hr1G002230	chr2H	4539455	4550148	6.27208	-1.61625	-2.20491	-0.653623	0.823894	0.098547	-1.15645	-0.636139	-1.12377	-1.15426	-0.191643	1.87454	-0.666086	-1.40077	-0.633409	0	0	0	0	0	0	0	0	0	0	0	0	0	0											0	1	0	0	0.962622	-0.734686	3.0288
HORVU2Hr1G002240	chr2H	4591136	4591644	2.56065	-1.8783	-1.49142	0.0348906	0.0705819	1.29298	1.54966	1.8085	1.72003	-1.64586	0.267336	-0.0838506	-0.487567	0.0279544	-0.3172	0	0	0	0	0	0	0	0	0	0	0	0	0	0											0	1	0	0	1.91319	0.515521	1.56201
ENSRNA049483455	chr2H	4591885	4591966	0																																							0	1	0	0
HORVU2Hr1G002250	chr2H	4607877	4610786	287.824	0.080014	0.212705	0.0595583	0.197662	0.355754	0.388452	0.220211	-0.780662	0.740501	0.720046	0.725458	-0.935685	-1.07123	-2.1048	0	0	0	0	0	0	0	0	0	0	0	0	0	0	2	2	0	0	0	1	1	0	0	0	1	0	0	0	-0.0204557	-0.135543	-0.0150429
HORVU2Hr1G002260	chr2H	4673578	4677386	277.712	-0.0266892	1.02559	0.282284	0.43057	-0.0298315	-0.507862	0.63224	1.44053	1.70481	2.01378	1.10979	-0.677537	-0.0154651	1.27086	0	0	0	0	0	0	0	0	0	0	0	0	0	0											0	1	0	0	0.308973	0.662072	-0.595021
HORVU2Hr1G002280	chr2H	4684575	4686494	0.230631	0	0.0957659	0	0.164832	0	0	-0.13184	-0.0232184	0	0	0.000245349	0.148445	0	0.0892225	0	0	0	0	0	0	0	0	0	0	0	0	0	0											0	1	0	0	0	-0.189267	0.0690666
HORVU2Hr1G002290	chr2H	4686769	4690955	96.0943	0.208781	1.8499	-0.170249	-0.367064	-0.0999804	0.534114	0.189426	0.114943	1.74457	1.36554	-0.472401	1.35077	1.64018	0.931598	0	0	0	0	0	0	0	0	0	0	0	0	0	0											0	1	0	0	-0.37903	0.289407	-2.21697
HORVU2Hr1G002320	chr2H	4691137	4694101	237.267	1.14253	1.69605	0.523736	0.814438	3.45694	2.14926	-0.388382	-1.49764	-2.94502	-3.56381	-3.82663	-0.319935	-4.16526	-3.96684	0	0	0	0	1	0	0	0	0	-1	-1	0	-1	-1											0	1	0	0	-0.618789	-3.84533	-0.881611
HORVU2Hr1G002340	chr2H	4700881	4702187	0																																							0	1	0	0
HORVU2Hr1G002350	chr2H	4708043	4708556	0.328702	-0.262383	-0.0370134	0.147154	0	0	0	0	0.101171	-0.313514	0.0960237	-0.238823	0	0	0.0896626	0	0	0	0	0	0	0	0	0	0	0	0	0	0											0	1	0	0	0.409537	0	0.0746905
HORVU2Hr1G002410	chr2H	5023225	5164263	2180.12	0.21762	0.027345	0.265866	0.138931	-0.426653	0.19112	0.249798	0.232595	0.344653	0.392899	0.456239	-0.46312	0.213331	-0.421645	0	0	0	0	0	0	0	0	0	0	0	0	0	0	2	2	0	0	2	0	0	2	2	0	1	0	0	0	0.048246	0.676451	0.111586
HORVU2Hr1G002420	chr2H	5096484	5097112	19.7708	-1.1404	-1.12264	0.0156745	1.2035	1.01201	1.10245	-0.475983	-0.769165	-2.03965	-0.883583	0.286484	2.01954	0.531547	0.147919	0	0	0	0	0	0	0	0	0	0	0	0	0	0											0	1	0	0	1.15607	-1.48799	2.32614
HORVU2Hr1G002440	chr2H	5116019	5428753	17178.6	-0.477331	1.14469	-0.330503	-0.639712	0.0783543	-0.849644	-0.51566	0.111193	3.36549	3.51231	1.58108	3.37648	2.78247	4.33732	0	0	0	0	0	0	0	0	1	1	0	1	0	1	1	1	0	0	0	0	1	0	0	0	1	0	0	0	0.146829	-0.594014	-1.7844
HORVU2Hr1G002450	chr2H	5118834	5119094	0.165748	0.04749	0	0	0	0	0	0.301982	0.0387562	0	-0.0899001	0	0	0.269051	0.0272479	0	0	0	0	0	0	0	0	0	0	0	0	0	0											0	1	0	0	-0.0210789	0.244556	0
HORVU2Hr1G002460	chr2H	5145289	5147134	441.108	-0.788992	0.965148	0.137742	0.425808	-2.00453	-0.645454	0.100246	0.696652	2.83792	3.76465	2.29858	-1.50412	0.600656	-0.162011	0	0	0	0	0	0	0	0	0	1	0	0	0	0	1	1	0	0	0	1	0	1	1	0	1	0	0	0	0.926735	2.10477	-0.53934
HORVU2Hr1G002480	chr2H	5161327	5164267	137.698	-0.194402	-0.380024	0.0050878	-0.241897	0.518559	-0.0756065	0.218779	0.219728	-0.00651058	0.192979	0.131617	-0.25393	-0.55371	0.0414042	0	0	0	0	0	0	0	0	0	0	0	0	0	0											0	1	0	0	0.199489	-0.29978	0.138127
HORVU2Hr1G002500	chr2H	5332106	5337834	5799.58	0.670393	1.44131	0.259916	0.418483	1.94484	1.11346	0.233711	0.22523	1.18544	0.774962	0.162614	3.42755	1.71642	2.53932	0	0	0	0	0	0	0	0	0	0	0	1	0	0	1	0	1	0	1	0	0	0	0	0	1	0	0	0	-0.410477	-1.71113	-1.02283
HORVU2Hr1G002510	chr2H	5338726	5339572	29.8677	-0.258932	0.784838	-0.399185	0.538415	1.46374	0.0702182	-0.421176	-1.19579	-1.09546	-1.23572	-1.34188	2.90975	1.02483	1.64374	0	0	0	0	0	0	0	0	0	0	0	0	0	0											0	1	0	0	-0.140254	-1.88491	-0.246423
HORVU2Hr1G002520	chr2H	5425313	5425911	125.196	-2.62123	-0.822384	-3.40851	-3.34826	-3.27448	-3.56423	-4.09766	-2.99762	4.67662	3.88934	2.15074	3.92875	3.10556	4.49536	-1	0	-1	-1	-1	-1	-1	-1	1	1	0	1	1	1											0	1	0	0	-0.787281	-0.823184	-2.52588
HORVU2Hr1G002570	chr2H	5599620	5601211	0.0271404	0	0	0	0	0	0	-0.0698653	-0.085193	0	0	0	0.08647	0	0	0	0	0	0	0	0	0	0	0	0	0	0	0	0											0	1	0	0	0	-0.127292	0
HORVU2Hr1G002580	chr2H	5620786	5622551	0.156509	0	0	0	0	0	0	-0.13184	-0.271117	0	0	0	0.272394	0.0831273	0	0	0	0	0	0	0	0	0	0	0	0	0	0	0											0	1	0	0	0	-0.189267	0
HORVU2Hr1G002600	chr2H	5689544	5692391	2667.85	-0.266533	-0.173554	-0.0877464	0.410403	0.524639	0.19639	-0.0497296	0.0455439	-1.03974	-0.860956	-0.455785	0.472438	-0.10193	0.321592	0	0	0	0	0	0	0	0	0	0	0	0	0	0											0	1	0	0	0.178786	-0.574368	0.583957
HORVU2Hr1G002610	chr2H	5768655	5769410	0.0443743	0	0	0	0	0	0	0.116059	0	0	0	0	0	0.0831273	0	0	0	0	0	0	0	0	0	0	0	0	0	0	0											0	1	0	0	0	0.0586319	0
HORVU2Hr1G002620	chr2H	5923085	5924837	0.703454	0	0	0	0	0	0	0.451607	-0.31573	0	0	0	0.315754	0.733486	0	0	0	0	0	0	0	0	0	0	0	0	0	0	0	0	3	3	0	0	0	3	0	3	3	1	0	0	0	0	0.417732	0
HORVU2Hr1G002630	chr2H	5952442	5953852	0.180043	0	0	0	0	0	0	0.363957	0	0	0	0	0	0.331026	0	0	0	0	0	0	0	0	0	0	0	0	0	0	0											0	1	0	0	0	0.30653	0
HORVU2Hr1G002640	chr2H	5999399	6001974	2.36396	0	0	0.0205681	-0.0384816	-0.363943	-0.365187	-0.165082	-0.77963	0.0369243	0.0583446	0	0.413004	0.611864	0	0	0	0	0	0	0	0	0	0	0	0	0	0	0											0	1	0	0	0.0214203	0.198861	-0.0369238
HORVU2Hr1G002650	chr2H	6024789	6027963	0.0886637	0	0	0	0	0	0	0.240008	0	0	0	0	0	0.207077	0	0	0	0	0	0	0	0	0	0	0	0	0	0	0	0	2	2	0	0	0	2	0	2	2	1	0	0	0	0	0.182581	0
HORVU2Hr1G002660	chr2H	6082791	6083559	42.4877	0.68909	0.173601	0.574436	-0.192747	-0.695274	-0.396191	0.191897	0.17136	-0.0736589	-0.188312	-0.440007	0.797048	1.68422	1.3646	0	0	0	0	0	0	0	0	0	0	0	0	0	0											0	1	0	0	-0.114653	0.887171	-0.366348
HORVU2Hr1G002690	chr2H	6162263	6170562	267.843	-0.0299914	0.00976842	0.312705	-0.510982	-0.983512	-1.18815	0.397477	0.758114	0.527048	0.869745	0.00629812	0.275334	1.65632	2.2216	0	0	0	0	0	0	0	0	0	0	0	0	0	0											0	1	0	0	0.342697	1.38099	-0.52075
HORVU2Hr1G002700	chr2H	6177034	6270249	256.314	0.0274107	0.224943	-0.144789	-0.609013	-1.09275	-0.893541	0.117809	0.30328	0.644286	0.472086	-0.18967	-0.316299	0.894257	0.880522	0	0	0	0	0	0	0	0	0	0	0	0	0	0											0	1	0	0	-0.1722	1.21056	-0.833956
HORVU2Hr1G002710	chr2H	6186070	6193501	190.635	0.626642	0.777215	0.678082	0.123712	0.314617	0.32928	1.1413	1.31244	0.406817	0.458257	-0.246686	-0.222995	0.603689	0.760168	0	0	0	0	0	0	0	0	0	0	0	0	0	0	9	9	0	0	2	5	2	3	3	0	1	0	0	0	0.0514401	0.826684	-0.653503
HORVU2Hr1G002720	chr2H	6206445	6208112	3859.49	-0.919586	1.38309	-0.620166	0.0543135	-0.125522	-0.68001	-0.0370128	-0.382948	3.7348	4.03422	2.40603	3.7259	3.81441	4.02297	0	0	0	0	0	0	0	0	1	1	0	1	1	1	2	1	1	0	0	0	2	0	0	0	1	0	0	0	0.299419	0.0885089	-1.32877
HORVU2Hr1G002750	chr2H	6223259	6230007	53.4036	-0.0212083	-0.568829	-0.140572	0.27247	-2.61268	-1.68304	0.0868024	1.50095	2.37436	2.255	3.21566	-0.550983	2.1485	2.633	0	0	0	0	-1	0	0	0	0	0	1	0	0	0	4	4	0	0	0	3	1	4	4	0	1	0	0	0	-0.119364	2.69948	0.841299
HORVU2Hr1G002800	chr2H	6237476	6238197	0																																							0	1	0	0
HORVU2Hr1G002830	chr2H	6243901	6248436	2.94565	1.54507	1.49759	0.852562	0.26989	1.15544	0.962921	1.04882	2.28858	0.704194	0.0116905	-0.523504	0	0.0442767	1.47656	0	0	0	0	0	0	0	0	0	0	0	0	0	0	1	1	0	0	0	1	0	1	1	0	1	0	0	0	-0.692504	-0.106616	-1.2277
HORVU2Hr1G002840	chr2H	6290133	6295166	1.41859	0.525188	0.822439	1.06478	0.0566977	-0.387319	0.387732	0.401685	0.390509	-0.237857	0.301731	-1.0036	-0.949959	-0.160955	-0.947182	0	0	0	0	0	0	0	0	0	0	0	0	0	0											0	1	0	0	0.539588	0.789004	-0.765741
HORVU2Hr1G002880	chr2H	6354026	6497366	1942.5	-0.774105	-1.07373	-0.396618	0.248915	0.052552	0.358863	-0.780806	-0.834755	-0.829686	-0.452199	0.492958	-0.802639	-1.636	-1.99626	0	0	0	0	0	0	0	0	0	0	0	0	0	0	8	8	0	0	3	1	4	8	8	0	1	0	0	0	0.377487	-0.833358	1.32264
HORVU2Hr1G002920	chr2H	6418717	6420349	0																													1	1	0	0	0	1	0	1	1	0	1	0	0	0
HORVU2Hr1G002930	chr2H	6418717	6421210	631.699	-0.762493	-1.32641	-0.665059	-0.5474	-0.0991344	0.0348592	-0.978102	-1.61931	-0.720694	-0.62326	0.058317	-0.956352	-1.83532	-2.61052	0	0	0	0	0	0	0	0	0	0	0	0	0	0	1	1	0	0	0	0	1	1	1	0	1	0	0	0	0.0974338	-0.878968	0.779011
HORVU2Hr1G002960	chr2H	6435237	6441289	0																																							0	1	0	0
HORVU2Hr1G002970	chr2H	6479171	6480643	1.43534	-0.727815	-0.741609	-0.884396	-0.769863	-1.96082	-1.9841	0.319211	0.562127	0.454255	0.297674	0.426002	-1.99527	0.284765	0.55096	0	0	0	0	0	0	0	0	0	0	0	0	0	0											0	1	0	0	-0.156581	2.28003	-0.0282533
HORVU2Hr1G003020	chr2H	6553153	6553880	34.5113	-1.8207	-2.42985	-1.24183	0.104834	-0.477626	-1.56986	-2.87673	-2.44333	-2.09846	-1.51959	0.436227	0.173138	-2.22597	-0.700327	0	0	0	0	0	0	-1	0	0	0	0	0	0	0	5	5	0	0	0	0	5	4	4	0	1	0	0	0	0.578868	-2.39911	2.53468
HORVU2Hr1G003030	chr2H	6558202	6559674	1.53201	-0.857742	-0.908616	-0.87745	-0.887737	-1.91132	-2.28718	0.141946	0.432054	0.516049	0.49634	0.536928	-2.04527	0.00800251	0.673964	0	0	0	0	0	0	0	0	0	0	0	0	0	0											0	1	0	0	-0.0197085	2.05327	0.0208792
HORVU2Hr1G003040	chr2H	6565668	6568969	0.483014	-0.261492	-0.144217	-0.0855504	-0.0685521	-0.45023	-0.471652	0	0	-0.202845	0	-0.127181	-0.483161	0	0	0	0	0	0	0	0	0	0	0	0	0	0	0	0											0	1	0	0	0.175941	0.446281	0.0756649
HORVU2Hr1G003060	chr2H	6576683	6578267	0.149808	0	0	-0.0975381	-0.083066	-0.0665226	-0.0879455	-0.13184	-0.147168	0.055128	0	0	0.0244954	0	0	0	0	0	0	0	0	0	0	0	0	0	0	0	0											0	1	0	0	-0.0830535	-0.0653173	-0.0548826
HORVU2Hr1G003070	chr2H	6649883	6652782	0.149055	0	0	-0.0975381	-0.083066	0	0	-0.255789	-0.271117	0.055128	0	0	0.272394	0	0	0	0	0	0	0	0	0	0	0	0	0	0	0	0											0	1	0	0	-0.0830535	-0.313216	-0.0548826
HORVU2Hr1G003080	chr2H	6687808	6689353	0																																							0	1	0	0
HORVU2Hr1G003110	chr2H	6752476	6757088	27.1074	-2.52353	-2.15646	-2.59547	-1.91671	-5.48463	-4.39648	-1.79019	-3.0524	1.18809	1.11615	1.42784	-2.59111	1.10333	-1.24702	0	0	0	0	-1	-1	0	-1	0	0	0	0	0	0	1	1	0	0	1	0	0	1	1	0	1	0	0	0	-0.0719357	3.69444	0.239755
HORVU2Hr1G003120	chr2H	6778360	6779803	0																																							0	1	0	0
HORVU2Hr1G003130	chr2H	6806825	6817844	0																																							0	1	0	0
HORVU2Hr1G003150	chr2H	6874858	6876906	4.08014	0	1.07418	0.381275	0.491897	-1.30575	-1.28417	0.379281	0.541849	1.23081	1.67767	0.648526	-0.315911	1.36912	1.51011	0	0	0	0	0	0	0	0	0	0	0	0	0	0											0	1	0	0	0.446853	1.68503	-0.582287
HORVU2Hr1G003180	chr2H	6965149	6966103	0.0352938	0	0	-0.0975381	-0.083066	0	0	0	0	0.055128	0	0	0	0	0	0	0	0	0	0	0	0	0	0	0	0	0	0	0	1	1	0	0	0	0	1	1	1	0	1	0	0	0	-0.0830535	0	-0.0548826
HORVU2Hr1G003210	chr2H	7017183	7037272	2.8134	-2.04619	-1.29921	-1.3889	-0.685627	-1.07077	-1.12463	-0.056186	-1.3851	0.165674	0.822968	0.779259	-0.34804	0.666543	-0.608506	0	0	0	0	0	0	0	0	0	0	0	0	0	0											0	1	0	0	0.657295	1.01458	0.613585
HORVU2Hr1G003220	chr2H	7020344	7020574	0																																							0	1	0	0
HORVU2Hr1G003230	chr2H	7046162	7047820	2.3893	1.14588	0.383029	-1.23908	-1.18611	-1.17574	-0.657398	-0.0460569	-0.799433	1.67258	-0.712378	0.103447	-0.770264	0.359422	-0.912299	0	0	0	0	0	0	0	0	0	0	0	0	0	0	1	1	0	0	0	1	0	1	1	0	1	0	0	0	-2.38496	1.12969	-1.56914
HORVU2Hr1G003240	chr2H	7064022	7065273	0.292046	0	0.0957659	0	0	0	0	0	0.53382	0	0	-0.123704	0	0	0.522312	0	0	0	0	0	0	0	0	0	0	0	0	0	0											0	1	0	0	0	0	-0.0555105
HORVU2Hr1G003260	chr2H	7096980	7097129	3.12643	-2.14764	-2.24837	-3.02579	-2.97379	-1.4993	-1.60239	-2.59491	-2.90622	0.337301	-0.540846	-0.388123	1.48347	0.387867	0.179644	0	0	0	0	0	0	0	0	0	0	0	0	0	0											0	1	0	0	-0.878146	-1.0956	-0.725424
HORVU2Hr1G003280	chr2H	7158114	7161342	0.698514	0	0.0611007	0	0	-0.200944	-0.222296	-0.00564416	-0.437329	0	0	-0.078476	0.213272	0.408572	0	0	0	0	0	0	0	0	0	0	0	0	0	0	0											0	1	0	0	0	0.1953	-0.0558688
HORVU2Hr1G003290	chr2H	7191698	7192098	28.137	0.46163	0.415256	-0.318968	-0.386093	-1.25167	-0.169854	0.624454	0.914955	0.636079	-0.144518	-0.165271	-0.139511	1.73662	0.945298	0	0	0	0	0	0	0	0	0	0	0	0	0	0	1	1	0	0	1	0	0	1	1	0	1	0	0	0	-0.780597	1.87613	-0.801349
HORVU2Hr1G003300	chr2H	7219558	7221322	3.92005	1.69048	0.406373	-1.88957	-0.604491	-3.02996	-1.12126	0.982824	0.128149	2.28053	-1.29952	1.26967	-0.898664	3.11412	0.35075	0	0	0	0	0	0	0	0	0	0	0	0	0	0											0	1	0	0	-3.58005	4.01278	-1.01086
HORVU2Hr1G003310	chr2H	7222801	7223226	0																																							0	1	0	0
HORVU2Hr1G003340	chr2H	7266680	7273365	1239	0.281034	0.194863	0.0629948	-0.295353	-0.248805	-0.386171	0.475304	0.815754	-0.365949	-0.583988	-0.856165	0.0886538	0.812763	1.29058	0	0	0	0	0	0	0	0	0	0	0	0	0	0	15	15	0	0	1	4	10	5	5	0	1	0	0	0	-0.218039	0.724109	-0.490216
HORVU2Hr1G003350	chr2H	7278293	7284071	596.437	0.126064	0.262901	-0.0876447	-0.915036	-1.55524	-0.78788	0.240691	0.280377	0.641461	0.427752	-0.536476	-0.406328	1.3896	0.661928	0	0	0	0	0	0	0	0	0	0	0	0	0	0	3	3	0	0	0	3	0	1	1	0	1	0	0	0	-0.213709	1.79593	-1.17794
HORVU2Hr1G003370	chr2H	7347961	7354324	1.96553	-1.73242	-0.809648	-2.65656	-3.32768	-1.86969	-0.680874	-0.400125	-2.13869	1.50114	0.576997	-1.01689	-0.52355	0.946014	-1.98136	0	0	0	0	0	0	0	0	0	0	0	0	0	0	2	2	0	0	2	0	0	2	2	0	1	0	0	0	-0.924145	1.46956	-2.51803
HORVU2Hr1G003360	chr2H	7347961	7353399	0.0691074	0	0	-0.0355635	-0.0210913	-0.0665226	-0.0879455	0	0	-0.00684666	0	0	-0.0994538	0	0	0	0	0	0	0	0	0	0	0	0	0	0	0	0	1	1	0	0	0	1	0	1	1	0	1	0	0	0	-0.0210789	0.0586319	0.00709201
HORVU2Hr1G003390	chr2H	7488976	7492255	14.3116	0.283883	0.205054	-0.623525	0.443705	1.1948	0.285206	-1.87353	-1.42586	0.553929	-0.353479	0.79258	-0.0836334	-3.15196	-1.7947	0	0	0	0	0	0	0	0	0	0	0	0	-1	0	2	2	0	0	1	1	0	2	2	0	1	0	0	0	-0.907408	-3.06833	0.238651
HORVU2Hr1G003400	chr2H	7551626	7558889	68.307	-1.06556	-0.208981	-0.498359	-0.358776	-0.119865	-0.293498	-1.0042	-1.93626	0.382774	0.949972	0.23298	0.460639	-0.423699	-1.18212	0	0	0	0	0	0	0	0	0	0	0	0	0	0											0	1	0	0	0.567198	-0.884338	-0.149794
HORVU2Hr1G003420	chr2H	7580027	7583983	1.45917	0	0.420555	0	0	0.700606	1.23185	-0.954094	-0.987485	0	0	-0.512216	1.01983	-0.634874	-1.19951	0	0	0	0	0	0	0	0	0	0	0	0	0	0	2	0	2	0	1	0	1	2	0	2	1	0	0	0	0	-1.6547	-0.362056
HORVU2Hr1G003430	chr2H	7822237	7823372	0.38289	0	0	0	0	-0.118366	-0.140358	-0.140248	0.116705	0	0	0	0.102309	0.0804272	0.359372	0	0	0	0	0	0	0	0	0	0	0	0	0	0											0	1	0	0	0	-0.0218822	0
HORVU2Hr1G003450	chr2H	8016507	8022704	6.20599	0	1.89022	-1.14322	-0.406227	1.72021	1.195	0.733669	-0.00446435	3.12155	2.095	0.825104	1.14675	0.160203	-0.0527171	0	0	0	0	0	0	0	0	0	0	0	0	0	0											0	1	0	0	-1.02654	-0.986544	-2.29644
HORVU2Hr1G003460	chr2H	8034285	8037370	198.12	-1.3807	-1.33118	-0.826578	-0.453917	-0.767888	-0.960093	-0.709509	-0.812611	-0.734794	-0.180669	0.14247	-0.191718	-0.133339	-0.0442361	0	0	0	0	0	0	0	0	0	0	0	0	0	0	7	7	0	0	4	1	2	6	6	0	1	0	0	0	0.554124	0.0583792	0.877263
HORVU2Hr1G003470	chr2H	8040317	8043708	6.47266	0	0	-0.233801	-1.11464	0.96136	0.357972	1.01184	-0.527114	2.44321	2.31867	1.53349	2.90362	2.9541	2.01853	0	0	0	0	0	0	0	0	0	0	0	0	0	0	1	1	0	1	0	0	0	1	1	0	1	0	0	0	-0.124545	0.0504837	-0.909722
HORVU2Hr1G003480	chr2H	8080337	8082369	2.6564	0	0	0	0	-0.686719	-0.457919	-1.2304	-0.574523	0	0	0	0.630728	0.0870436	0.514124	0	0	0	0	0	0	0	0	0	0	0	0	0	0											0	1	0	0	0	-0.543684	0
HORVU2Hr1G003500	chr2H	8136804	8138809	5.14677	0	0	-0.294445	-0.289011	-1.27955	-1.11543	-1.66443	-0.978887	0.277286	0	0	0.870162	0.485283	1.0067	0	0	0	0	0	0	0	0	0	0	0	0	0	0											0	1	0	0	-0.288098	-0.384879	-0.277278
HORVU2Hr1G003510	chr2H	8172599	8174922	2.35047	-1.132	-0.643859	-0.93511	-0.366531	-0.216014	0.473939	-1.37079	-1.93281	-0.261376	0	0.0159513	0.286247	-0.868529	-2.1205	0	0	0	0	0	0	0	0	0	0	0	0	0	0											0	1	0	0	0.196894	-1.15478	0.277328
HORVU2Hr1G003540	chr2H	8298399	8311713	235.565	2.55043	2.90784	1.40052	0.852669	1.92804	1.80428	2.09165	2.08261	2.49392	1.34401	0.438745	0.98886	1.15247	1.26719	1	1	0	0	0	0	0	0	0	0	0	0	0	0	2	2	0	0	1	1	0	1	1	0	1	0	0	0	-1.14991	0.16361	-2.05518
HORVU2Hr1G003580	chr2H	8467853	8474724	2.15424	-2.30483	-2.32153	-1.21026	-1.15452	-0.658852	-0.707893	0	0	-0.879509	0.215056	0.287501	-0.732887	0	0	0	0	0	0	0	0	0	0	0	0	0	0	0	0	1	1	0	0	0	0	1	1	1	0	1	0	0	0	1.09456	0.643617	1.16701
HORVU2Hr1G003600	chr2H	8528759	8537741	17.3795	-5.62653	-5.7464	-6.25772	-6.14736	-6.21057	-5.56618	-5.39903	-5.52339	0.40526	0	0	-1.15939	0	-1.1166	-1	-1	-1	-1	-1	-1	-1	-1	0	0	0	0	0	0	1	1	0	0	0	1	0	0	0	0	1	0	0	0	-0.63119	0.811539	-0.400965
HORVU2Hr1G003620	chr2H	8549770	8550321	0																																							0	1	0	0
HORVU2Hr1G003630	chr2H	8558885	8559977	32.2403	-2.32683	-3.07936	-3.92127	-3.31992	-3.93188	-4.09031	-5.60924	-5.43316	0.954642	-0.639804	0.714081	1.59102	-0.0863468	0.248162	0	-1	-1	-1	-1	-1	-1	-1	0	0	0	0	0	0											0	1	0	0	-1.59445	-1.67737	-0.24056
HORVU2Hr1G003640	chr2H	8567063	8573033	24.8539	-4.76902	-4.87782	-5.37784	-5.27225	-6.22528	-6.38422	-6.97057	-7.08703	0.397508	0	0	0.42639	0	0	-1	-1	-1	-1	-1	-1	-1	-1	0	0	0	0	0	0	1	1	0	0	0	0	1	0	0	0	1	0	0	0	-0.60882	-0.745295	-0.394429
HORVU2Hr1G003650	chr2H	8595451	8595957	0.698418	-0.441115	-0.457658	-0.16174	-0.138072	-0.713148	-0.75022	-0.570202	-0.584693	-0.320645	0	0	-0.193424	0	0	0	0	0	0	0	0	0	0	0	0	0	0	0	0											0	1	0	0	0.279375	0.142946	0.319587
HORVU2Hr1G003670	chr2H	8693418	8694232	0																													1	1	2	0	0	0	2	1	1	2	1	0	0	0
HORVU2Hr1G003680	chr2H	8696508	8698250	0.0419291	0	0	0	0	-0.0665226	-0.0879455	0	0	0	0	0	-0.0994538	0	0	0	0	0	0	0	0	0	0	0	0	0	0	0	0	2	2	0	0	0	1	1	2	2	0	1	0	0	0	0	0.0586319	0
HORVU2Hr1G003700	chr2H	8789642	8790218	0																													0	4	4	0	0	0	4	0	0	0	1	0	0	0
HORVU2Hr1G003720	chr2H	8880642	8991412	1.17419	-0.255255	-0.483625	-0.812134	-0.0865339	-1.10527	-1.13122	-0.334849	-0.455666	0.321914	-0.234965	0.719006	-0.689584	0.0808405	0	0	0	0	0	0	0	0	0	0	0	0	0	0	0	3	2	1	0	0	0	3	3	2	1	1	0	0	0	-0.556879	0.770425	0.397091
HORVU2Hr1G003740	chr2H	8924051	8924218	0																																							0	1	0	0
HORVU2Hr1G003750	chr2H	8932829	8936993	235.52	-3.89038	-3.45265	-2.07546	-2.0592	-2.16385	-2.1645	-2.61525	-2.4307	-1.883	-0.0680806	-0.489554	0.522602	0.0711978	0.256402	-1	-1	0	0	0	0	-1	0	0	0	0	0	0	0	10	10	3	0	3	5	2	8	9	0	1	0	0	0	1.81492	-0.451405	1.39345
HORVU2Hr1G003770	chr2H	8943374	8946683	0.396292	0	0	-0.0889677	-0.0744956	0.302122	-0.0911489	-0.13184	-0.147168	0.0465576	0	0	0.021292	-0.41267	0	0	0	0	0	0	0	0	0	0	0	0	0	0	0	1	1	0	0	0	0	1	1	1	0	1	0	0	0	-0.0744831	-0.433962	-0.0463123
HORVU2Hr1G003780	chr2H	8949807	8955012	0.0985703	0	0	0	0	0	0	-0.00789068	-0.147168	0	0	0	0.148445	0.0831273	0	0	0	0	0	0	0	0	0	0	0	0	0	0	0											0	1	0	0	0	-0.0653173	0
HORVU2Hr1G003800	chr2H	8993874	8994089	0																													1	1	0	0	0	0	1	1	1	0	1	0	0	0
HORVU2Hr1G003810	chr2H	9024385	9038962	21.2361	-1.41992	-1.55478	0.110053	0.0834057	1.541	0.659697	-0.875618	-2.37644	-1.12134	0.408628	0.516845	0.146732	-2.26989	-2.88941	0	0	0	0	0	0	0	0	0	0	0	0	0	0											0	1	0	0	1.52997	-2.41662	1.63819
HORVU2Hr1G003820	chr2H	9028474	9028883	7.85951	-2.77199	-2.86897	-3.77954	-3.68962	-4.36402	-4.51592	-5.37831	-5.47462	0.82352	0	0	0.752689	0	0	0	0	0	0	0	0	0	0	0	0	0	0	0	0											0	1	0	0	-1.00756	-1.01429	-0.820645
HORVU2Hr1G003830	chr2H	9038914	9042521	158.45	-0.755493	-0.493933	-1.54058	-0.42508	0.64047	0.503776	-1.75303	-2.25883	-1.38807	-2.17316	-1.31922	0.317687	-2.07582	-2.44492	0	0	0	0	0	0	0	0	0	0	0	0	0	0	3	3	0	0	0	0	3	2	2	0	1	0	0	0	-0.78509	-2.3935	0.0688531
HORVU2Hr1G003840	chr2H	9045252	9047959	8888.09	-1.47199	-1.34648	-0.903453	-0.843186	-0.5189	-0.727342	-1.40735	-1.20098	-0.264005	0.304536	0.239291	0.675433	-0.213021	0.201796	0	0	0	0	0	0	0	0	0	0	0	0	0	0	8	8	0	0	0	0	8	8	8	0	1	0	0	0	0.568541	-0.888454	0.503296
HORVU2Hr1G003850	chr2H	9051387	9052695	8.06533	-6.56706	-6.67429	-3.78361	-3.6632	-1.94886	-2.11964	-3.4966	-3.6211	-3.00971	0	0	1.22874	0	0	0	0	0	0	0	0	0	0	0	0	0	0	0	0											0	1	0	0	2.78344	-1.54773	3.01108
HORVU2Hr1G003860	chr2H	9054592	9062922	432.531	-2.46322	-1.83118	-3.17701	-3.28839	-3.24242	-2.64453	-4.02242	-3.33497	0.223123	-0.490668	-1.23409	0.658056	-0.121945	-0.0323855	0	0	-1	-1	-1	-1	-1	-1	0	0	0	0	0	0	3	3	0	0	0	0	3	0	0	0	1	0	0	0	-0.713791	-0.780001	-1.45721
HORVU2Hr1G003870	chr2H	9071143	9074237	67.7048	0.428288	0.496159	0.224613	0.625821	1.13838	0.916373	0.607975	0.75705	0.319333	0.115659	0.448996	0.670987	0.140583	0.511664	0	0	0	0	0	0	0	0	0	0	0	0	0	0											0	1	0	0	-0.203674	-0.530405	0.129663
HORVU2Hr1G003880	chr2H	9074165	9076542	0.4716	-0.283857	-0.187444	0	0	0	0	-0.290637	-0.305577	-0.470533	-0.177295	-0.254095	0.301518	0	0	0	0	0	0	0	0	0	0	0	0	0	0	0	0											0	1	0	0	0.293238	-0.346028	0.216439
HORVU2Hr1G003890	chr2H	9076246	9077651	297.292	0.0868034	-0.245107	0.0764848	0.240239	-0.142011	0.162567	-0.366485	-0.350422	0.579046	0.568727	1.06439	1.19808	0.973604	0.685089	0	0	0	0	0	0	0	0	0	0	0	0	0	0											0	1	0	0	-0.0103186	-0.224474	0.485347
HORVU2Hr1G003900	chr2H	9079307	9080435	56.7072	-0.922437	-0.323103	-0.401069	0.746108	0.632431	1.03758	-0.150412	-0.305163	-0.390325	0.131043	0.678886	1.2747	0.491853	-0.0680444	0	0	0	0	0	0	0	0	0	0	0	0	0	0											0	1	0	0	0.521368	-0.782842	1.06921
HORVU2Hr1G003910	chr2H	9083997	9085658	264.467	-8.11159	-8.24477	-8.75485	-8.62583	-9.38071	-9.58288	-10.2685	-10.4131	0.385949	0	0	0.476552	0	0	-1	-1	-1	-1	-1	-1	-1	-1	0	0	0	0	0	0											0	1	0	0	-0.643252	-0.887769	-0.381066
HORVU2Hr1G003920	chr2H	9097043	9098199	33.9079	-4.2551	-4.40012	-2.18751	-3.37101	-1.01273	-1.88804	-4.57854	-4.86669	-3.47035	-1.40277	-2.44124	2.22734	-1.33848	-0.751299	-1	-1	0	-1	0	0	-1	-1	-1	0	0	0	0	0											0	1	0	0	2.06758	-3.56582	1.02911
HORVU2Hr1G003940	chr2H	9148482	9155349	0.341283	0	0	0.256112	0	-0.0270733	-0.172446	0.230086	0	0	0.20886	0	-0.183954	0.0732051	0	0	0	0	0	0	0	0	0	0	0	0	0	0	0											0	1	0	0	0.270597	0.257159	0
HORVU2Hr1G003950	chr2H	9154680	9156975	35.2661	-0.0942234	-0.43383	-0.325196	-0.0463618	0.36422	-0.183968	-0.276206	-0.54163	0.440607	0.209635	0.828075	1.40461	0.764179	1.04694	0	0	0	0	0	0	0	0	0	0	0	0	0	0											0	1	0	0	-0.230972	-0.640426	0.387468
HORVU2Hr1G003970	chr2H	9164984	9182015	696.663	0.388519	0.561035	0.0285512	-0.337928	-0.283148	-0.335583	0.818554	0.940339	0.926185	0.566217	0.0272216	-0.101399	1.0003	1.17452	0	0	0	0	0	0	0	0	0	0	0	0	0	0											0	1	0	0	-0.359968	1.1017	-0.898963
HORVU2Hr1G003980	chr2H	9182806	9184877	157.834	-1.00404	-1.0133	-0.359234	0.458487	1.04894	0.206243	-0.899558	-1.31394	-0.820635	-0.175825	0.65115	0.153135	-1.79536	-1.36704	0	0	0	0	0	0	0	0	0	0	0	0	0	0											0	1	0	0	0.64481	-1.9485	1.47178
HORVU2Hr1G003990	chr2H	9185190	9189839	163.368	-0.294783	-0.428875	-0.412681	0.448564	-0.292575	0.115407	-1.04073	-1.14195	-0.513373	-0.631271	0.364067	-0.208215	-0.95637	-1.46557	0	0	0	0	0	0	0	0	0	0	0	0	0	0											0	1	0	0	-0.117899	-0.748155	0.877439
HORVU2Hr1G004000	chr2H	9192726	9194589	13.8383	-2.23739	-1.63961	-1.12484	-0.225126	-0.221947	-0.730144	-1.3246	-2.62035	-1.1247	-0.0121543	0.28978	-0.300592	-1.40324	-2.1908	0	0	0	0	0	0	0	-1	0	0	0	0	0	0											0	1	0	0	1.11255	-1.10265	1.41448
HORVU2Hr1G004020	chr2H	9251270	9251586	256.026	-1.10463	-0.748431	-0.130476	0.428187	0.404637	0.119726	-0.139336	0.735052	-0.436307	0.53785	0.74031	0.708453	0.164481	1.32378	0	0	0	0	0	0	0	0	0	0	0	0	0	0											0	1	0	0	0.974158	-0.543973	1.17662
HORVU2Hr1G004030	chr2H	9257883	9258487	402.905	-6.6371	-6.28298	-5.45964	-5.00203	-6.53037	-5.71965	-6.11743	-5.53363	-0.418589	0.758864	0.862357	0.575918	0.988857	0.761937	-1	-1	-1	-1	-1	-1	-1	-1	0	0	0	0	0	0											0	1	0	0	1.17745	0.41294	1.28095
HORVU2Hr1G004040	chr2H	9261067	9261678	0.0919757	0	0	-0.0975381	-0.083066	0	0	-0.13184	-0.147168	0.055128	0	0	0.148445	0	0	0	0	0	0	0	0	0	0	0	0	0	0	0	0											0	1	0	0	-0.0830535	-0.189267	-0.0548826
HORVU2Hr1G004070	chr2H	9291069	9301265	7.25877	1.40833	0	0.203263	-1.07895	-2.18387	-0.924608	0.813557	0.181032	4.11531	2.91024	3.28176	-0.50288	2.49454	0.60276	0	0	0	0	0	0	0	0	0	0	0	0	0	0	3	3	0	0	0	0	3	0	0	0	1	0	0	0	-1.20507	2.99742	-0.833544
HORVU2Hr1G004100	chr2H	9312984	9313882	0.740031	-0.329476	-0.351936	-0.207679	-0.0766244	-0.141516	-0.191064	-0.230271	-0.227774	0.0740354	0.195832	0.349347	0.412768	0.324013	0.376058	0	0	0	0	0	0	0	0	0	0	0	0	0	0											0	1	0	0	0.121797	-0.0887554	0.275312
HORVU2Hr1G004130	chr2H	9317186	9318025	0																																							0	1	0	0
HORVU2Hr1G004140	chr2H	9338903	9340003	0.429704	0	0	-0.198077	-0.179479	-0.404665	-0.428078	-0.150011	-0.28722	0.153556	0	0	-0.171782	0.0828721	0	0	0	0	0	0	0	0	0	0	0	0	0	0	0											0	1	0	0	-0.183022	0.254654	-0.154241
HORVU2Hr1G004150	chr2H	9340085	9345125	1.84244	0	0	-0.359058	-0.382838	-0.966305	-0.246416	-0.313595	-0.964542	1.77991	1.4691	1.46951	-0.0930922	0.559618	-0.811219	0	0	0	0	0	0	0	0	0	0	0	0	0	0											0	1	0	0	-0.310811	0.65271	-0.310397
HORVU2Hr1G004170	chr2H	9397662	9446338	82.7189	-0.845334	-0.1982	0.792306	0.937902	-0.171507	0.143246	-0.242713	-1.03977	-0.264563	1.37308	0.871538	-1.77012	-1.84133	-2.95313	0	0	0	0	0	0	0	0	0	0	0	0	0	0											0	1	0	0	1.63764	-0.0712061	1.1361
HORVU2Hr1G004180	chr2H	9407115	9447013	0.111334	0	0.0957659	-0.0975381	-0.083066	-0.0665226	-0.0879455	0	0	0.055128	0	-0.123704	-0.0994538	0	0	0	0	0	0	0	0	0	0	0	0	0	0	0	0											0	1	0	0	-0.0830535	0.0586319	-0.178832
HORVU2Hr1G004190	chr2H	9576411	9642056	219.778	0.285396	0.669248	-0.366541	-0.0418841	1.97289	1.15131	-0.957518	-2.05208	-1.46115	-2.11309	-2.17228	0.514622	-2.41578	-2.68876	0	0	0	0	0	0	0	0	0	0	0	0	0	0	1	1	0	0	1	0	0	0	0	0	1	0	0	0	-0.651937	-2.93041	-0.711132
HORVU2Hr1G004200	chr2H	9611388	9613750	11.4596	0.964406	1.41316	0.19964	0.513403	2.47647	1.73396	-0.8454	-2.1007	-0.593967	-1.35873	-1.49372	1.70565	-1.61621	-2.12901	0	0	0	0	0	0	0	0	0	0	0	0	0	0											0	1	0	0	-0.764765	-3.32187	-0.899756
HORVU2Hr1G004230	chr2H	9645013	9661173	2093.09	-0.460182	-1.19153	-0.487824	0.87142	1.44273	0.833116	-1.18213	-1.87132	-3.05376	-3.0814	-0.990811	0.707201	-1.91766	-1.99723	0	0	0	0	0	0	0	0	-1	-1	0	0	0	0											0	1	0	0	-0.0276415	-2.62486	2.06295
HORVU2Hr1G004280	chr2H	9668728	9674490	290.272	0.314323	0.66505	-0.352521	0.49213	2.00168	1.21382	-0.935613	-1.58	-2.04738	-2.71422	-2.2203	0.836755	-2.10053	-1.95707	0	0	0	0	0	0	0	0	0	0	0	0	0	0											0	1	0	0	-0.666845	-2.93729	-0.17292
ENSRNA049483469	chr2H	9680799	9681385	135.356	-0.363362	-0.990488	2.0301	1.92752	0.957751	0.935346	2.68626	1.38429	-0.568359	1.8251	2.34965	-0.352477	1.37603	0.0964654	0	0	0	0	0	0	1	0	0	0	0	0	0	0											0	1	0	0	2.39346	1.72851	2.91801
HORVU2Hr1G004290	chr2H	9699845	9700365	1.96404	-0.0987739	0.819218	0	1.28711	1.42905	1.40017	-1.42246	-1.13606	-1.02001	-0.867651	-0.552121	1.88176	-0.969748	-0.65446	0	0	0	0	0	0	0	0	0	0	0	0	0	0											0	1	0	0	0.152358	-2.85151	0.467888
HORVU2Hr1G004300	chr2H	9736950	9737255	0																																							0	1	0	0
HORVU2Hr1G004330	chr2H	9740273	9741294	5.88039	-0.592779	-0.844762	-0.978433	0.795914	0.850395	0.775464	1.064	-0.188387	-1.60282	-1.98848	0.0378514	-0.496955	-0.283348	-1.46081	0	0	0	0	0	0	0	0	0	0	0	0	0	0											0	1	0	0	-0.385654	0.213607	1.64068
HORVU2Hr1G004340	chr2H	9740517	9741265	0																																							0	1	0	0
ENSRNA049483482	chr2H	9740525	9742100	0.42379	0	0	0.123845	0.150447	0.170763	0	0.296304	0	0.0478648	0.185606	0.221486	0	0.139423	0	0	0	0	0	0	0	0	0	0	0	0	0	0	0											0	1	0	0	0.137741	0.125541	0.173621
ENSRNA049483476	chr2H	9742189	9743334	265.252	-0.560826	-0.899419	2.24942	1.94999	0.988544	0.511703	3.59908	2.0203	-0.229689	2.58055	2.61972	-0.740823	1.86971	0.767774	0	0	0	0	0	0	1	0	0	0	0	0	0	0											0	1	0	0	2.81024	2.61054	2.84941
ENSRNA049483473	chr2H	9790158	9791304	100.086	-0.237384	-0.934112	1.93469	1.67106	0.851716	0.333661	3.66109	2.28859	0.0543881	2.22646	2.65956	-0.879491	1.92988	1.07544	0	0	0	0	0	0	1	0	0	0	0	0	0	0											0	1	0	0	2.17208	2.80937	2.60517
HORVU2Hr1G004390	chr2H	9799026	9799395	24.2855	-0.436317	-0.150948	2.53926	2.7259	1.23327	1.34177	2.77892	1.7718	-0.253173	2.7224	2.62368	0.480563	2.02622	0.910591	0	0	0	0	0	0	0	0	0	0	0	0	0	0											0	1	0	0	2.97557	1.54565	2.87685
HORVU2Hr1G004420	chr2H	9808990	9810715	6.18432	-0.434824	-0.796608	1.45642	1.45834	0.993842	-0.025174	1.77646	0.521509	-0.50855	1.38269	1.74639	0.650581	1.4332	1.19726	0	0	0	0	0	0	0	0	0	0	0	0	0	0											0	1	0	0	1.89124	0.782622	2.25494
HORVU2Hr1G004430	chr2H	9815036	9815855	0																																							0	1	0	0
HORVU2Hr1G004440	chr2H	9818846	9819216	1.8222	-0.0968714	-0.313111	-0.422761	0.0216738	0.647392	0.693885	0.294177	-0.0996982	-0.241924	-0.567813	0.0928608	0.0677403	-0.285475	-0.725843	0	0	0	0	0	0	0	0	0	0	0	0	0	0											0	1	0	0	-0.325889	-0.353215	0.334785
HORVU2Hr1G004460	chr2H	9835740	9853331	12164.1	-0.125522	0.0040256	-0.313696	0.0530615	1.22169	0.949287	-0.100406	-1.00286	-1.04777	-1.23594	-0.998732	0.52376	-0.798339	-1.42838	0	0	0	0	0	0	0	0	0	0	0	0	0	0											0	1	0	0	-0.188174	-1.3221	0.0490359
HORVU2Hr1G004480	chr2H	9874633	9877512	102.285	0.00775641	0.420024	-0.652063	-0.519548	1.47064	0.549711	-0.2279	-0.848641	-0.609143	-1.26896	-1.54871	-0.113059	-1.8116	-1.51141	0	0	0	0	0	0	0	0	0	0	0	0	0	0											0	1	0	0	-0.659819	-1.69854	-0.939572
HORVU2Hr1G004500	chr2H	9958854	9959503	0.20068	0	0	0.15036	0	0.0574267	0.0979783	0	0.0387562	0	0.0960237	0	-0.0374792	-0.102797	-0.0967013	0	0	0	0	0	0	0	0	0	0	0	0	0	0											0	1	0	0	0.164845	-0.0653173	0
HORVU2Hr1G004510	chr2H	9965122	10031784	26.7531	-0.9929	-0.324218	-0.178733	-0.337693	0.251371	0.102733	-0.223169	-0.388222	-0.450909	0.363258	-0.464384	-0.308135	-0.782676	-0.79909	0	0	0	0	0	0	0	0	0	0	0	0	0	0											0	1	0	0	0.814167	-0.474541	-0.0134745
HORVU2Hr1G004530	chr2H	10042233	10044248	82.3424	-1.56296	-1.91177	-0.421774	-0.523271	-1.82873	-1.08988	-0.327339	-0.314032	-0.0503202	1.09086	1.33818	-0.737527	0.763864	0.038321	0	0	0	0	0	0	0	0	0	0	0	0	0	0											0	1	0	0	1.14118	1.50139	1.3885
HORVU2Hr1G004540	chr2H	10050664	10055844	16.3213	-1.08371	-0.162457	-0.518833	-0.521006	-1.33248	-1.35682	-0.797479	-0.448206	0.560316	1.12519	0.201767	-0.895852	-0.36085	0.012766	0	0	0	0	0	0	0	0	0	0	0	0	0	0											0	1	0	0	0.564877	0.535002	-0.358549
HORVU2Hr1G004550	chr2H	10214915	10217778	167.334	-1.00266	-1.68689	-0.371307	-0.351669	-1.40705	-0.777621	-0.510219	-0.381867	-0.475513	0.155844	0.85971	-0.83725	0.0595833	-0.441497	0	0	0	0	0	0	0	0	0	0	0	0	0	0											0	1	0	0	0.631357	0.896834	1.33522
HORVU2Hr1G004590	chr2H	10243590	10244306	0.266877	-0.138434	-0.0291237	0.26063	-0.0786006	0	0	0	0	-0.0732866	0.325777	-0.122764	0	0	0	0	0	0	0	0	0	0	0	0	0	0	0	0	0											0	1	0	0	0.399063	0	-0.0494769
HORVU2Hr1G004600	chr2H	10285381	10286417	72.5824	-1.65522	-1.97897	-0.391125	-0.677944	-2.06425	-1.1396	-0.524957	-0.337701	-0.901794	0.362304	0.399232	-1.07161	0.467683	-0.269713	0	0	0	0	0	0	0	0	0	0	0	0	0	0											0	1	0	0	1.2641	1.5393	1.30103
HORVU2Hr1G004610	chr2H	10359304	10360321	69.6547	-1.60231	-2.05131	-0.586269	-0.993213	-2.16229	-1.23657	-0.773431	-0.435634	-0.609523	0.406521	0.448576	-1.19268	0.196179	-0.391746	0	0	0	0	0	0	0	0	0	0	0	0	0	0											0	1	0	0	1.01604	1.38886	1.0581
HORVU2Hr1G004620	chr2H	10361355	10503774	21.12	-1.66238	-0.856582	-0.371089	-0.379951	-1.54268	-0.00767902	0.281208	-0.0681936	0.175488	1.46678	0.652118	-1.06539	0.758505	-1.1259	0	0	0	0	0	0	0	0	0	0	0	0	0	0	0	1	1	1	0	0	0	0	0	0	1	0	1	0	1.29129	1.82389	0.476631
HORVU2Hr1G004640	chr2H	10515408	10517295	144.066	-1.6299	-2.06454	-0.128499	-0.171403	-2.33793	-1.07302	-0.36172	0.0541009	-0.952573	0.548828	0.940565	-1.19569	0.78052	-0.068568	0	0	0	0	0	0	0	0	0	0	0	0	0	0											0	1	0	0	1.5014	1.97621	1.89314
HORVU2Hr1G004650	chr2H	10605302	10606879	125.03	-1.6625	-2.23108	-0.118552	-0.121809	-2.27865	-1.02905	-0.401607	0.0345872	-0.978359	0.565589	1.13091	-1.06292	0.814123	0.00071543	0	0	0	0	0	0	0	0	0	0	0	0	0	0											0	1	0	0	1.54395	1.87705	2.10927
HORVU2Hr1G004660	chr2H	10751428	10753034	1.84858	0	0.452662	-0.417458	-1.01707	-1.33459	0.144249	0.567863	1.0431	0.850234	0.516003	-0.619501	0.412073	2.31453	1.31092	0	0	0	0	0	0	0	0	0	0	0	0	0	0											0	1	0	0	-0.334231	1.90246	-1.46974
HORVU2Hr1G004690	chr2H	10830496	10832502	0.0805296	0	0	0	0	-0.0665226	-0.0879455	0.116059	0	0	0	0	-0.0994538	0.0831273	0	0	0	0	0	0	0	0	0	0	0	0	0	0	0											0	1	0	0	0	0.182581	0
HORVU2Hr1G004710	chr2H	10854799	10856613	1.97772	0	0	-0.431621	-0.41642	-1.0773	-1.10256	-0.14601	-1.87097	0.357554	0	0	0.356289	1.28758	-0.41212	0	0	0	0	0	0	0	0	0	0	0	0	0	0	0	1	1	0	0	0	1	0	0	0	1	0	0	0	-0.393562	0.931292	-0.357488
HORVU2Hr1G004720	chr2H	10878615	10898736	8.92426	-1.11866	-0.974588	0.237484	1.30616	0.409376	0.855106	-1.02761	-1.30588	-3.55227	-2.19612	-1.27152	0.961911	-0.47508	-1.19908	0	0	0	0	0	0	0	0	0	0	0	0	0	0											0	1	0	0	1.35615	-1.43699	2.28075
HORVU2Hr1G004730	chr2H	10879600	10981191	0.317188	0.209522	0.0412974	-0.118395	0.126992	0	0	0.0660978	0.0473653	0.0665639	-0.261353	0.152259	0	0.0258514	0.0333006	0	0	0	0	0	0	0	0	0	0	0	0	0	0											0	1	0	0	-0.327916	-0.00408526	0.085695
HORVU2Hr1G004790	chr2H	10900002	10902079	0.068243	0	0	-0.221487	-0.207015	0	0	0	0	0.179077	0	0	0	0	0	0	0	0	0	0	0	0	0	0	0	0	0	0	0											0	1	0	0	-0.207003	0	-0.178832
HORVU2Hr1G004820	chr2H	10945879	10948702	76.2469	0.406047	0.666362	0.042943	-0.692298	-0.855452	-0.725957	0.476147	0.970034	0.783063	0.419959	-0.575598	-0.372997	0.958602	1.32299	0	0	0	0	0	0	0	0	0	0	0	0	0	0											0	1	0	0	-0.363104	1.3316	-1.35866
HORVU2Hr1G004830	chr2H	10949989	10953554	0																																							0	1	0	0
HORVU2Hr1G004850	chr2H	10990528	10991047	2.55707	0.302479	1.37799	0.130019	1.0965	-0.108037	0.150421	-1.5406	-0.973665	1.37209	1.19962	1.0906	1.44341	0.0108468	0.319325	0	0	0	0	0	0	0	0	0	0	0	0	0	0											0	1	0	0	-0.17246	-1.43256	-0.281484
HORVU2Hr1G004870	chr2H	11021587	11050293	206.755	0.133239	0.111655	0.00431289	0.0694438	-0.856996	-0.259258	0.104291	0.135108	0.268848	0.139921	0.226636	-0.0920135	0.869274	0.302352	0	0	0	0	0	0	0	0	0	0	0	0	0	0											0	1	0	0	-0.128926	0.961287	-0.0422115
HORVU2Hr1G004890	chr2H	11026641	11030921	105.854	-0.231048	0.340612	0.0452667	0.0719625	-0.759411	-0.332546	0.0594751	0.453369	0.954188	1.2305	0.685539	-0.6787	0.140186	0.107214	0	0	0	0	0	0	0	0	0	0	0	0	0	0											0	1	0	0	0.276314	0.818886	-0.26865
HORVU2Hr1G004900	chr2H	11035568	11037033	9.23109	0.933823	2.45586	-0.411985	1.56481	1.55378	1.26909	-0.698546	-0.935676	2.11506	0.769257	1.22401	2.34323	0.0909011	0.138457	0	0	0	0	0	0	0	0	0	0	0	0	0	0											0	1	0	0	-1.34581	-2.25233	-0.891051
HORVU2Hr1G004920	chr2H	11056333	11056826	74.233	-0.797378	-0.802988	0.396684	0.775002	-0.328517	-0.238713	-0.810035	-1.01528	-1.6474	-0.453339	-0.0694108	-0.111863	-0.593381	-0.888433	0	0	0	0	0	0	0	0	0	0	0	0	0	0											0	1	0	0	1.19406	-0.481518	1.57799
HORVU2Hr1G004930	chr2H	11057776	11190742	1372.98	0.3169	-0.0928884	-0.0805819	-0.113432	-0.767625	-0.168572	0.210283	0.112339	-0.559885	-0.957367	-0.580428	0.129197	1.10711	0.410107	0	0	0	0	0	0	0	0	0	0	0	0	0	0											0	1	0	0	-0.397482	0.977909	-0.0205433
HORVU2Hr1G004960	chr2H	11116194	11120048	633.38	-0.472941	-0.538051	-0.0593874	0.350974	0.900655	0.589025	-0.479178	-0.942255	-1.32401	-0.910456	-0.434984	1.34262	-0.0372153	-0.188663	0	0	0	0	0	0	0	0	0	0	0	0	0	0	2	2	0	0	0	0	2	0	0	0	1	0	0	0	0.413553	-1.37983	0.889025
HORVU2Hr1G004980	chr2H	11120234	11123280	440.868	0.153913	0.110272	-0.0419692	-0.0660668	-0.623698	-0.369591	-0.0520116	-0.0868737	0.265831	0.0699489	0.0894921	-0.103658	0.468028	0.179059	0	0	0	0	0	0	0	0	0	0	0	0	0	0	1	1	0	0	1	0	0	0	0	0	1	0	0	0	-0.195882	0.571686	-0.176339
HORVU2Hr1G005000	chr2H	11126072	11129834	324.462	0.1408	-0.117058	0.262849	0.464607	-0.104634	0.407963	-0.12949	-0.15601	0.172666	0.294716	0.75433	0.552111	0.527254	-0.0118625	0	0	0	0	0	0	0	0	0	0	0	0	0	0											0	1	0	0	0.122049	-0.0248565	0.581664
HORVU2Hr1G005020	chr2H	11167083	11168443	303.268	-1.02796	-1.04957	0.0256335	1.13531	-0.0584323	0.21107	-0.519982	-0.605653	-1.75633	-0.702737	0.428557	0.115691	-0.345858	-0.701031	0	0	0	0	0	0	0	0	0	0	0	0	0	0											0	1	0	0	1.05359	-0.461549	2.18489
HORVU2Hr1G005040	chr2H	11174012	11175402	13.4023	1.69454	3.14278	-0.951984	1.48661	1.82886	1.45529	-0.798963	-0.881915	2.95964	0.313114	1.30347	2.51215	-0.115674	0.17494	0	1	0	0	0	0	0	0	0	0	0	0	0	0											0	1	0	0	-2.64652	-2.62782	-1.65617
HORVU2Hr1G005060	chr2H	11191177	11196290	270.666	-0.33131	0.100494	0.133468	0.18691	-0.766761	-0.420837	-0.128797	0.0728621	1.04317	1.50795	1.12959	-0.776508	-0.138544	-0.282809	0	0	0	0	0	0	0	0	0	0	0	0	0	0											0	1	0	0	0.464778	0.637964	0.0864158
HORVU2Hr1G005080	chr2H	11198549	11199694	0.0919694	0	0	0	0	0.181376	0	0	0	0	0	0	0	-0.164771	0	0	0	0	0	0	0	0	0	0	0	0	0	0	0											0	1	0	0	0	-0.189267	0
HORVU2Hr1G005100	chr2H	11221402	11224965	0																																							0	1	0	0
HORVU2Hr1G005110	chr2H	11225540	11229883	86.9164	0.249453	0.508467	0.0578375	-0.559336	-0.0525106	-0.596362	0.254895	0.892024	0.809077	0.617462	-0.258725	-0.394547	-0.0871411	1.09384	0	0	0	0	0	0	0	0	0	0	0	0	0	0											0	1	0	0	-0.191615	0.307406	-1.0678
HORVU2Hr1G005120	chr2H	11234526	11239383	170.384	-0.702391	-0.230345	-0.287429	-0.189329	-0.699174	-0.365145	-0.269878	-0.630876	-0.172579	0.242383	-0.131563	1.00131	1.43061	0.73558	0	0	0	0	0	0	0	0	0	0	0	0	0	0											0	1	0	0	0.414962	0.429296	0.0410158
HORVU2Hr1G005140	chr2H	11262477	11266023	10085.5	-0.842338	-0.865271	-0.140594	0.9891	2.4385	1.41059	-0.947613	-1.57211	-3.11836	-2.41662	-1.26399	1.55757	-1.82855	-1.42513	0	0	0	0	0	0	0	0	-1	0	0	0	0	0	1	1	0	0	0	1	0	0	0	0	1	0	0	0	0.701744	-3.38612	1.85437
HORVU2Hr1G005150	chr2H	11269750	11323830	1534.59	-0.780332	-0.893486	-0.193982	1.04838	0.667336	0.312692	-0.287193	-0.887326	-1.9872	-1.40085	-0.0453352	-0.00424998	-0.958778	-1.20427	0	0	0	0	0	0	0	0	0	0	0	0	0	0											0	1	0	0	0.58635	-0.954528	1.94186
HORVU2Hr1G005160	chr2H	11289048	11291967	311.675	-1.78283	-0.49125	-0.162846	0.854146	2.47662	1.53832	-0.544655	-0.77101	-0.271641	1.34834	1.07375	0.453458	-2.56781	-1.85587	0	0	0	0	0	0	0	0	0	0	0	0	0	0											0	1	0	0	1.61998	-3.02127	1.3454
HORVU2Hr1G005170	chr2H	11309219	11312035	21.8867	0.407754	2.70732	1.75988	-0.150287	1.65336	3.97469	0.475056	1.11788	2.36167	3.7138	-0.495932	3.86962	2.69131	1.01281	0	1	0	0	0	1	0	0	0	1	0	1	0	0											0	1	0	0	1.35213	-1.17831	-2.85761
HORVU2Hr1G005180	chr2H	11313851	11316824	300.191	-0.433197	-0.237393	-0.247845	0.430096	0.668857	0.321085	-0.318435	-0.449775	0.216036	0.401388	0.883526	0.331971	-0.655321	-0.438889	0	0	0	0	0	0	0	0	0	0	0	0	0	0											0	1	0	0	0.185351	-0.987292	0.667489
HORVU2Hr1G005210	chr2H	11388047	11393336	159.872	-0.0686403	-0.15862	-0.167455	0.431366	0.419777	0.130639	-0.423386	-1.16715	-0.455556	-0.554371	0.13443	0.8917	0.0485363	-0.406086	0	0	0	0	0	0	0	0	0	0	0	0	0	0											0	1	0	0	-0.0988146	-0.843164	0.589986
HORVU2Hr1G005220	chr2H	11389270	11400280	68.7378	-0.389438	0.298961	-0.0935937	1.09984	0.926464	0.947027	-0.996308	-0.672896	0.0735758	0.36942	0.874456	0.661654	-1.26112	-0.958269	0	0	0	0	0	0	0	0	0	0	0	0	0	0											0	1	0	0	0.295844	-1.92277	0.80088
HORVU2Hr1G005230	chr2H	11394522	11403493	0.249879	-0.0764592	-0.090158	0.0883858	0.164832	0.119401	0.0979783	0	0.100731	-0.130796	0.0340491	0.124195	0	-0.102797	0.0272479	0	0	0	0	0	0	0	0	0	0	0	0	0	0											0	1	0	0	0.164845	-0.127292	0.25499
HORVU2Hr1G005310	chr2H	11625039	11626704	213.211	-0.89855	-0.350532	-0.236211	0.821209	1.94051	1.424	-1.15208	-1.91365	-1.39082	-0.728478	-0.219077	2.19433	-0.898263	-1.14332	0	0	0	0	0	0	0	0	0	0	0	0	0	0											0	1	0	0	0.66234	-3.09259	1.17174
HORVU2Hr1G005320	chr2H	11632470	11635852	2747.37	-0.19096	-0.791916	-0.157471	0.00788167	-0.114122	-0.233287	-0.106007	-0.209651	-1.94725	-1.91376	-1.14745	0.310802	0.318917	0.334437	0	0	0	0	0	0	0	0	0	0	0	0	0	0											0	1	0	0	0.0334891	0.00811516	0.799798
HORVU2Hr1G005330	chr2H	11638191	11647704	3.85315	-2.18458	-1.89902	0.295909	1.28532	2.00112	1.03827	-1.11651	-0.187223	-0.922778	1.55771	2.26156	0.619586	-2.49804	-0.605909	0	0	0	0	0	0	0	0	0	0	0	0	0	0											0	1	0	0	2.48049	-3.11763	3.18434
HORVU2Hr1G005340	chr2H	11647559	11650797	0																																							0	1	0	0
HORVU2Hr1G005350	chr2H	11687118	11688514	0.252731	0	0	-0.0975381	-0.083066	0.305325	0.159953	0	0	0.055128	0	0	0	-0.28872	-0.158676	0	0	0	0	0	0	0	0	0	0	0	0	0	0											0	1	0	0	-0.0830535	-0.313216	-0.0548826
HORVU2Hr1G005420	chr2H	11802049	11806459	0.0520475	0	0	0.15036	0	0	0	0	0	0	0.0960237	0	0	0	0	0	0	0	0	0	0	0	0	0	0	0	0	0	0											0	1	0	0	0.164845	0	0
HORVU2Hr1G005430	chr2H	11807921	11808094	0																																							0	1	0	0
HORVU2Hr1G005470	chr2H	11898099	11901435	124.047	-0.499696	-0.574551	-0.0344685	1.22407	0.778699	0.574362	-0.468881	-0.675957	-2.58657	-2.12134	-0.787952	0.695304	-0.552276	-0.555015	0	0	0	0	0	0	0	0	0	0	0	0	0	0											0	1	0	0	0.465228	-1.24758	1.79862
HORVU2Hr1G005480	chr2H	11904785	11908848	207.138	0.37338	-0.142058	-0.0928033	0.0745516	-0.870891	-0.283325	-0.218182	-0.323299	-0.365404	-0.831586	-0.148794	-0.0874015	0.565308	-0.127375	0	0	0	0	0	0	0	0	0	0	0	0	0	0											0	1	0	0	-0.466183	0.652709	0.21661
HORVU2Hr1G005490	chr2H	11946389	11950638	0.247425	0	0	0	0	0.305325	0.159953	0	0	0	0	0	0	-0.28872	-0.158676	0	0	0	0	0	0	0	0	0	0	0	0	0	0											0	1	0	0	0	-0.313216	0
HORVU2Hr1G005510	chr2H	11998503	11999596	2452.89	-0.444797	-0.14094	-0.34028	0.346708	1.12599	0.778729	-0.336867	-0.772641	-1.51429	-1.40977	-1.02664	0.596401	-0.866461	-0.954969	0	0	0	0	0	0	0	0	0	0	0	0	0	0											0	1	0	0	0.104517	-1.46286	0.487648
HORVU2Hr1G005520	chr2H	12006999	12008267	3002.93	-0.3271	0.0805606	-0.309156	0.0161846	0.521917	0.25363	-0.224913	-0.489338	-0.110944	-0.0930008	-0.17532	1.1916	0.444771	0.448633	0	0	0	0	0	0	0	0	0	0	0	0	0	0											0	1	0	0	0.0179435	-0.74683	-0.0643759
HORVU2Hr1G005530	chr2H	12008724	12010313	1557.52	-0.375095	-0.0262939	0.167364	1.22006	1.16815	0.765491	-0.370533	-0.133089	-0.593753	-0.051294	0.652597	-0.160038	-1.69872	-1.05862	0	0	0	0	0	0	0	0	0	0	0	0	0	0											0	1	0	0	0.542459	-1.53868	1.24635
HORVU2Hr1G005550	chr2H	12010809	12017225	57.5225	0.855917	0.917782	-0.0946401	1.49682	-0.285524	0.0380453	-0.0868222	-0.84618	3.52748	2.57692	4.10651	0.605367	0.80407	-0.278858	0	0	0	0	0	0	0	0	1	0	1	0	0	0											0	1	0	0	-0.950557	0.198702	0.579037
HORVU2Hr1G005560	chr2H	12021638	12027137	1.53976	0	0	0.358492	1.14775	0.281782	0.818107	0.586523	-0.706442	0.174896	0.577005	1.3937	0.0394635	0.344205	-1.48509	0	0	0	0	0	0	0	0	0	0	0	0	0	0											0	1	0	0	0.402109	0.304741	1.2188
HORVU2Hr1G005570	chr2H	12033106	12034592	156.383	-0.807187	-1.5434	-0.271613	1.14144	1.24026	-0.0964977	-0.898542	-1.63868	-2.82186	-2.28628	-0.137016	0.0511757	-2.08762	-1.491	0	0	0	0	0	0	0	0	0	0	0	0	0	0											0	1	0	0	0.535574	-2.1388	2.68484
HORVU2Hr1G005590	chr2H	12053305	12054786	0																																							0	1	0	0
HORVU2Hr1G005600	chr2H	12053315	12056625	2507.69	-0.340228	-0.0587621	0.046021	0.98224	1.19156	0.679748	-0.46941	-0.401435	-0.509114	-0.122865	0.531888	-0.172817	-1.83379	-1.254	0	0	0	0	0	0	0	0	0	0	0	0	0	0											0	1	0	0	0.386249	-1.66097	1.041
HORVU2Hr1G005620	chr2H	12199716	12200898	3641.3	-0.746128	-0.513215	-0.135388	1.04953	1.85498	1.0723	-0.861706	-1.27379	-2.00439	-1.39365	-0.44164	0.87393	-1.84275	-1.47216	0	0	0	0	0	0	0	0	0	0	0	0	0	0											0	1	0	0	0.61074	-2.71669	1.56275
HORVU2Hr1G005630	chr2H	12212314	12215863	253.589	-1.06965	-0.917057	0.209832	0.74194	0.562267	-0.0506051	-0.639694	-0.545326	-0.728494	0.550993	0.930503	1.36387	0.16191	0.86915	0	0	0	0	0	0	0	0	0	0	0	0	0	0	0	2	2	0	0	1	1	0	1	1	1	0	0	0	1.27949	-1.20196	1.659
HORVU2Hr1G005640	chr2H	12229362	12230024	0																																							0	1	0	0
HORVU2Hr1G005650	chr2H	12232966	12244042	2026.25	-0.0415381	0.53821	0.468954	0.157034	-0.558904	-0.44475	0.63766	0.936516	1.77059	2.28109	1.38942	-0.587414	0.60915	0.793852	0	0	0	0	0	0	0	0	0	0	0	0	0	0											0	1	0	0	0.510492	1.19656	-0.381176
HORVU2Hr1G005660	chr2H	12270196	12272305	2.67664	-1.83692	-1.89561	-0.954685	0.08931	-1.06601	-0.757122	-1.5235	-1.35548	-0.0865654	0.795667	1.89835	-0.239295	-0.69679	-0.837648	0	0	0	0	0	0	0	0	0	0	0	0	0	0											0	1	0	0	0.882233	-0.457494	1.98492
HORVU2Hr1G005670	chr2H	12325257	12326094	4.63615	0.0541363	0.51542	-0.913331	0.748576	0.573798	0.276784	-1.52955	-2.12422	0.467761	-0.499706	0.700917	1.11301	-0.990338	-1.28799	0	0	0	0	0	0	0	0	0	0	0	0	0	0											0	1	0	0	-0.967467	-2.10335	0.233156
HORVU2Hr1G005680	chr2H	12340249	12437409	473.373	-0.477464	-0.167639	-0.074448	1.06705	1.0627	0.941141	-0.490627	-0.435089	-0.766474	-0.363459	0.468213	0.846053	-0.70727	-0.530177	0	0	0	0	0	0	0	0	0	0	0	0	0	0											0	1	0	0	0.403016	-1.55332	1.23469
HORVU2Hr1G005690	chr2H	12345172	12456435	960.614	0.264104	0.635386	0.15375	-0.12473	-0.301254	-0.617242	0.653505	1.20997	1.44187	1.33151	0.681753	-0.596067	0.358693	1.23115	0	0	0	0	0	0	0	0	0	0	0	0	0	0											0	1	0	0	-0.110353	0.954759	-0.760116
HORVU2Hr1G005730	chr2H	12439738	12439989	1.49032	-1.48353	0.245445	-0.486736	0.556306	1.42211	1.36263	0.170246	-0.34566	-0.557539	0.439256	-0.246678	0.923511	-0.328356	-0.784782	0	0	0	0	0	0	0	0	0	0	0	0	0	0											0	1	0	0	0.996795	-1.25187	0.310861
HORVU2Hr1G005760	chr2H	12508410	12525455	0.0637844	0	0	0	0	0	0.159953	0	0	0	0	0	0	0	-0.158676	0	0	0	0	0	0	0	0	0	0	0	0	0	0											0	1	0	0	0	0	0
HORVU2Hr1G005790	chr2H	12535254	12536933	14.4909	-0.905396	-1.02823	-1.17663	-0.240091	3.072	1.99457	-1.21033	-0.451364	-2.0244	-2.29563	-1.23626	2.39692	-1.88541	-0.0490151	0	0	0	0	1	0	0	0	0	0	0	0	0	0											0	1	0	0	-0.271234	-4.28233	0.788143
HORVU2Hr1G005810	chr2H	12552118	12552480	0																																							0	1	0	0
HORVU2Hr1G005820	chr2H	12563213	12566276	16.2915	0.785193	0.478634	0.130543	-0.0568842	-1.11085	-1.31949	0.357998	0.720449	0.228854	-0.425796	-0.306664	0.2344	1.70325	2.27434	0	0	0	0	0	0	0	0	0	0	0	0	0	0	2	1	1	0	1	0	1	0	0	0	1	0	0	0	-0.65465	1.46885	-0.535518
HORVU2Hr1G005830	chr2H	12563252	12565383	0																																							0	1	0	0
HORVU2Hr1G005870	chr2H	12603170	12605744	1.69385	0	0.598564	0.0114526	-0.0661546	-0.93795	0.0163781	-0.90698	0.278541	0.737895	0.772345	0.0731766	-0.0738437	0	0.188319	0	0	0	0	0	0	0	0	0	0	0	0	0	0											0	1	0	0	0.0344497	0.0309694	-0.664718
HORVU2Hr1G005880	chr2H	12634560	12637288	0.918694	0	0	0.138354	0.189718	0.907942	1.14641	-0.864253	-0.541584	0.389051	0.559192	0.646494	0.887621	-0.884573	-0.800368	0	0	0	0	0	0	0	0	0	0	0	0	0	0											0	1	0	0	0.170141	-1.77219	0.257443
HORVU2Hr1G005910	chr2H	12670409	12673535	1.80725	0	0.625455	-0.0423669	-0.122191	-1.09335	-0.105184	-0.654826	0.28582	0.824023	0.803143	0.0763768	-0.198042	0.240482	0.192962	0	0	0	0	0	0	0	0	0	0	0	0	0	0											0	1	0	0	-0.0208791	0.438524	-0.747646
HORVU2Hr1G005940	chr2H	12690525	12699450	149.778	-0.100185	0.519227	0.258314	-0.408747	-0.645346	-1.08544	0.644908	0.954586	1.34348	1.70198	0.415505	-0.386446	0.903808	1.65358	0	0	0	0	0	0	0	0	0	0	0	0	0	0											0	1	0	0	0.358499	1.29025	-0.927974
HORVU2Hr1G005950	chr2H	12727503	12728101	7.18134	0.355096	-0.0148653	1.10663	1.67439	0.759135	1.35784	1.00731	1.71393	-0.359601	0.391932	1.32965	1.53148	1.77965	1.88757	0	0	0	0	0	0	0	0	0	0	0	0	0	0											0	1	0	0	0.751533	0.248178	1.68925
HORVU2Hr1G005960	chr2H	12730595	12731459	7.41103	0.365522	0.0920982	-0.0495481	0.371138	-1.69785	-0.405502	1.51727	2.00365	0.934159	0.519088	1.2132	-1.26904	1.94608	1.14012	0	0	0	0	0	0	0	0	0	0	0	0	0	0											0	1	0	0	-0.41507	3.21512	0.27904
HORVU2Hr1G005980	chr2H	12774927	12775623	0.117364	0	0.219715	-0.0355635	0.0408833	0	0	0	0	-0.00684666	0	-0.185678	0	0	0	0	0	0	0	0	0	0	0	0	0	0	0	0	0											0	1	0	0	-0.0210789	0	-0.178832
HORVU2Hr1G005990	chr2H	12800339	12809306	133.788	-0.994614	-1.44471	-0.895182	0.367094	-0.36713	-0.396662	-0.739901	-0.689308	-1.34887	-1.24944	0.462931	-0.0146885	-0.38746	-0.307335	0	0	0	0	0	0	0	0	0	0	0	0	0	0											0	1	0	0	0.0994324	-0.372771	1.8118
HORVU2Hr1G006000	chr2H	12859720	12862707	0																																							0	1	0	0
HORVU2Hr1G006010	chr2H	12860026	12866211	5174.11	0.0759259	-0.0934466	-0.00601119	0.594435	-0.103016	0.194505	-0.17323	-0.432434	-0.752077	-0.834014	-0.0641953	-0.0112165	-0.08143	-0.638155	0	0	0	0	0	0	0	0	0	0	0	0	0	0											0	1	0	0	-0.0819371	-0.0702135	0.687882
HORVU2Hr1G006030	chr2H	12867240	12870499	8338.8	-0.33928	-0.293706	0.0206961	0.296637	0.526937	0.527459	-0.612627	-1.27372	-0.598544	-0.238568	-0.0082014	-0.243738	-1.3833	-2.04491	0	0	0	0	0	0	0	0	0	0	0	0	0	0											0	1	0	0	0.359976	-1.13956	0.590343
HORVU2Hr1G006040	chr2H	12948958	12957437	326.361	-0.213887	0.0504617	0.14131	-0.433723	-0.543036	-0.940689	0.517259	1.08916	-0.289944	0.0652518	-0.774129	0.230502	1.2908	2.26035	0	0	0	0	0	0	0	0	0	0	0	0	0	0											0	1	0	0	0.355196	1.0603	-0.484184
HORVU2Hr1G006070	chr2H	12963500	12964325	0																																							0	1	0	0
HORVU2Hr1G006090	chr2H	12993110	12995463	0																																							0	1	0	0
HORVU2Hr1G006100	chr2H	13004116	13006667	7.96365	0.795808	1.11259	0.686357	0.0805188	-0.796857	-1.37873	-0.307209	0.53689	1.15716	1.0477	0.125086	0.18694	0.676587	2.10256	0	0	0	0	0	0	0	0	0	0	0	0	0	0											0	1	0	0	-0.10945	0.489647	-1.03207
HORVU2Hr1G006120	chr2H	13007807	13008275	0.151574	0	0	-0.446977	-0.432505	0	0	0	0	0.404567	0	0	0	0	0	0	0	0	0	0	0	0	0	0	0	0	0	0	0											0	1	0	0	-0.432493	0	-0.404322
HORVU2Hr1G006130	chr2H	13012154	13012801	0																																							0	1	0	0
HORVU2Hr1G006160	chr2H	13046287	13050392	0																													0	3	3	0	0	0	3	0	3	3	1	0	0	0
HORVU2Hr1G006170	chr2H	13056652	13057578	0																																							0	1	0	0
HORVU2Hr1G006180	chr2H	13066876	13110821	832.58	0.365736	0.405724	0.278083	-0.00843001	-0.942364	-0.258227	0.572206	0.886125	0.953351	0.865698	0.539198	-0.512714	1.00186	0.631637	0	0	0	0	0	0	0	0	0	0	0	0	0	0	1	1	0	0	0	0	1	0	0	0	1	0	0	0	-0.0876534	1.51457	-0.414154
HORVU2Hr1G006230	chr2H	13100657	13101109	14.5702	-0.131915	0.710777	-1.41126	0.321619	0.501274	0.571232	-0.296536	-0.711353	-0.876671	-2.15601	-1.26583	1.07117	0.273365	-0.211411	0	0	0	0	0	0	0	0	0	0	0	0	0	0											0	1	0	0	-1.27934	-0.79781	-0.389159
HORVU2Hr1G006240	chr2H	13106935	13107551	0.590675	0	0.0717724	-0.328355	0.114741	-0.208282	0.523667	-0.000388519	-0.348371	0.395865	0.0971722	0.438834	0.0210143	0.228908	-0.851024	0	0	0	0	0	0	0	0	0	0	0	0	0	0											0	1	0	0	-0.298693	0.207894	0.0429688
HORVU2Hr1G006250	chr2H	13134073	13138750	1231.08	0.245751	0.760859	0.282033	-0.307793	-1.00739	-0.596062	0.430691	0.718325	2.28485	2.32113	1.21619	-0.364687	1.07339	0.9497	0	0	0	0	0	0	0	0	0	0	0	0	0	0											0	1	0	0	0.0362821	1.43808	-1.06865
HORVU2Hr1G006280	chr2H	13231362	13253569	1831.42	0.736057	0.601134	0.0285767	-0.124272	-0.33346	0.0995279	0.320706	0.206229	0.635835	-0.0716449	-0.0895708	-0.378825	0.275341	-0.272125	0	0	0	0	0	0	0	0	0	0	0	0	0	0											0	1	0	0	-0.70748	0.654167	-0.725406
HORVU2Hr1G006320	chr2H	13255781	13260920	4.80615	0.137868	0.51208	-0.686337	-0.879203	-2.03413	-0.456589	0.354045	-0.629664	0.476279	-0.347925	-0.915004	-1.42917	0.959004	-1.60225	0	0	0	0	0	0	0	0	0	0	0	0	0	0	0	1	1	0	0	1	0	0	0	0	1	0	0	0	-0.824205	2.38818	-1.39128
HORVU2Hr1G006330	chr2H	13265820	13270008	5397.6	-0.129186	-0.284458	-0.246103	0.112238	0.536063	0.261203	-0.345065	-0.624458	-1.11812	-1.23504	-0.721426	0.540137	-0.340991	-0.345524	0	0	0	0	0	0	0	0	0	0	0	0	0	0	0	1	1	0	0	0	1	0	1	1	1	0	0	0	-0.116916	-0.881128	0.396697
HORVU2Hr1G006340	chr2H	13269304	13273300	0.143456	0	0	-0.159513	-0.145041	0.181376	0	0	0	0.117103	0	0	0	-0.164771	0	0	0	0	0	0	0	0	0	0	0	0	0	0	0											0	1	0	0	-0.145028	-0.189267	-0.116857
HORVU2Hr1G006350	chr2H	13273976	13274694	0.0398853	0	0.0957659	0	0	0	0	0	0	0	0	-0.123704	0	0	0	0	0	0	0	0	0	0	0	0	0	0	0	0	0											0	1	0	0	0	0	-0.0548826
HORVU2Hr1G006360	chr2H	13285272	13290009	11.0116	-0.710951	-1.74736	-0.878489	0.0852538	0.216755	-0.355822	-1.35895	-0.58928	-1.24512	-1.41266	0.587495	-0.214021	-1.78972	-0.447478	0	0	0	0	0	0	0	0	0	0	0	0	0	0											0	1	0	0	-0.167538	-1.5757	1.83261
HORVU2Hr1G006370	chr2H	13309291	13316578	0																																							0	1	0	0
HORVU2Hr1G006380	chr2H	13371448	13400138	2.91316	-1.23651	-0.722736	-1.3784	-0.476828	-1.62545	-0.546113	0.936853	0.414882	0.672094	0.530197	0.918002	0.524198	3.08651	1.48519	0	0	0	0	0	0	0	0	0	0	0	0	0	0											0	1	0	0	-0.141897	2.56231	0.245908
HORVU2Hr1G006420	chr2H	13387668	13388082	0																																							0	1	0	0
HORVU2Hr1G006460	chr2H	13487634	13488054	0																																							0	1	0	0
HORVU2Hr1G006470	chr2H	13497133	13513770	1.88423	0.31083	-0.247388	0.249318	-0.498493	-1.97289	-2.11723	0.444163	0.997393	0.802369	0.740856	0.551264	-0.564994	1.85206	2.54963	0	0	0	0	0	0	0	0	0	0	0	0	0	0											0	1	0	0	-0.0615123	2.41705	-0.251105
HORVU2Hr1G006480	chr2H	13506272	13510854	195.231	-0.0895654	0.159025	0.0849945	-0.389757	-1.72082	-0.701527	0.419022	0.807173	1.06037	1.23493	0.511593	-0.277917	1.86193	1.23078	0	0	0	0	0	0	0	0	0	0	0	0	0	0											0	1	0	0	0.17456	2.13985	-0.548781
HORVU2Hr1G006490	chr2H	13584363	13587386	0.172552	0	0	-0.0975381	0.0408833	-0.0665226	-0.0879455	0	0.100731	0.055128	0	0.124195	-0.0994538	0	0.0892225	0	0	0	0	0	0	0	0	0	0	0	0	0	0											0	1	0	0	-0.0830535	0.0586319	0.0690666
HORVU2Hr1G006500	chr2H	13601197	13601520	0																																							0	1	0	0
HORVU2Hr1G006510	chr2H	13613171	13614579	0																													0	1	1	0	0	0	1	0	1	1	1	0	0	0
HORVU2Hr1G006520	chr2H	13644166	13646353	0																																							0	1	0	0
HORVU2Hr1G006530	chr2H	13676587	13677516	1.27729	0.0136219	-0.302373	0	0.310177	0.59141	-0.229238	0.599742	0.284562	-1.22772	-1.22274	-0.615174	-0.239184	-0.230852	0.274615	0	0	0	0	0	0	0	0	0	0	0	0	0	0											0	1	0	0	0.00498811	0.00833261	0.61255
HORVU2Hr1G006540	chr2H	13693507	13696592	1.21535	0	0	0	0	0	0	0.595	0.180234	0	0	0	0.145431	0.738259	0.324491	0	0	0	0	0	0	0	0	0	0	0	0	0	0											0	1	0	0	0	0.592828	0
HORVU2Hr1G006560	chr2H	13758560	13763465	13.5954	-0.386712	-0.550685	0.634479	1.20307	-1.5758	-0.198491	-0.482639	0.548424	-0.454238	0.566954	1.29952	0.219595	1.31275	0.96651	0	0	0	0	0	0	0	0	0	0	0	0	0	0											0	1	0	0	1.02119	1.09316	1.75376
HORVU2Hr1G006590	chr2H	13772286	13778238	2.58664	0.963721	0.269575	-1.43718	-0.210304	-1.49788	-0.456908	0.2965	1.69889	1.15493	-1.24597	0.675047	-0.994479	0.799907	1.16132	0	0	0	0	0	0	0	0	0	0	0	0	0	0											0	1	0	0	-2.4009	1.79439	-0.479879
HORVU2Hr1G006600	chr2H	13841091	13842322	0.436503	0.23571	0	0.137888	0.263815	0	0.279946	0	0	0	-0.156182	0.232093	0	0	-0.281456	0	0	0	0	0	0	0	0	0	0	0	0	0	0											0	1	0	0	-0.097822	0	0.290453
HORVU2Hr1G006620	chr2H	13862700	13867039	11.1093	-0.184733	-0.035121	0.219468	0.478488	2.18318	0.645969	0.703301	1.62645	0.0208351	0.425036	0.534444	1.28108	-0.198803	2.26156	0	0	0	0	0	0	0	0	0	0	0	0	0	0											0	1	0	0	0.404201	-1.47988	0.513609
HORVU2Hr1G006690	chr2H	14011026	14015395	140.841	-0.70077	-0.37723	-0.0624518	-0.813392	-0.211136	-0.750056	-0.19697	0.123232	0.817739	1.45606	0.381578	0.18778	0.201946	1.06107	0	0	0	0	0	0	0	0	0	0	0	0	0	0											0	1	0	0	0.638318	0.0141663	-0.436161
HORVU2Hr1G006700	chr2H	14019238	14030803	320.717	0.302146	0.596882	0.0487351	-0.545361	-1.34609	-0.311978	0.157763	0.430407	1.17716	0.923749	0.0349164	-0.50162	1.00223	0.240764	0	0	0	0	0	0	0	0	0	0	0	0	0	0	1	1	0	0	0	1	0	0	0	0	1	0	0	0	-0.253411	1.50385	-1.14224
HORVU2Hr1G006720	chr2H	14035555	14070479	1626.38	-0.99375	-1.39915	0.0330038	1.29125	0.777831	0.711678	-1.59315	-2.99794	-2.14129	-1.11453	0.549107	1.16194	-1.20904	-2.54768	0	0	0	0	0	0	0	-1	0	0	0	0	0	0											0	1	0	0	1.02675	-2.37098	2.6904
HORVU2Hr1G006760	chr2H	14086308	14089001	40.1583	0.293503	0.555697	0.381282	-0.453019	-1.51274	-0.704001	0.956407	1.39835	1.51787	1.60565	0.509157	-0.67738	1.79177	1.42497	0	0	0	0	0	0	0	0	0	0	0	0	0	0											0	1	0	0	0.0877789	2.46915	-1.00872
HORVU2Hr1G006770	chr2H	14097355	14110488	35.9528	0.444974	-0.646265	-0.486592	-0.465792	-1.42422	-0.358237	-0.437675	0.410333	-0.84741	-1.77898	-0.666937	0.0802656	1.06681	0.848835	0	0	0	0	0	0	0	0	0	0	0	0	0	0											0	1	0	0	-0.931566	0.986544	0.180473
HORVU2Hr1G006810	chr2H	14214133	14214948	0.1491	0	0	0	0	0.181376	0.159953	0	0	0	0	0	0	-0.164771	-0.158676	0	0	0	0	0	0	0	0	0	0	0	0	0	0											0	1	0	0	0	-0.189267	0
HORVU2Hr1G006820	chr2H	14223328	14227722	0.0514605	0	0	0	0	-0.0665226	-0.0879455	0	0	0	0	0	-0.0994538	0	0	0	0	0	0	0	0	0	0	0	0	0	0	0	0											0	1	0	0	0	0.0586319	0
HORVU2Hr1G006830	chr2H	14250892	14253413	204.457	-1.06777	-0.432105	-0.00387752	-0.364987	-0.970417	-1.10738	-0.195745	-0.143387	-0.618923	0.444967	-0.551805	0.310172	1.08484	1.27416	0	0	0	0	0	0	0	0	0	0	0	0	0	0											0	1	0	0	1.06389	0.774672	0.0671174
HORVU2Hr1G006850	chr2H	14264852	14297098	188.533	-0.523051	0.364507	0.562001	0.832367	-1.31857	-0.516549	0.223706	0.55943	1.19753	2.28258	1.66539	-1.57212	-0.0298462	-0.496144	0	0	0	0	0	0	0	0	0	0	0	0	0	0											0	1	0	0	1.08505	1.54228	0.46786
HORVU2Hr1G006900	chr2H	14312537	14345144	1.71028	0.97875	0	0.395737	0.539661	0.3003	-0.8714	-0.858845	0.167566	0.894907	0.311895	1.5295	0.378968	-0.780177	1.41793	0	0	0	0	0	0	0	0	0	0	0	0	0	0											0	1	0	0	-0.583012	-1.15914	0.634596
HORVU2Hr1G006910	chr2H	14323870	14363118	300.762	0.0600701	-0.247739	0.504062	0.809015	-0.621766	-0.250179	0.312216	0.638139	-0.94114	-0.497148	0.115614	-1.11911	-0.185132	-0.230796	0	0	0	0	0	0	0	0	0	0	0	0	0	0											0	1	0	0	0.443992	0.933982	1.05675
HORVU2Hr1G006930	chr2H	14357949	14381123	6.69187	-0.368759	-1.01137	-1.05022	-0.386914	-0.496785	-1.03131	-0.17387	-1.63677	-1.17602	-1.85749	-0.551572	0.159842	0.482757	-0.445622	0	0	0	0	0	0	0	0	0	0	0	0	0	0											0	1	0	0	-0.681464	0.322915	0.624453
HORVU2Hr1G006970	chr2H	14388759	14388914	0																																							0	1	0	0
HORVU2Hr1G006980	chr2H	14400851	14401144	0																																							0	1	0	0
HORVU2Hr1G006990	chr2H	14409948	14411177	0.495961	0.23792	-0.276082	0	0	0	0	0	0	-0.312794	-0.528228	0	0	0	0	0	0	0	0	0	0	0	0	0	0	0	0	0	0											0	1	0	0	-0.215434	0	0.31304
HORVU2Hr1G007000	chr2H	14415216	14427814	0																																							0	1	0	0
HORVU2Hr1G007030	chr2H	14508745	14509068	0																																							0	1	0	0
HORVU2Hr1G007050	chr2H	14566277	14568067	0.500114	0.126785	0	-0.0911043	-0.0734344	-0.0665118	0.0459	-0.136245	0.0234443	0.0503227	-0.167567	0	0.148951	0.079217	0.126495	0	0	0	0	0	0	0	0	0	0	0	0	0	0											0	1	0	0	-0.21789	-0.0697337	-0.0510136
HORVU2Hr1G007070	chr2H	14590654	14600662	370.315	-0.0130844	-0.00847081	0.318809	0.36556	-0.421996	-0.400598	0.417398	0.766683	0.982065	1.31396	1.3561	-1.50973	-0.670333	-0.342446	0	0	0	0	0	0	0	0	0	0	0	0	0	0											0	1	0	0	0.331893	0.839394	0.374031
HORVU2Hr1G007080	chr2H	14610733	14613171	807.897	-0.828412	-0.77453	-0.202415	0.834425	1.96213	1.1483	-1.11286	-1.37577	-2.33072	-1.70473	-0.721769	1.04378	-2.03121	-1.48028	0	0	0	0	0	0	0	0	0	0	0	0	0	0	1	1	1	0	0	1	0	0	0	0	1	0	0	0	0.625996	-3.07499	1.60895
HORVU2Hr1G007130	chr2H	14631508	14641032	70.2227	-0.0101198	-0.658702	0.0807659	-0.269399	0.433495	-0.409463	-0.0409487	-0.226035	-1.12962	-1.03874	-0.74032	0.488431	0.0139867	0.671859	0	0	0	0	0	0	0	0	0	0	0	0	0	0											0	1	0	0	0.0908857	-0.474444	0.389303
HORVU2Hr1G007170	chr2H	14646005	14719694	1.53476	-0.400077	0.558123	0.257361	-0.183042	0.579985	0.957596	0.528107	0.181053	0.569963	1.2274	-0.171203	0.400284	0.348407	-0.376259	0	0	0	0	0	0	0	0	0	0	0	0	0	0											0	1	0	0	0.657438	-0.0518776	-0.741165
ENSRNA049910391	chr2H	14747661	14747734	0																																							0	1	0	0
HORVU2Hr1G007220	chr2H	14749267	14749568	0																																							0	1	0	0
HORVU2Hr1G007230	chr2H	14780928	14782737	0																																							0	1	0	0
HORVU2Hr1G007250	chr2H	14830808	14835599	12.165	0.140507	-0.423974	-0.6253	-0.00987464	-0.201263	0.366008	-2.54244	-1.33085	0.173374	-0.592432	0.587473	0.0185392	-2.32264	-1.67832	0	0	0	0	0	0	-1	0	0	0	0	0	0	0											0	1	0	0	-0.765806	-2.34118	0.414099
HORVU2Hr1G007260	chr2H	14855485	14859786	0																																							0	1	0	0
HORVU2Hr1G007320	chr2H	14975202	14977256	0.224843	0.04749	0.0957659	-0.0938791	-0.079407	0	0	0.0540839	0	0.113444	-0.0279255	-0.0617293	0	0.0211527	0	0	0	0	0	0	0	0	0	0	0	0	0	0	0											0	1	0	0	-0.141369	-0.00334272	-0.175173
HORVU2Hr1G007340	chr2H	14993363	15060209	36.7626	0.220735	-0.5165	-0.904011	-0.162722	0.352518	0.16949	-1.2575	-1.0635	0.0217178	-1.10303	0.375496	-0.19271	-1.80273	-1.4257	0	0	0	0	0	0	0	0	0	0	0	0	0	0											0	1	0	0	-1.12475	-1.61002	0.353778
HORVU2Hr1G007350	chr2H	14998609	15205189	123.875	-0.883722	-1.7314	-0.78791	-0.37284	1.25298	0.446707	-1.62266	-3.38364	0.937588	1.0334	2.29614	1.55109	-1.32456	-2.27926	0	0	0	0	0	0	0	-1	0	0	0	0	0	0											0	1	0	0	0.0958125	-2.87565	1.35856
HORVU2Hr1G007400	chr2H	15049708	15051165	0																																							0	1	0	0
HORVU2Hr1G007420	chr2H	15087015	15113271	15.1838	0.141084	0.0161061	-1.03898	-0.00380357	0.0283325	0.624829	-0.597328	-0.225746	0.152478	-1.02759	0.132568	-0.457337	-1.083	-1.30791	0	0	0	0	0	0	0	0	0	0	0	0	0	0											0	1	0	0	-1.18007	-0.625661	-0.0199097
HORVU2Hr1G007490	chr2H	15306395	15365323	954.109	-1.11292	-2.33363	-0.155583	-1.37208	1.6257	-0.975719	-1.18337	-4.04774	0.470454	1.42779	1.43201	1.4166	-1.39247	-1.65542	0	0	0	0	0	0	0	-1	0	0	0	0	0	0	0	2	2	0	0	0	2	0	0	0	1	0	0	0	0.957337	-2.80907	0.961554
HORVU2Hr1G007500	chr2H	15320769	15321279	13.0177	-1.37489	-0.443995	-0.47851	0.324208	-0.738094	-1.17812	-0.266124	0.656221	0.306482	1.20286	1.07468	-0.222681	0.249289	1.61166	0	0	0	0	0	0	0	0	0	0	0	0	0	0											0	1	0	0	0.896378	0.47197	0.768203
HORVU2Hr1G007510	chr2H	15322769	15323398	0.147295	0	0	0	0	-0.0665226	-0.211895	0	0	0	0	0	-0.223403	-0.164771	0	0	0	0	0	0	0	0	0	0	0	0	0	0	0											0	1	0	0	0	0.0586319	0
HORVU2Hr1G007520	chr2H	15342564	15343098	12.2126	-2.87316	-0.457208	1.27523	1.57489	0.245383	-0.92633	1.00595	0.977411	-1.46633	2.68206	0.565773	0.426124	1.18669	2.32986	0	0	0	0	0	0	0	0	0	0	0	0	0	0											0	1	0	0	4.14839	0.760571	2.0321
HORVU2Hr1G007530	chr2H	15344489	15345288	4.88315	-0.497457	-0.251804	0.435676	-0.060889	-0.449097	-0.59179	-0.252871	-0.33113	-0.967811	-0.0346779	-0.776896	-0.0636363	0.132589	0.197024	0	0	0	0	0	0	0	0	0	0	0	0	0	0											0	1	0	0	0.933133	0.196225	0.190914
HORVU2Hr1G007540	chr2H	15354204	15380103	178.48	-0.629555	-0.401769	-0.564338	-0.657557	-1.32711	-1.55739	0.0342305	0.830053	0.0747036	0.139921	-0.181085	-1.25656	0.104778	1.13088	0	0	0	0	0	0	0	0	0	0	0	0	0	0	1	1	0	0	0	0	1	0	0	0	1	0	0	0	0.0652173	1.36134	-0.255788
HORVU2Hr1G007550	chr2H	15365128	15365292	0.105365	0	0	0	0	0.0574267	-0.0879455	0	0	0	0	0	-0.0994538	-0.164771	0	0	0	0	0	0	0	0	0	0	0	0	0	0	0											0	1	0	0	0	-0.0653173	0
HORVU2Hr1G007570	chr2H	15435502	15437541	383.46	-0.303601	-0.207232	-0.357637	-0.0198833	1.9436	1.39572	-0.698218	-1.56256	-2.2725	-2.32654	-2.08516	1.0257	-1.61612	-1.93258	0	0	0	0	0	0	0	0	0	0	0	0	0	0											0	1	0	0	-0.0540355	-2.64182	0.187349
HORVU2Hr1G007580	chr2H	15455412	15456043	16.6413	-0.666275	-0.421699	-0.138025	1.06259	-0.304588	-1.57319	-0.526609	0.730231	-0.58539	-0.0571399	0.8989	-0.522081	-0.744102	1.78134	0	0	0	0	0	0	0	0	0	0	0	0	0	0											0	1	0	0	0.52825	-0.222021	1.48429
HORVU2Hr1G007590	chr2H	15457513	15458048	64.4765	0.128487	0.144081	0.344198	0.789366	1.1533	-1.58454	1.69751	1.75109	0.458379	0.674089	1.10366	-0.0952488	0.44896	3.24038	0	0	0	0	0	0	0	0	0	0	0	0	0	1											0	1	0	0	0.215711	0.544209	0.645285
HORVU2Hr1G007600	chr2H	15507307	15515438	3.44277	0	0	-0.869115	-0.716192	-0.0284568	-0.140454	-1.06077	-0.895219	1.1993	0.393887	0.602122	0.683914	-0.348395	-0.070851	0	0	0	0	0	0	0	0	0	0	0	0	0	0											0	1	0	0	-0.805416	-1.03231	-0.597182
HORVU2Hr1G007610	chr2H	15520807	15526097	15.9054	0.250741	0.90577	-0.428588	-0.502651	-1.36728	-0.926412	-0.0507965	0.31337	0.738893	0.0595644	-0.669528	0.0693126	1.3858	1.3091	0	0	0	0	0	0	0	0	0	0	0	0	0	0											0	1	0	0	-0.679329	1.31649	-1.40842
HORVU2Hr1G007640	chr2H	15538389	15540592	164.386	0.00377002	0.92173	-0.310809	-0.521618	0.0631298	-0.589045	0.937153	2.07313	1.15299	0.838416	-0.290353	0.208749	1.08277	2.87092	0	0	0	0	0	0	0	0	0	0	0	0	0	0											0	1	0	0	-0.314579	0.874023	-1.44335
HORVU2Hr1G007650	chr2H	15541056	15541815	0.334598	0	0	-0.195575	0.195514	-0.0694001	-0.0908231	0	0	0.153165	0	0.376862	-0.102331	0	0	0	0	0	0	0	0	0	0	0	0	0	0	0	0											0	1	0	0	-0.18109	0.0615095	0.223698
HORVU2Hr1G007660	chr2H	15542926	15544684	0.0361554	0	0	0	0	-0.0665226	-0.0879455	0	0	0	0	0	-0.0994538	0	0	0	0	0	0	0	0	0	0	0	0	0	0	0	0											0	1	0	0	0	0.0586319	0
HORVU2Hr1G007670	chr2H	15559083	15559822	0																																							0	1	0	0
HORVU2Hr1G007680	chr2H	15559973	15560797	0																																							0	1	0	0
HORVU2Hr1G007690	chr2H	15567035	15567298	9.75992	0.333244	0.448301	-0.165009	0.339421	-0.958948	-0.624233	0.281108	1.63298	0.703358	0.205105	0.594478	-1.86954	-0.629481	0.387674	0	0	0	0	0	0	0	0	0	0	0	0	0	0											0	1	0	0	-0.498253	1.24006	-0.10888
HORVU2Hr1G007710	chr2H	15873888	15879448	1.32753	0.448556	0	0.663362	-0.108932	-0.23199	-0.269149	-0.2608	-0.552792	0.735265	0.950071	0.689243	0.781725	0.752914	0.498081	0	0	0	0	0	0	0	0	0	0	0	0	0	0											0	1	0	0	0.214806	-0.0288103	-0.0460212
HORVU2Hr1G007720	chr2H	16097356	16099354	0.374954	-0.262383	0.102166	0	0	0	0	-0.13184	-0.147168	-0.312689	0	-0.378002	0.1474	0	0	0	0	0	0	0	0	0	0	0	0	0	0	0	0											0	1	0	0	0.284763	-0.188222	-0.0653133
HORVU2Hr1G007730	chr2H	16113745	16117930	0																																							0	1	0	0
HORVU2Hr1G007760	chr2H	16220166	16225948	453.058	0.767114	1.32909	0.479534	0.399482	0.124999	-0.0441232	0.787356	0.953607	0.220188	-0.0673921	-0.709418	0.313548	0.975905	1.31128	0	0	0	0	0	0	0	0	0	0	0	0	0	0											0	1	0	0	-0.28758	0.662357	-0.929606
HORVU2Hr1G007770	chr2H	16244877	16245038	0																																							0	1	0	0
HORVU2Hr1G007780	chr2H	16270945	16272263	0																																							0	1	0	0
HORVU2Hr1G007800	chr2H	16359542	16377235	0																																							0	1	0	0
HORVU2Hr1G007810	chr2H	16389621	16390506	0																																							0	1	0	0
HORVU2Hr1G007830	chr2H	16401067	16401276	0.164942	0	0.0957659	0	0	0	0	-0.13184	-0.0232184	0	0	-0.123704	0.148445	0	0.0892225	0	0	0	0	0	0	0	0	0	0	0	0	0	0											0	1	0	0	0	-0.189267	-0.0548826
HORVU2Hr1G007840	chr2H	16406629	16411125	3332.27	0.278704	1.10427	0.373412	0.633538	0.0104327	-0.296787	0.55108	1.40636	2.19359	2.2883	1.72286	-0.787862	-0.247214	0.915282	0	0	0	0	0	0	0	0	0	0	0	0	0	0											0	1	0	0	0.0947081	0.540648	-0.470731
HORVU2Hr1G007950	chr2H	16451210	16451511	0																																							0	1	0	0
HORVU2Hr1G007980	chr2H	16636961	16752939	1045.27	0.455532	1.13755	0.0858863	-0.600827	0.682724	0.745158	0.323302	0.582471	1.79428	1.42464	0.0559068	0.409283	0.0498612	0.246596	0	0	0	0	0	0	0	0	0	0	0	0	0	0											0	1	0	0	-0.369645	-0.359422	-1.73838
HORVU2Hr1G007990	chr2H	16641912	16643473	857.049	-1.29822	-0.989829	0.0143907	0.94443	1.22972	0.678362	-1.52545	-1.845	-1.26189	0.050715	0.672366	1.25928	-1.49589	-1.26408	0	0	0	0	0	0	0	0	0	0	0	0	0	0											0	1	0	0	1.31261	-2.75518	1.93426
HORVU2Hr1G008000	chr2H	16648940	16650344	15.2865	0.13458	-0.00586386	-0.679053	0.397604	0.634264	1.23116	3.43799	2.77153	2.05741	1.24378	2.46088	-1.40719	1.39654	0.133186	0	0	0	0	0	0	1	1	0	0	0	0	0	0											0	1	0	0	-0.813633	2.80373	0.403468
HORVU2Hr1G008010	chr2H	16653578	16654938	0																																							0	1	0	0
HORVU2Hr1G008030	chr2H	16705713	16705940	0.765228	0	0	0.210768	0.112162	0.364394	0.660177	0.19856	0.273828	0.116571	0.346981	0.271303	0.257607	0.0917732	-0.128742	0	0	0	0	0	0	0	0	0	0	0	0	0	0											0	1	0	0	0.23041	-0.165834	0.154732
HORVU2Hr1G008090	chr2H	16801116	16807809	1.43999	-0.801265	-0.481359	0	1.39025	0.291373	0.0365045	-0.455798	0.388823	-0.902925	0	0.968683	-0.779863	-1.52703	-0.427545	0	0	0	0	0	0	0	0	0	0	0	0	0	0											0	1	0	0	0.838254	-0.74717	1.87161
HORVU2Hr1G008120	chr2H	16818682	16819627	1.82262	-0.704589	-0.7787	-0.825977	-1.06366	-0.524947	-0.978462	0	0.515558	1.04235	0.920958	0.757384	-2.79152	-2.283	-1.2975	0	0	0	0	0	0	0	0	0	0	0	0	0	0											0	1	0	0	-0.121388	0.508523	-0.284963
HORVU2Hr1G008130	chr2H	16822072	16828312	4.83542	-1.00791	0.0331337	0.0252114	0.306271	-1.14678	-1.37833	-0.00387202	-0.872068	-0.227853	0.805268	0.0452841	-2.34733	-1.20442	-1.84107	0	0	0	0	0	0	0	0	0	0	0	0	0	0											0	1	0	0	1.03312	1.14291	0.273137
HORVU2Hr1G008140	chr2H	16834474	16848850	6.67138	0.002377	0.137973	-0.235866	-0.784894	-0.402008	-0.688515	-1.32452	0.74997	0.365434	0.127191	-0.557432	-1.11964	-2.04215	0.318844	0	0	0	0	0	0	0	0	0	0	0	0	0	0											0	1	0	0	-0.238243	-0.922512	-0.922867
HORVU2Hr1G008220	chr2H	16857401	16860750	15.5901	-0.818406	-0.639615	0.207323	0.631951	0.838734	0.158031	0.105789	0.949958	-1.01031	0.015421	0.261258	-0.855716	-1.58866	-0.0637889	0	0	0	0	0	0	0	0	0	0	0	0	0	0											0	1	0	0	1.02573	-0.732945	1.27157
HORVU2Hr1G008230	chr2H	16911340	16914591	0.0634363	0	0	0	0	0.181376	0	0	0	0	0	0	0	-0.164771	0	0	0	0	0	0	0	0	0	0	0	0	0	0	0											0	1	0	0	0	-0.189267	0
HORVU2Hr1G008240	chr2H	16940147	16942546	0.195264	0	0	0.15036	0	-0.0665226	-0.211895	0	0	0	0.0960237	0	-0.223403	-0.164771	0	0	0	0	0	0	0	0	0	0	0	0	0	0	0											0	1	0	0	0.164845	0.0586319	0
HORVU2Hr1G008250	chr2H	16960907	16967751	232.704	0.512939	0.847643	-0.125983	-0.412464	-0.532946	-0.939078	0.830858	1.29951	0.986889	0.347967	-0.273218	-0.334897	1.02891	1.90369	0	0	0	0	0	0	0	0	0	0	0	0	0	0											0	1	0	0	-0.638922	1.3638	-1.26011
HORVU2Hr1G008270	chr2H	17048724	17049658	0.0932706	0.233414	0	0	0	0	0	0	0	0	-0.275824	0	0	0	0	0	0	0	0	0	0	0	0	0	0	0	0	0	0											0	1	0	0	-0.207003	0	0
HORVU2Hr1G008290	chr2H	17096062	17096636	0																																							0	1	0	0
HORVU2Hr1G008300	chr2H	17126412	17128267	0.0932706	0.233414	0	0	0	0	0	0	0	0	-0.275824	0	0	0	0	0	0	0	0	0	0	0	0	0	0	0	0	0	0											0	1	0	0	-0.207003	0	0
HORVU2Hr1G008310	chr2H	17133219	17140062	0																																							0	1	0	0
HORVU2Hr1G008330	chr2H	17153344	17155159	0.0457775	0	0	0	0	0	0	0	0.100731	0	0	0	0	0	0.0892225	0	0	0	0	0	0	0	0	0	0	0	0	0	0	2	2	0	0	0	0	2	0	0	0	1	0	0	0	0	0	0
HORVU2Hr1G008370	chr2H	17190892	17192991	13.1666	-0.616291	-0.0999662	0.186978	-0.339386	-0.308753	-0.162042	1.05519	1.21002	1.14204	1.94531	0.902623	-0.778879	0.585067	0.593185	0	0	0	0	0	0	0	0	0	0	0	0	0	0											0	1	0	0	0.803269	1.36395	-0.23942
HORVU2Hr1G008380	chr2H	17231510	17272659	194.696	0.165399	0.586304	-0.0215672	0.112581	-0.628098	-0.105936	-0.0349587	0.323366	1.24486	1.0579	0.771139	-0.365464	0.227675	0.0638376	0	0	0	0	0	0	0	0	0	0	0	0	0	0											0	1	0	0	-0.186966	0.593139	-0.473722
HORVU2Hr1G008390	chr2H	17246898	17262755	127.922	0.364738	0.000567604	0.0740508	-0.305174	-0.384869	-0.450547	1.07546	1.29784	0.78398	0.493293	0.478239	-0.457444	1.00289	1.29094	0	0	0	0	0	0	0	0	0	0	0	0	0	0											0	1	0	0	-0.290687	1.46033	-0.305742
HORVU2Hr1G008410	chr2H	17254260	17255263	0																																							0	1	0	0
HORVU2Hr1G008440	chr2H	17281930	17284306	57.9627	0.21538	0.0141046	-0.349437	0.103859	0.34062	0.270997	0.0585204	-0.069868	-0.973203	-1.53802	-0.883448	0.997262	0.715162	0.656397	0	0	0	0	0	0	0	0	0	0	0	0	0	0											0	1	0	0	-0.564817	-0.2821	0.0897548
HORVU2Hr1G008570	chr2H	17402724	17403167	0																																							0	1	0	0
HORVU2Hr1G008640	chr2H	17440198	17440746	0																																							0	1	0	0
HORVU2Hr1G008720	chr2H	17536861	17538440	0																																							0	1	0	0
HORVU2Hr1G008740	chr2H	17541968	17543147	0.0615699	0	0	0	0	0	0.159953	0	0	0	0	0	0	0	-0.158676	0	0	0	0	0	0	0	0	0	0	0	0	0	0											0	1	0	0	0	0	0
HORVU2Hr1G008770	chr2H	17550651	17551580	0																																							0	1	0	0
HORVU2Hr1G008890	chr2H	17722284	17722722	0																													0	1	1	0	0	0	1	0	0	0	1	0	0	0
HORVU2Hr1G008960	chr2H	17789609	17790912	0.232256	0	0	0.0266197	-0.0828574	0	0	-0.00789068	-0.0232184	0.0549194	0.0960237	0	0.148445	0.0831273	0.0892225	0	0	0	0	0	0	0	0	0	0	0	0	0	0											0	1	0	0	0.0411043	-0.0653173	-0.054674
HORVU2Hr1G008980	chr2H	17805510	17812813	12.9128	0.636638	1.50331	0.346113	0.0121891	-0.306362	-0.155589	-0.0548226	-0.942262	0.664216	0.373691	-0.826905	0.830395	1.08193	0.0437217	0	0	0	0	0	0	0	0	0	0	0	0	0	0											0	1	0	0	-0.290525	0.251539	-1.49112
HORVU2Hr1G008990	chr2H	17810302	17810833	0																																							0	1	0	0
HORVU2Hr1G009070	chr2H	17859102	17860162	0																																							0	1	0	0
HORVU2Hr1G009110	chr2H	17878345	17879277	0																																							0	1	0	0
HORVU2Hr1G009150	chr2H	17923795	17924904	0																																							0	1	0	0
HORVU2Hr1G009160	chr2H	17948910	17951946	3.0613	0.0724227	-0.303741	0.466022	-1.40338	-0.808112	-0.955637	0.088105	-0.689861	1.9152	2.3088	0.815555	1.8806	2.77682	2.14638	0	0	0	0	0	0	0	0	0	0	0	0	0	0											0	1	0	0	0.393599	0.896217	-1.09964
HORVU2Hr1G009260	chr2H	18127534	18128649	0																																							0	1	0	0
HORVU2Hr1G009280	chr2H	18144358	18144606	0																																							0	1	0	0
HORVU2Hr1G009300	chr2H	18149184	18149534	0																																							0	1	0	0
HORVU2Hr1G009450	chr2H	18190904	18191505	0																																							0	1	0	0
HORVU2Hr1G009460	chr2H	18191730	18192179	0																																							0	1	0	0
HORVU2Hr1G009480	chr2H	18203684	18206876	4.37918	0.689915	-0.797517	0.0142241	1.3585	-1.10731	-1.21249	-0.201557	0.381233	1.07175	0.396055	3.22777	0.847851	1.7536	2.44158	0	0	0	0	0	0	0	0	0	0	0	0	0	0											0	1	0	0	-0.675691	0.905752	2.15602
HORVU2Hr1G009490	chr2H	18211315	18212430	0																																							0	1	0	0
HORVU2Hr1G009510	chr2H	18230929	18232225	0																																							0	1	0	0
HORVU2Hr1G009520	chr2H	18265221	18268415	4.32884	-0.0330777	-0.897758	-0.148176	1.19409	-0.0678378	-0.153353	0.0562415	0.538799	0.327259	0.212161	2.41911	1.66994	1.79401	2.36209	0	0	0	0	0	0	0	0	0	0	0	0	0	0											0	1	0	0	-0.115098	0.124079	2.09185
HORVU2Hr1G009540	chr2H	18279341	18279895	0																																							0	1	0	0
HORVU2Hr1G009560	chr2H	18286709	18290749	14.2562	1.35702	0.00383443	0.772151	0.0834197	-0.0765936	-0.814768	0.299082	0.51149	1.04961	0.464733	1.12919	0.451595	0.827271	1.77785	0	0	0	0	0	0	0	0	0	0	0	0	0	0											0	1	0	0	-0.584872	0.375676	0.0795852
HORVU2Hr1G009570	chr2H	18294378	18298154	303.199	-0.076672	-0.305024	-0.0159079	-0.0882053	-0.276077	-0.551452	-0.206539	-0.0356945	0.59695	0.657714	0.813768	0.414044	0.483582	0.929802	0	0	0	0	0	0	0	0	0	0	0	0	0	0											0	1	0	0	0.0607642	0.0695376	0.216819
HORVU2Hr1G009580	chr2H	18305107	18522656	2650.63	0.220151	1.20239	0.032343	-0.337482	-0.174452	-0.552466	1.00223	1.11909	2.61738	2.42957	1.07751	1.62352	2.80021	3.29508	0	0	0	0	0	0	0	0	0	0	0	0	0	1											0	1	0	0	-0.187808	1.17669	-1.53987
HORVU2Hr1G009590	chr2H	18312573	18313710	0																																							0	1	0	0
HORVU2Hr1G009600	chr2H	18343316	18347010	4.95507	1.66676	0	0.386546	-0.404002	-1.06823	0.042533	0.728727	-0.163534	3.21332	1.93311	3.04161	1.74817	3.54513	1.5421	0	0	0	0	0	0	0	0	0	0	0	0	0	0											0	1	0	0	-1.28021	1.79696	-0.171715
HORVU2Hr1G009610	chr2H	18350115	18351220	0																																							0	1	0	0
HORVU2Hr1G009640	chr2H	18363151	18364257	0																																							0	1	0	0
HORVU2Hr1G009670	chr2H	18385057	18388767	7.18702	1.93178	-0.117084	0.824762	-0.0395851	0.387403	-0.383787	0.442592	0.720283	1.03904	-0.0679807	1.11654	0.548298	0.603486	1.65237	0	0	0	0	0	0	0	0	0	0	0	0	0	0											0	1	0	0	-1.10702	0.0551884	0.0774989
HORVU2Hr1G009680	chr2H	18439440	18456018	0																																							0	1	0	0
HORVU2Hr1G009710	chr2H	18543160	18548666	38.1421	-0.351099	-0.509869	-0.160416	-0.415827	-0.503894	-0.562022	0.515002	1.02983	-0.189827	0.000855969	-0.0957848	-0.432566	0.586329	1.15928	0	0	0	0	0	0	0	0	0	0	0	0	0	0											0	1	0	0	0.190683	1.0189	0.0940422
HORVU2Hr1G009730	chr2H	18556743	18559754	0																																							0	1	0	0
HORVU2Hr1G009760	chr2H	18577784	18578620	0.0410652	0	0	0	0.164832	0	0	0	0	0	0	0.124195	0	0	0	0	0	0	0	0	0	0	0	0	0	0	0	0	0											0	1	0	0	0	0	0.193016
HORVU2Hr1G009780	chr2H	18585654	18589226	1286.1	0.226209	-0.222086	-0.12379	0.119376	-0.456073	-0.0720703	0.0489119	-0.403714	-1.13264	-1.48264	-0.791182	0.415794	0.920779	0.0841505	0	0	0	0	0	0	0	0	0	0	0	0	0	0											0	1	0	0	-0.349999	0.504985	0.341462
HORVU2Hr1G009790	chr2H	18593033	18594066	0.134776	0	0.219715	0	0	0	0	0	0	0	0	-0.247653	0	0	0	0	0	0	0	0	0	0	0	0	0	0	0	0	0											0	1	0	0	0	0	-0.178832
HORVU2Hr1G009800	chr2H	18599417	18603698	0.0419291	0	0	0	0	-0.0665226	-0.0879455	0	0	0	0	0	-0.0994538	0	0	0	0	0	0	0	0	0	0	0	0	0	0	0	0											0	1	0	0	0	0.0586319	0
HORVU2Hr1G009830	chr2H	18624461	18625363	247.484	0.377516	1.02171	0.129794	0.174637	-0.515506	-0.15436	0.946827	1.0044	2.34548	2.09776	1.49841	1.70973	3.17206	2.86849	0	0	0	0	0	0	0	0	0	0	0	0	1	0											0	1	0	0	-0.247722	1.46233	-0.84707
HORVU2Hr1G009840	chr2H	18639842	18659098	677.555	-0.0257319	0.820765	0.451618	0.0371862	-0.575042	-0.427351	0.492141	0.687746	2.58292	3.06027	1.79934	-0.598648	0.468535	0.516449	0	0	0	0	0	0	0	0	0	1	0	0	0	0	0	1	1	0	0	1	0	0	1	1	1	0	0	0	0.477349	1.06718	-0.783579
HORVU2Hr1G009850	chr2H	18659430	18666188	295.724	-0.126881	0.109538	-0.124455	0.450957	1.03451	0.449494	-0.424576	-0.928215	-0.454	-0.451575	-0.112581	0.109871	-1.34922	-1.26784	0	0	0	0	0	0	0	0	0	0	0	0	0	0											0	1	0	0	0.00242539	-1.45909	0.341419
HORVU2Hr1G009890	chr2H	18670735	18688996	489.514	-0.0901136	0.449691	0.131643	-0.183711	-0.733897	-0.388985	0.44902	0.723427	0.897457	1.11921	0.264056	-0.49528	0.687637	0.617132	0	0	0	0	0	0	0	0	0	0	0	0	0	0	1	3	2	0	0	1	2	0	1	1	1	0	0	0	0.221756	1.18292	-0.633402
HORVU2Hr1G009900	chr2H	18754596	18760379	77.2198	0.270157	0.374347	-0.397327	-0.73134	-1.05661	-0.497875	0.121496	0.366107	3.23265	2.56517	2.12696	-0.390541	0.787565	0.473442	0	0	0	0	0	0	0	0	1	0	0	0	0	0											0	1	0	0	-0.667484	1.17811	-1.10569
HORVU2Hr1G009940	chr2H	18771391	18773504	182.83	-0.130342	0.117344	0.0226854	0.318667	-0.691938	-0.209705	0.0618978	-0.0762762	-0.349684	-0.196657	-0.148361	-0.0505487	0.703287	0.0828805	0	0	0	0	0	0	0	0	0	0	0	0	0	0											0	1	0	0	0.153028	0.753836	0.201323
HORVU2Hr1G009950	chr2H	18807467	18812412	8.11279	-1.62258	-1.09157	-0.301168	-0.0897378	0.325485	-0.375813	-1.21418	-0.3064	1.43975	2.76117	2.44159	1.16839	-0.371281	1.2378	0	0	0	0	0	0	0	0	0	0	0	0	0	0											0	1	0	0	1.32141	-1.53967	1.00184
HORVU2Hr1G009970	chr2H	18833685	18835657	172.38	-0.734011	-0.809501	0.53469	0.640293	0.459601	-0.333277	-0.201095	-0.1144	0.486387	1.75509	1.93618	0.291029	-0.369667	0.509907	0	0	0	0	0	0	0	0	0	0	0	0	0	0											0	1	0	0	1.2687	-0.660696	1.44979
HORVU2Hr1G009980	chr2H	18870690	18871743	65.8353	-1.42664	-0.741725	0.478873	0.315242	0.39025	-0.377549	-0.367619	-0.708217	0.337456	2.24297	1.39442	0.403956	-0.353913	0.0732883	0	0	0	0	0	0	0	0	0	0	0	0	0	0											0	1	0	0	1.90551	-0.757869	1.05697
HORVU2Hr1G009990	chr2H	18891186	18894290	869.919	-0.272839	-0.448358	-0.345261	0.335064	0.293647	0.296082	-0.321417	-0.504574	-1.41771	-1.49013	-0.634284	-0.526794	-1.14186	-1.32745	0	0	0	0	0	0	0	0	0	0	0	0	0	0											0	1	0	0	-0.0724221	-0.615064	0.783422
HORVU2Hr1G010000	chr2H	18903756	18904589	0																																							0	1	0	0
HORVU2Hr1G010010	chr2H	18942377	18944152	21.9145	0.136632	-1.7718	-0.893602	0.434382	0.177549	1.08405	0.441656	-0.496171	-5.07131	-6.10155	-2.86513	0.153435	0.417541	-1.42678	0	0	0	0	0	0	0	0	-1	-1	0	0	0	0											0	1	0	0	-1.03023	0.264106	2.20618
HORVU2Hr1G010030	chr2H	18957593	18969700	0																																							0	1	0	0
HORVU2Hr1G010040	chr2H	18974624	18977700	900.656	-0.316122	-0.540115	-0.317289	0.339657	0.292487	0.299645	-0.313706	-0.491332	-1.58324	-1.58441	-0.703468	-0.446983	-1.05318	-1.23796	0	0	0	0	0	0	0	0	0	0	0	0	0	0											0	1	0	0	-0.00116756	-0.606194	0.879772
HORVU2Hr1G010050	chr2H	18979337	18993365	19.6153	-0.187387	-0.561842	0.477831	-0.188345	1.47426	0.160056	-0.0706859	-0.639827	-2.39836	-1.73314	-2.02486	0.984904	-0.560037	0.185021	0	0	0	0	0	0	0	0	0	0	0	0	0	0											0	1	0	0	0.665219	-1.54494	0.373497
HORVU2Hr1G010060	chr2H	19007030	19009723	2.65338	-0.555916	0.121948	-0.747645	-0.737127	-1.73514	-1.80015	0.221711	0.379769	0.570589	0.37886	-0.288486	0.197174	2.15403	2.37709	0	0	0	0	0	0	0	0	0	0	0	0	0	0											0	1	0	0	-0.191729	1.95686	-0.859075
HORVU2Hr1G010070	chr2H	19041288	19042846	2.00892	-2.04219	-1.44115	-0.775958	-0.677384	0.891049	0.675028	-1.47937	-1.35651	-0.787667	0.478564	-0.0238974	2.05191	-0.318509	0.0203641	0	0	0	0	0	0	0	0	0	0	0	0	0	0											0	1	0	0	1.26623	-2.37042	0.763769
HORVU2Hr1G010090	chr2H	19055757	19056155	0.277083	0.171439	0.0337913	0	0.164832	0.119401	0	0	0	-0.130796	-0.275824	0.000245349	0	-0.102797	0	0	0	0	0	0	0	0	0	0	0	0	0	0	0											0	1	0	0	-0.145028	-0.127292	0.131041
HORVU2Hr1G010100	chr2H	19056921	19060455	651.591	0.0400914	0.750416	0.155902	0.476121	-0.144823	0.486185	-0.171844	-0.415287	2.19464	2.31045	1.92034	2.26609	2.23907	1.36462	0	0	0	0	0	0	0	0	0	0	0	0	0	0											0	1	0	0	0.115811	-0.0270207	-0.274295
HORVU2Hr1G010130	chr2H	19070302	19076680	599.236	0.47926	0.495004	-0.132369	-0.353313	-1.31444	-0.427517	0.734391	0.877994	0.538139	-0.0734898	-0.310178	0.011197	2.06002	1.31671	0	0	0	0	0	0	0	0	0	0	0	0	0	0											0	1	0	0	-0.611629	2.04883	-0.848317
HORVU2Hr1G010140	chr2H	19077531	19078047	0.163724	0	0	0	0	-0.0665226	0.159953	0	0	0	0	0	-0.0994538	0	-0.282625	0	0	0	0	0	0	0	0	0	0	0	0	0	0											0	1	0	0	0	0.0586319	0
HORVU2Hr1G010180	chr2H	19144769	19145371	0.220567	0	0	0	0.226807	0	0	0	0.349687	0	0	0.186169	0	0	0.338179	0	0	0	0	0	0	0	0	0	0	0	0	0	0											0	1	0	0	0	0	0.25499
HORVU2Hr1G010220	chr2H	19215100	19215289	0.115224	0	0	0	0.164832	0	0	0.116059	0	0	0	0.124195	0	0.0831273	0	0	0	0	0	0	0	0	0	0	0	0	0	0	0											0	1	0	0	0	0.0586319	0.193016
HORVU2Hr1G010250	chr2H	19328114	19330845	0																																							0	1	0	0
HORVU2Hr1G010260	chr2H	19357080	19358058	0.0457775	0	0	0	0	0	0	0	0.100731	0	0	0	0	0	0.0892225	0	0	0	0	0	0	0	0	0	0	0	0	0	0											0	1	0	0	0	0	0
HORVU2Hr1G010270	chr2H	19369814	19371584	0																													0	2	2	0	0	0	2	0	2	2	1	0	0	0
HORVU2Hr1G010280	chr2H	19405354	19405821	0																																							0	1	0	0
HORVU2Hr1G010290	chr2H	19447444	19447724	0																																							0	1	0	0
HORVU2Hr1G010300	chr2H	19467724	19469803	0.0398853	0	0.0957659	0	0	0	0	0	0	0	0	-0.123704	0	0	0	0	0	0	0	0	0	0	0	0	0	0	0	0	0											0	1	0	0	0	0	-0.0548826
HORVU2Hr1G010320	chr2H	19505045	19524859	2.72122	0	0	-0.827902	-0.454618	-1.35012	-0.13811	-0.96228	0.0872393	2.50498	1.74903	2.17044	-1.11006	-0.722228	-0.884715	0	0	0	0	0	0	0	0	0	0	0	0	0	0											0	1	0	0	-0.755948	0.387836	-0.334537
HORVU2Hr1G010350	chr2H	19585091	19588245	1464.77	-0.296514	-0.270966	-0.467917	0.0237916	0.378469	0.323955	-0.421255	-0.664616	-1.22376	-1.39517	-0.929008	1.01859	0.218869	0.0300227	0	0	0	0	0	0	0	0	0	0	0	0	0	0											0	1	0	0	-0.171402	-0.799724	0.294757
HORVU2Hr1G010380	chr2H	19616032	19621632	1647.93	-0.167731	0.387472	0.319697	-0.109087	-0.340918	-0.564215	0.414548	0.662497	1.7234	2.21083	1.22684	-0.273877	0.48159	0.952836	0	0	0	0	0	0	0	0	0	0	0	0	0	0											0	1	0	0	0.487428	0.755466	-0.496559
HORVU2Hr1G010400	chr2H	19668641	19672131	541.21	-0.503383	-0.820411	-0.189308	0.0467856	0.491794	0.229241	-0.635902	-1.24405	-1.82978	-1.5157	-0.96258	1.34374	0.216046	-0.129545	0	0	0	0	0	0	0	0	0	0	0	0	0	0											0	1	0	0	0.314076	-1.1277	0.867197
HORVU2Hr1G010430	chr2H	19740721	19742159	0.0466353	0.109465	0	0	0	0	0	0	0	0	-0.151875	0	0	0	0	0	0	0	0	0	0	0	0	0	0	0	0	0	0											0	1	0	0	-0.0830535	0	0
HORVU2Hr1G010440	chr2H	19816329	19830076	3986.73	-0.105258	0.379732	0.58789	0.314801	-0.148669	-0.496958	0.78454	0.881087	1.25549	1.94864	1.19056	-0.481976	0.451233	0.89607	0	0	0	0	0	0	0	0	0	0	0	0	0	0											0	1	0	0	0.693149	0.933209	-0.0649314
HORVU2Hr1G010450	chr2H	19898636	19902168	71.5715	-0.142468	0.580571	0.118035	0.426443	1.10617	1.26436	-0.636933	-0.683907	-0.588651	-0.328148	-0.742779	1.48505	-0.258056	-0.463221	0	0	0	0	0	0	0	0	0	0	0	0	0	0											0	1	0	0	0.260503	-1.74311	-0.154128
HORVU2Hr1G010480	chr2H	19957904	19960741	2537.52	-0.595407	-0.649182	-0.304395	0.619672	1.20407	0.846861	-0.676132	-1.13248	-2.15346	-1.86244	-0.884603	1.20983	-0.670375	-0.769507	0	0	0	0	0	0	0	0	0	0	0	0	0	0											0	1	0	0	0.291012	-1.8802	1.26885
HORVU2Hr1G010490	chr2H	19961729	19965428	5.56936	-0.320707	-1.03144	-1.52291	-0.716928	0.680644	0.842453	-0.167793	0.85558	-1.44595	-2.64815	-1.13143	1.83177	0.983336	1.8449	0	0	0	0	0	0	0	0	0	0	0	0	0	0											0	1	0	0	-1.2022	-0.848437	0.314517
HORVU2Hr1G010500	chr2H	19979439	19984168	33.5252	-0.692173	-0.50728	0.215626	-0.444187	-0.697505	-1.92456	0.323234	0.627676	0.571189	1.47899	0.634281	1.04112	2.06186	3.59336	0	0	0	0	0	0	0	0	0	0	0	0	0	1											0	1	0	0	0.907799	1.02074	0.0630921
HORVU2Hr1G010520	chr2H	20044978	20085426	2429.27	-0.548448	-0.0806627	0.040884	0.331623	2.00543	0.95474	-0.518052	-0.498782	-0.32424	0.265092	0.0880455	0.00742779	-2.51605	-1.44609	0	0	0	0	0	0	0	0	0	0	0	0	0	0											0	1	0	0	0.589332	-2.52348	0.412285
HORVU2Hr1G010540	chr2H	20061514	20063400	0.0853158	0	0	0	0	0.181376	0	0	0	0	0	0	0	-0.164771	0	0	0	0	0	0	0	0	0	0	0	0	0	0	0											0	1	0	0	0	-0.189267	0
HORVU2Hr1G010560	chr2H	20068509	20072471	451.005	-0.55895	-1.06194	-0.367578	0.165914	0.01073	-0.336805	-0.353565	-0.94239	-1.50413	-1.31276	-0.276275	-0.0359205	-0.400215	-0.641506	0	0	0	0	0	0	0	0	0	0	0	0	0	0											0	1	0	0	0.191372	-0.364295	1.22786
HORVU2Hr1G010590	chr2H	20086078	20096510	136.188	-0.238583	0.057741	0.477647	0.0732254	0.295832	0.0260586	0.358405	0.476008	-0.18625	0.529979	-0.170766	0.637382	0.699955	1.08733	0	0	0	0	0	0	0	0	0	0	0	0	0	0	0	4	4	0	1	3	0	0	4	4	1	0	0	0	0.71623	0.062573	0.0154844
HORVU2Hr1G010610	chr2H	20096861	20101724	42.2069	-0.0614024	-0.774328	0.17926	0.0348002	-0.332961	0.546221	0.731883	0.493465	1.13968	1.38034	1.94881	2.87256	3.9374	2.8198	0	0	0	0	0	0	0	0	0	0	0	0	1	0											0	1	0	0	0.240662	1.06484	0.809128
HORVU2Hr1G010620	chr2H	20212654	20216076	23.1746	0.367683	-0.178012	0.168781	0.0699219	-0.207427	-0.307722	1.35084	0.912532	1.57458	1.37568	1.82252	2.20679	3.76507	3.42705	0	0	0	0	0	0	0	0	0	0	0	0	1	1											0	1	0	0	-0.198902	1.55827	0.247934
HORVU2Hr1G010630	chr2H	20252719	20254301	319.229	-0.873689	0.455953	0.846278	2.37405	0.505943	0.415442	-0.549825	-0.262261	-0.306426	1.41354	1.61167	-0.868031	-1.9238	-1.54573	0	0	0	0	0	0	0	0	0	0	0	0	0	0											0	1	0	0	1.71997	-1.05577	1.9181
HORVU2Hr1G010660	chr2H	20492884	20496405	46.5354	0.349436	0.789658	-0.39614	0.13439	0.344413	0.148135	0.263462	0.673667	0.569325	-0.17625	-0.0859426	1.06423	0.98328	1.58976	0	0	0	0	0	0	0	0	0	0	0	0	0	0											0	1	0	0	-0.745576	-0.0809508	-0.655268
HORVU2Hr1G010670	chr2H	20509006	20510542	333.17	-0.9032	0.446374	0.779083	2.34192	0.52791	0.451598	-0.511312	-0.181803	-0.288613	1.39367	1.60693	-0.901696	-1.94092	-1.5351	0	0	0	0	0	0	0	0	0	0	0	0	0	0											0	1	0	0	1.68228	-1.03922	1.89554
HORVU2Hr1G010690	chr2H	20579138	21146800	1019.44	-0.181461	-0.260132	0.797002	2.03697	0.722158	0.0615238	-0.482455	-0.638812	-0.909559	0.0689039	1.38755	0.0909358	-1.11368	-0.6094	0	0	0	0	0	0	0	0	0	0	0	0	0	0	1	2	1	0	1	0	1	1	1	0	1	0	0	0	0.978463	-1.20461	2.2971
ENSRNA049484296	chr2H	20856387	20856481	0																																							0	1	0	0
HORVU2Hr1G010720	chr2H	20858764	20858982	0																																							0	1	0	0
HORVU2Hr1G010750	chr2H	20971445	20973306	0																																							0	1	0	0
ENSRNA049484294	chr2H	21033703	21033797	0																																							0	1	0	0
HORVU2Hr1G010780	chr2H	21036125	21036298	0																																							0	1	0	0
HORVU2Hr1G010800	chr2H	21197387	21198744	314.905	-0.935938	0.299464	0.0465758	1.32549	2.10345	1.75906	-0.916819	-1.86894	1.57927	2.56178	2.60529	1.44021	-1.58006	-2.18779	0	0	0	0	0	0	0	0	0	0	0	0	0	0											0	1	0	0	0.982513	-3.02027	1.02603
HORVU2Hr1G010830	chr2H	21346706	21355854	289.879	-0.403168	0.797811	0.671542	1.72682	1.70622	1.63747	-0.258364	-0.353481	1.02551	2.10022	1.95452	1.68808	-0.276509	-0.302877	0	0	0	0	0	0	0	0	0	0	0	0	0	0	1	1	0	0	1	0	0	0	0	0	1	0	0	0	1.07471	-1.96459	0.929006
HORVU2Hr1G010840	chr2H	21354222	21355960	0																																							0	1	0	0
HORVU2Hr1G010860	chr2H	21395919	21398477	702.542	-0.179042	0.459716	-0.0682193	0.0298281	-0.873538	0.0251906	0.202005	1.20703	1.50844	1.61926	1.07855	-1.05566	0.0198808	0.126174	0	0	0	0	0	0	0	0	0	0	0	0	0	0											0	1	0	0	0.110823	1.07554	-0.429888
HORVU2Hr1G010870	chr2H	21400849	21419777	12588.9	0.281444	0.264722	0.0798112	-0.408554	-0.90222	-0.318152	0.0148025	0.240453	0.667956	0.466323	-0.00532059	-0.549617	0.367406	0.00898842	0	0	0	0	0	0	0	0	0	0	0	0	0	0											0	1	0	0	-0.201633	0.917023	-0.673277
HORVU2Hr1G010880	chr2H	21414369	21416312	31.5564	0.754707	0.0766177	0.10562	-0.443901	-0.820385	-0.635379	-0.365084	0.287347	1.99172	1.34263	1.4712	-0.0767976	0.378503	0.845928	0	0	0	0	0	0	0	0	0	0	0	0	0	0											0	1	0	0	-0.649087	0.4553	-0.520519
HORVU2Hr1G010890	chr2H	21428285	21430289	5213.67	0.250139	0.10092	0.0955926	-0.10003	-0.6402	-0.237626	0.0809445	0.433397	0.734993	0.580446	0.534043	-0.737394	-0.0162498	-0.0663716	0	0	0	0	0	0	0	0	0	0	0	0	0	0											0	1	0	0	-0.154547	0.721145	-0.20095
HORVU2Hr1G010920	chr2H	21446927	21453179	0																																							0	1	0	0
HORVU2Hr1G010930	chr2H	21485438	21490090	0																																							0	1	0	0
HORVU2Hr1G010950	chr2H	21504732	21509696	0.816068	0	0	0.372305	-0.332113	0.282966	0.152454	0	0.25253	0.527202	0.925658	0.251194	-0.487535	-0.764164	-0.387459	0	0	0	0	0	0	0	0	0	0	0	0	0	0											0	1	0	0	0.398456	-0.276629	-0.276008
HORVU2Hr1G010960	chr2H	21511885	21515469	0																																							0	1	0	0
HORVU2Hr1G010970	chr2H	21535803	21536769	50.1469	-1.34132	-0.807902	-0.808159	0.988367	-1.23659	-0.617857	-1.54436	-2.09221	0.615933	1.1491	2.4122	-0.325228	-0.632998	-1.79958	0	0	0	0	0	0	0	0	0	0	0	0	0	0											0	1	0	0	0.533163	-0.30777	1.79627
HORVU2Hr1G010980	chr2H	21541614	21554153	981.131	0.113013	0.237841	0.25509	-0.205548	-0.624157	-0.536505	0.63981	0.818318	0.451254	0.593331	0.00786412	-0.109424	1.15454	1.2454	0	0	0	0	0	0	0	0	0	0	0	0	0	0											0	1	0	0	0.142077	1.26397	-0.44339
HORVU2Hr1G010990	chr2H	21580813	21582937	16778.1	-0.570598	-0.886217	0.0606081	0.582721	1.08836	0.585678	-0.871885	-1.2555	-2.01453	-1.38332	-0.545589	-0.561513	-2.52176	-2.40269	0	0	0	0	0	0	0	0	0	0	0	0	0	0	0	3	3	1	0	2	0	0	0	0	1	0	0	0	0.631206	-1.96024	1.46894
HORVU2Hr1G011010	chr2H	21674506	21679491	0																																							0	1	0	0
HORVU2Hr1G011030	chr2H	21817642	21822791	423.759	0.360766	0.960199	0.115341	-0.352772	-0.797842	-0.514223	0.43117	0.502283	2.72021	2.47478	1.40723	-0.548214	0.680798	0.468291	0	0	0	0	0	0	0	0	0	0	0	0	0	0											0	1	0	0	-0.245424	1.22901	-1.31297
HORVU2Hr1G011040	chr2H	21841695	21851651	1304.15	0.125296	0.344661	0.294327	-0.0813514	-0.0144307	-0.283785	0.82549	0.604646	0.689975	0.859006	0.263962	-0.413562	0.426358	0.474869	0	0	0	0	0	0	0	0	0	0	0	0	0	0											0	1	0	0	0.169031	0.83992	-0.426013
HORVU2Hr1G011060	chr2H	21930361	21931960	842.18	-0.153078	0.626694	-0.402918	-0.0494875	1.18654	0.00190279	-0.10357	-1.28288	-1.34967	-1.59951	-2.02585	-0.0578505	-1.34796	-1.34264	0	0	0	0	0	0	0	0	0	0	0	0	0	0											0	1	0	0	-0.24984	-1.29011	-0.676182
HORVU2Hr1G011070	chr2H	21931417	22074721	5944.31	-0.0218835	0.98839	-0.344454	0.542971	1.22345	0.41447	-0.0324185	-0.703361	-1.10112	-1.42369	-1.54654	-0.0352833	-1.29115	-1.15311	0	0	0	0	0	0	0	0	0	0	0	0	0	0											0	1	0	0	-0.32257	-1.25586	-0.445419
HORVU2Hr1G011080	chr2H	21933934	21935177	0																																							0	1	0	0
HORVU2Hr1G011100	chr2H	22221388	22229577	295.583	-0.220463	-0.0235186	0.0997133	-0.397729	-0.911668	-1.21484	0.490696	0.8925	0.312709	0.632886	-0.0615011	-0.1799	1.22246	1.92744	0	0	0	0	0	0	0	0	0	0	0	0	0	0											0	1	0	0	0.320176	1.40236	-0.37421
HORVU2Hr1G011110	chr2H	22256759	22257579	0																																							0	1	0	0
HORVU2Hr1G011120	chr2H	22256871	22275485	80.6503	-0.15629	0.334531	0.0610607	-0.334937	-1.95768	-0.494186	0.235177	1.0245	1.53739	1.75475	0.867926	0.735732	2.92859	2.25442	0	0	0	0	0	0	0	0	0	0	0	0	0	0											0	1	0	0	0.217351	2.19286	-0.669469
HORVU2Hr1G011140	chr2H	22303403	22306737	257.698	-0.25488	-0.376812	-0.159618	0.532654	-0.174325	-0.0812011	-0.446343	-0.635092	-0.307981	-0.212719	0.601485	0.303483	0.0314657	-0.250408	0	0	0	0	0	0	0	0	0	0	0	0	0	0											0	1	0	0	0.0952622	-0.272017	0.909466
HORVU2Hr1G011160	chr2H	22354644	22356669	0.945551	-0.303105	-0.3188	-0.361853	-0.543863	0.691047	0.411898	-0.330559	-0.502368	0.22507	0.166323	0	0.502481	-0.519126	-0.411786	0	0	0	0	0	0	0	0	0	0	0	0	0	0											0	1	0	0	-0.0587473	-1.02161	-0.225062
HORVU2Hr1G011170	chr2H	22362907	22364842	0.0398853	0	0.0957659	0	0	0	0	0	0	0	0	-0.123704	0	0	0	0	0	0	0	0	0	0	0	0	0	0	0	0	0											0	1	0	0	0	0	-0.0548826
HORVU2Hr1G011180	chr2H	22374540	22376332	83.9893	-0.158758	0.354347	0.0343516	-0.363281	-1.91336	-0.469952	0.251458	0.960472	1.5894	1.78251	0.871774	0.757626	2.92244	2.18805	0	0	0	0	0	0	0	0	0	0	0	0	0	0											0	1	0	0	0.19311	2.16482	-0.717627
HORVU2Hr1G011200	chr2H	22396963	22402248	515.704	0.0723046	0.230027	-0.0752258	0.432894	0.259897	0.303884	-0.363278	-0.304207	0.486188	0.338658	0.689055	0.566792	-0.0563826	-0.041299	0	0	0	0	0	0	0	0	0	0	0	0	0	0	1	0	1	0	0	0	1	0	0	0	1	0	0	0	-0.14753	-0.623175	0.202867
HORVU2Hr1G011250	chr2H	22443871	22447036	1.45857	0.431253	0.342395	0.846349	-0.425053	-0.528946	-0.650197	-0.67369	-1.14203	-0.00759727	0.407499	-0.775045	0.935179	0.790435	0.443346	0	0	0	0	0	0	0	0	0	0	0	0	0	0	0	2	2	0	0	0	2	0	2	2	1	0	0	0	0.415096	-0.144744	-0.767448
HORVU2Hr1G011270	chr2H	22562056	22563140	1.12169	0	0.22797	0.591758	-0.457468	0.18027	-0.257906	-0.981264	-1.12061	0.385556	1.01283	-0.299882	1.37267	0.211138	0.509966	0	0	0	0	0	0	0	0	0	0	0	0	0	0											0	1	0	0	0.627275	-1.16153	-0.685438
HORVU2Hr1G011280	chr2H	22583098	22583368	0.363802	-0.0144846	0.20525	0	0	0.180895	0	0	0	-0.189892	-0.151875	-0.357137	0	-0.164771	0	0	0	0	0	0	0	0	0	0	0	0	0	0	0											0	1	0	0	0.0380169	-0.188786	-0.167245
HORVU2Hr1G011300	chr2H	22589198	22598385	141.251	0.0707421	1.13346	0.326658	-0.163147	-0.0983855	0.00754709	0.768425	0.418313	2.46602	2.72194	1.16942	0.432993	1.2998	0.843759	0	0	0	0	0	0	0	0	0	0	0	0	0	0											0	1	0	0	0.255915	0.866811	-1.29661
HORVU2Hr1G011340	chr2H	22676699	22677703	1.27375	0	0	-0.179122	1.04641	-0.225759	-0.28999	0.526102	0.358158	0.710867	0.568466	1.83325	0.0823202	0.834182	0.730468	0	0	0	0	0	0	0	0	0	0	0	0	0	0											0	1	0	0	-0.1424	0.751862	1.12239
HORVU2Hr1G011350	chr2H	22684447	22688072	274.184	0.683931	0.584033	0.46971	-0.00893858	-0.991625	-0.709222	0.816406	1.11595	2.22969	2.01547	1.63672	-0.335405	1.47263	1.48976	0	0	0	0	0	0	0	0	0	0	0	0	0	0											0	1	0	0	-0.214221	1.80803	-0.592972
HORVU2Hr1G011360	chr2H	22690497	22692006	2.26151	-1.36443	0.151118	-0.444777	-0.78856	0.558319	0.90061	-1.22073	-0.314477	0.330575	1.25023	-0.609103	1.49141	-0.287641	0.276319	0	0	0	0	0	0	0	0	0	0	0	0	0	0											0	1	0	0	0.919654	-1.77905	-0.939677
HORVU2Hr1G011370	chr2H	22694229	22696323	0.800979	0.0964032	-0.0455761	-0.0671514	-0.0573623	0	0	0	0.300473	-0.544428	-0.707983	-0.556214	0	0	0.296247	0	0	0	0	0	0	0	0	0	0	0	0	0	0											0	1	0	0	-0.163555	0	-0.0117862
HORVU2Hr1G011390	chr2H	22743021	22744530	2.24386	-1.36958	0.152746	-0.370065	-0.714862	0.559889	0.90404	-1.22561	-0.315278	0.256278	1.2558	-0.61133	1.49676	-0.288745	0.277438	0	0	0	0	0	0	0	0	0	0	0	0	0	0											0	1	0	0	0.99952	-1.7855	-0.867608
HORVU2Hr1G011400	chr2H	22747410	22750010	191.816	0.610548	0.800649	0.484121	-0.00260123	-1.19628	-0.835158	0.827862	1.24589	2.35339	2.22697	1.55014	-0.248444	1.77569	1.8326	0	0	0	0	0	0	0	0	0	0	0	0	0	0											0	1	0	0	-0.126427	2.02414	-0.80325
HORVU2Hr1G011420	chr2H	22768682	22770281	3732.62	-0.358164	-0.762498	0.263374	1.24433	0.250942	0.417074	-0.363883	-0.235998	-2.44941	-1.82787	-0.442582	-0.990817	-1.60564	-1.64389	0	0	0	0	0	0	0	0	0	0	0	0	0	0											0	1	0	0	0.621538	-0.614825	2.00683
HORVU2Hr1G011430	chr2H	22843757	22923988	1988.68	0.129989	-0.438699	1.13323	1.63584	-0.675895	-0.125964	-0.182019	0.0510606	-2.8143	-1.81106	-0.739759	-2.18319	-1.68932	-2.00617	0	0	0	0	0	0	0	0	0	0	0	0	0	0	0	1	1	0	0	1	0	0	1	1	1	0	0	0	1.00324	0.493876	2.07454
HORVU2Hr1G011450	chr2H	22874151	22876237	6.54324	-0.842936	0.542507	-0.585278	0.258503	-0.647816	-0.186913	-0.263057	-0.422415	1.03593	1.29359	0.751926	2.44115	2.82591	2.20565	0	0	0	0	0	0	0	0	0	0	0	0	0	0											0	1	0	0	0.257658	0.384759	-0.284004
HORVU2Hr1G011460	chr2H	22876332	22876703	0.542873	0.257238	0	0.395391	0.550553	-0.116431	-0.157525	0.252229	-0.260985	0	0.058754	0.51097	0.0621134	0.430774	0	0	0	0	0	0	0	0	0	0	0	0	0	0	0											0	1	0	0	0.138153	0.36866	0.590368
HORVU2Hr1G011470	chr2H	22877837	22878955	2260.43	-0.494821	-0.682002	0.115632	0.879727	0.626621	1.14847	-0.618133	-0.528017	-1.70386	-1.09341	-0.142134	1.88728	0.642526	0.210797	0	0	0	0	0	0	0	0	0	0	0	0	0	0											0	1	0	0	0.610453	-1.24475	1.56173
HORVU2Hr1G011480	chr2H	22933478	22933866	17.022	0.15757	-0.133134	0.613747	2.47153	-0.960527	-0.111873	0.54076	1.30219	-2.91639	-2.46022	-0.311726	-1.99895	-0.497661	-0.584884	0	0	0	0	0	0	0	0	0	0	0	0	0	0											0	1	0	0	0.456177	1.50129	2.60467
HORVU2Hr1G011490	chr2H	22954624	22956159	705.225	0.125487	-0.658884	1.11743	1.43016	-0.409807	-0.0529581	-0.220894	0.273102	-2.50939	-1.51745	-0.420346	-2.20177	-2.01286	-1.87571	0	0	0	0	0	0	0	0	0	0	0	0	0	0											0	1	0	0	0.991945	0.188913	2.08904
HORVU2Hr1G011510	chr2H	22992459	22993373	1049.68	-0.168801	-0.72357	0.689092	1.3775	0.319363	0.611843	-0.425015	-0.388556	-2.99058	-2.13269	-0.889509	-0.696522	-1.4409	-1.69692	0	0	0	0	0	0	0	0	0	0	0	0	0	0	1	1	2	0	0	0	2	0	0	0	1	0	0	0	0.857893	-0.744377	2.10107
HORVU2Hr1G011530	chr2H	23116888	23117695	93.1381	-0.277215	-0.404335	1.4373	2.59161	0.055485	0.753714	0.260777	0.89696	-4.00025	-2.28574	-1.00431	-1.23535	-1.03005	-1.0921	0	0	0	1	0	0	0	0	-1	0	0	0	0	0											0	1	0	0	1.71451	0.205292	2.99594
HORVU2Hr1G011550	chr2H	23174090	23179528	77.2758	0.0126937	0.0182877	0.593469	1.42759	0.567456	0.798099	-0.455933	-0.202446	0.0421342	0.62291	1.45144	-0.209892	-1.23328	-1.21044	0	0	0	0	0	0	0	0	0	0	0	0	0	0											0	1	0	0	0.580776	-1.02339	1.40931
HORVU2Hr1G011560	chr2H	23187650	23191402	74.5096	0.223542	-0.204524	-0.0368208	-0.584794	-1.47917	-0.920741	-0.0920632	0.205634	-0.209193	-0.469555	-0.589464	-0.281594	1.10551	0.844781	0	0	0	0	0	0	0	0	0	0	0	0	0	0											0	1	0	0	-0.260362	1.38711	-0.380271
HORVU2Hr1G011570	chr2H	23207827	23211179	3.99209	0.619949	1.08546	0.208437	1.41218	-0.286613	1.25631	2.15564	2.64489	0.182851	-0.228661	0.509562	-1.02117	1.42109	0.367414	0	0	0	0	0	0	0	0	0	0	0	0	0	0											0	1	0	0	-0.411512	2.44225	0.326711
HORVU2Hr1G011580	chr2H	23215347	23309288	549.19	-0.133594	0.733519	0.315387	0.073552	-0.367511	-0.556912	0.802569	1.14882	1.45552	1.9045	0.795555	-0.525473	0.644607	1.18025	0	0	0	0	0	0	0	0	0	0	0	0	0	0	1	0	1	0	1	0	0	0	0	0	1	0	0	0	0.448981	1.17008	-0.659967
HORVU2Hr1G011610	chr2H	23390760	23410922	356.471	0.325153	1.48539	0.0756805	-0.549352	0.758769	0.592706	0.589886	-0.259491	0.889233	0.63976	-1.14551	1.02502	0.85614	0.172825	0	0	0	0	0	0	0	0	0	0	0	0	0	0											0	1	0	0	-0.249473	-0.168883	-2.03474
HORVU2Hr1G011640	chr2H	23428172	23435075	69.2294	-0.762167	1.45542	0.310938	-0.325539	-0.166584	-0.458399	-0.00400289	0.0770984	4.38109	5.4542	2.60013	-1.9016	-1.73902	-1.3661	0	0	0	0	0	0	0	0	1	1	0	0	0	0											0	1	0	0	1.07311	0.162581	-1.78096
HORVU2Hr1G011650	chr2H	23481402	23486230	137.268	-1.37998	1.07106	0.188171	-0.422234	-0.219036	-0.660532	0.0408861	0.265045	3.64319	5.21135	2.1499	-1.98905	-1.72913	-1.06347	0	0	0	0	0	0	0	0	1	1	0	0	0	0											0	1	0	0	1.56815	0.259922	-1.4933
HORVU2Hr1G011660	chr2H	23586062	23587619	1.58098	0	0	-0.424009	0.370529	0	0.281434	-0.0613868	-0.432376	1.03612	0.636681	1.4377	0.432595	0.345781	-0.281215	0	0	0	0	0	0	0	0	0	0	0	0	0	0											0	1	0	0	-0.399441	-0.0868139	0.401579
HORVU2Hr1G011670	chr2H	23596259	23597865	0.161832	0	0	0.15036	0	0	0	-0.255789	-0.271117	0	0.0960237	0	0.272394	0	0	0	0	0	0	0	0	0	0	0	0	0	0	0	0											0	1	0	0	0.164845	-0.313216	0
HORVU2Hr1G011680	chr2H	23621826	23625502	0.0442118	0	0	0.15036	0	0	0	0	0	0	0.0960237	0	0	0	0	0	0	0	0	0	0	0	0	0	0	0	0	0	0											0	1	0	0	0.164845	0	0
HORVU2Hr1G011690	chr2H	23638375	23641224	19.535	-1.6525	0.899909	0.373903	0.793395	2.14909	2.18516	-1.4688	-1.17571	-3.69955	-1.67314	-3.80606	3.13787	-0.480024	-0.223003	0	0	0	0	0	0	0	0	-1	0	-1	1	0	0											0	1	0	0	2.0264	-3.61789	-0.106514
HORVU2Hr1G011700	chr2H	23650801	23656760	521.105	0.246567	0.0965429	0.050557	-0.158499	-0.945559	-0.37656	-0.0424241	-0.0524913	0.51581	0.3198	0.260769	-0.110653	0.792482	0.213416	0	0	0	0	0	0	0	0	0	0	0	0	0	0											0	1	0	0	-0.19601	0.903135	-0.255042
HORVU2Hr1G011720	chr2H	23715823	23719946	0.0905445	0.109465	0	0	0	0	0	0	0	0	-0.151875	0	0	0	0	0	0	0	0	0	0	0	0	0	0	0	0	0	0											0	1	0	0	-0.0830535	0	0
HORVU2Hr1G011760	chr2H	24780536	24780952	0																																							0	1	0	0
HORVU2Hr1G011780	chr2H	24790638	24794743	10.7	-1.03496	-1.94526	1.03343	0.388256	-0.149991	-1.44507	1.13415	1.09105	0.520467	2.58886	2.85399	1.54012	2.82427	4.07625	0	0	0	0	0	0	0	0	0	0	0	0	0	1											0	1	0	0	2.0684	1.28414	2.33352
HORVU2Hr1G011790	chr2H	24847327	24852056	227.547	-0.170856	0.122231	0.351446	1.66557	2.35304	1.99992	-0.482871	-1.13479	-2.26817	-1.74587	-0.72483	2.03474	-0.801168	-1.09997	0	0	0	0	0	0	0	0	0	0	0	0	0	0											0	1	0	0	0.522302	-2.83591	1.54334
HORVU2Hr1G011810	chr2H	24866053	24868251	82.2746	-0.182267	-0.330997	-0.138238	-0.461056	-0.226759	-0.0784377	-0.184363	-0.485452	0.152363	0.196392	0.0223043	0.514264	0.55666	0.10725	0	0	0	0	0	0	0	0	0	0	0	0	0	0											0	1	0	0	0.0440288	0.042396	-0.130059
HORVU2Hr1G011820	chr2H	24870018	24876176	0																																							0	1	0	0
HORVU2Hr1G011840	chr2H	25045320	25046012	0																																							0	1	0	0
HORVU2Hr1G011870	chr2H	25148005	25154837	0.141193	-0.138434	-0.152133	0	0.288782	0	0	0	0	-0.19277	0	0.248144	0	0	0	0	0	0	0	0	0	0	0	0	0	0	0	0	0											0	1	0	0	0.164845	0	0.440914
HORVU2Hr1G011910	chr2H	25206123	25209713	0																																							0	1	0	0
HORVU2Hr1G011930	chr2H	25267133	25267570	0																																							0	1	0	0
HORVU2Hr1G011960	chr2H	25354703	25357244	423.608	-0.111004	-0.0541853	-0.216156	0.268137	0.388011	0.0443996	-0.0997918	-0.168737	-0.107638	-0.21279	0.214684	-0.337843	-0.825646	-0.55098	0	0	0	0	0	0	0	0	0	0	0	0	0	0											0	1	0	0	-0.105152	-0.487803	0.322322
HORVU2Hr1G011970	chr2H	25395677	25399133	16.0808	1.60466	1.32384	-0.347951	0.08422	1.89302	1.72242	0.841227	0.19065	-0.54232	-2.49493	-1.78194	1.83087	0.779081	0.299102	0	0	0	0	0	0	0	0	0	0	0	0	0	0											0	1	0	0	-1.95261	-1.05179	-1.23962
HORVU2Hr1G011980	chr2H	25425898	25426308	0																																							0	1	0	0
HORVU2Hr1G011990	chr2H	25486861	25488998	3.44859	2.70979	1.48803	0.779497	1.34148	0.288296	0.746719	0.320939	0.558523	0	-2.3073	-0.523556	1.03579	1.06843	0.847592	0	0	0	0	0	0	0	0	0	0	0	0	0	0											0	1	0	0	-1.93029	0.0326425	-0.146553
HORVU2Hr1G012010	chr2H	25563354	25569794	0.171152	0.109465	0	0.15036	0	0	0	-0.13184	-0.147168	0	-0.0279255	0	0.148445	0	0	0	0	0	0	0	0	0	0	0	0	0	0	0	0											0	1	0	0	0.0408957	-0.189267	0
HORVU2Hr1G012040	chr2H	25575644	25577919	326.454	-0.0814128	-0.154805	-0.0994086	0.2395	0.210048	-0.0743612	-0.147498	-0.20789	-0.243869	-0.261865	0.150436	-0.360549	-0.718095	-0.494078	0	0	0	0	0	0	0	0	0	0	0	0	0	0											0	1	0	0	-0.0179958	-0.357546	0.394305
HORVU2Hr1G012060	chr2H	25609955	25629588	0																																							0	1	0	0
HORVU2Hr1G012080	chr2H	25622293	25622992	0																																							0	1	0	0
HORVU2Hr1G012100	chr2H	25671709	25673307	0																																							0	1	0	0
HORVU2Hr1G012110	chr2H	25676611	25678137	0																																							0	1	0	0
ENSRNA049484297	chr2H	25686187	25686289	3.92313	0.114082	0.380219	1.41035	1.42627	1.61569	1.34627	0.311598	0.427346	-1.12572	0.170541	-0.0796752	0.285754	-1.01834	-0.633166	0	0	0	0	0	0	0	0	0	0	0	0	0	0											0	1	0	0	1.29626	-1.3041	1.04605
HORVU2Hr1G012130	chr2H	25715888	25717608	12.9117	-1.44603	-1.29011	-0.0294164	0.50851	-0.0716229	0.247138	0.00857015	-0.72795	0.0112637	1.42787	1.80988	-0.675471	-0.595278	-1.65056	0	0	0	0	0	0	0	0	0	0	0	0	0	0											0	1	0	0	1.41661	0.0801931	1.79862
HORVU2Hr1G012140	chr2H	25727668	25729918	0																																							0	1	0	0
HORVU2Hr1G012160	chr2H	25733858	25734409	0																																							0	1	0	0
HORVU2Hr1G012180	chr2H	25740004	25740692	51.5475	-0.236395	-0.0730805	0.314109	0.665308	-0.443804	-0.00513368	0.0256006	-0.533062	-0.483971	0.0665332	0.254418	0.0226199	0.492025	-0.505308	0	0	0	0	0	0	0	0	0	0	0	0	0	0											0	1	0	0	0.550504	0.469405	0.738389
HORVU2Hr1G012200	chr2H	25749375	25751191	31.1136	-0.752961	-0.824232	1.32829	1.19897	-0.581055	-0.0559594	0.244825	0.263853	-5.78039	-3.69915	-3.75719	3.76189	4.58777	4.08171	0	0	0	0	0	0	0	0	-1	-1	-1	1	1	1											0	1	0	0	2.08125	0.82588	2.0232
HORVU2Hr1G012210	chr2H	25754212	25840753	18.0999	-0.105141	-0.119903	0.275784	-0.558695	-1.39503	-0.897478	-0.0252132	0.610973	2.14183	2.52276	1.70304	-0.569763	0.800057	0.938688	0	0	0	0	0	0	0	0	0	0	0	0	0	0											0	1	0	0	0.380925	1.36982	-0.438792
HORVU2Hr1G012220	chr2H	25773354	25773998	0																																							0	1	0	0
HORVU2Hr1G012230	chr2H	25776379	25782473	1255.26	-0.00125732	-0.152833	-0.111365	-0.253512	-0.635117	-0.262467	-0.127595	-0.224432	-0.115251	-0.225358	-0.21593	0.183026	0.690547	0.221061	0	0	0	0	0	0	0	0	0	0	0	0	0	0											0	1	0	0	-0.110107	0.507521	-0.100679
HORVU2Hr1G012240	chr2H	25832686	25834002	0																																							0	1	0	0
HORVU2Hr1G012250	chr2H	25857373	25873941	0.458831	0.11091	0	0	0	0.174301	0	0.15466	-0.268216	0	-0.15332	0	0.265319	0.245678	0	0	0	0	0	0	0	0	0	0	0	0	0	0	0											0	1	0	0	-0.100403	-0.0196408	0
HORVU2Hr1G012260	chr2H	25874060	25875255	0.0221871	0	0	0	0	0	0	0.0540839	0	0	0	0	0	0.0211527	0	0	0	0	0	0	0	0	0	0	0	0	0	0	0											0	1	0	0	0	-0.00334272	0
HORVU2Hr1G012270	chr2H	25887227	25888421	0																																							0	1	0	0
HORVU2Hr1G012280	chr2H	25887810	26045190	1.45773	-0.657217	0.422193	0.343312	0.0863485	-0.0786944	0.433271	0.115657	-0.655493	-1.76794	-0.767413	-2.10379	0.35909	0.553441	-0.729674	0	0	0	0	0	0	0	0	0	0	0	0	0	0	0	1	1	0	0	0	1	0	1	1	1	0	0	0	1.00053	0.194351	-0.335844
HORVU2Hr1G012300	chr2H	26010082	26016850	0																																							0	1	0	0
HORVU2Hr1G012310	chr2H	26017435	26021696	0.507276	0.236599	0	0.266065	0	0.170735	-0.0985863	0	0	0	-0.0261045	0	-0.110095	-0.28872	0	0	0	0	0	0	0	0	0	0	0	0	0	0	0											0	1	0	0	0.0294665	-0.178626	0
HORVU2Hr1G012320	chr2H	26024354	26040524	0.0289271	0	0	0	0	0	0	-0.0698653	-0.085193	0	0	0	0.08647	0	0	0	0	0	0	0	0	0	0	0	0	0	0	0	0											0	1	0	0	0	-0.127292	0
HORVU2Hr1G012340	chr2H	26035714	26037441	22.2412	-1.67246	0.391206	-0.428857	-0.32583	-0.701499	-0.12621	-0.522201	0.243487	-5.85926	-4.61566	-6.5763	0.625594	0.804892	0.995291	0	0	0	0	0	0	0	0	-1	-1	-1	0	0	0											0	1	0	0	1.2436	0.179298	-0.717036
HORVU2Hr1G012360	chr2H	26047411	26049057	721.463	-1.22583	0.826357	0.337255	-0.129101	-1.41221	-0.566722	-0.742256	-0.98199	3.76889	5.33198	2.81344	-1.40507	-0.73512	-1.82034	0	0	0	0	0	0	0	0	1	1	0	0	0	0	0	1	1	0	0	0	1	0	1	1	1	0	0	0	1.56309	0.669952	-0.955458
HORVU2Hr1G012380	chr2H	26070014	26071097	4.23689	0.699625	0.71222	0.236475	1.12278	2.6875	2.57953	-0.718956	-0.615776	-0.78549	-1.24864	-0.374928	2.16577	-1.24068	-1.02954	0	0	0	0	0	0	0	0	0	0	0	0	0	0											0	1	0	0	-0.463151	-3.40646	0.410562
HORVU2Hr1G012400	chr2H	26076479	26076906	0																																							0	1	0	0
HORVU2Hr1G012420	chr2H	26120731	26125433	17.6388	1.26504	1.11474	0.585983	-0.0483688	0.498405	-0.22942	1.29385	1.11888	0.973727	0.294669	-0.189385	0.533744	1.32919	1.88204	0	0	0	0	0	0	0	0	0	0	0	0	0	0											0	1	0	0	-0.679058	0.795445	-1.16311
HORVU2Hr1G012430	chr2H	26127159	26129100	0.53776	0.265529	0.494326	-0.205916	-0.34095	-0.0730898	-0.105319	0	0.152623	0.310077	-0.161368	-0.525199	-0.122633	0	0.135309	0	0	0	0	0	0	0	0	0	0	0	0	0	0											0	1	0	0	-0.471445	0.076236	-0.835276
HORVU2Hr1G012440	chr2H	26196864	26205444	660.03	0.428161	-0.436878	0.0393865	-0.514125	-0.203096	-0.914433	0.48919	0.487879	-2.79465	-3.18342	-2.8719	0.414042	1.10633	1.81635	0	0	0	0	0	0	0	0	0	-1	0	0	0	0											0	1	0	0	-0.388775	0.692286	-0.0772467
HORVU2Hr1G012460	chr2H	26205461	26206847	4.54902	-0.604244	-0.862969	0.270788	2.8246	2.85835	0	0	0	-3.91191	-3.03688	-0.224335	0	-2.74082	0	0	0	0	0	0	0	0	0	0	0	0	0	0	0											0	1	0	0	0.875032	-2.90899	3.68757
HORVU2Hr1G012480	chr2H	26206809	26206994	0																																							0	1	0	0
HORVU2Hr1G012500	chr2H	26213511	26214439	0.491125	0.138403	0.497816	-0.209551	-0.343623	-0.0703694	-0.101723	0	0.149096	0.311302	-0.0366528	-0.530137	-0.118566	0	0.132253	0	0	0	0	0	0	0	0	0	0	0	0	0	0											0	1	0	0	-0.347954	0.0687422	-0.841438
HORVU2Hr1G012510	chr2H	26232222	26233170	0.0361554	0	0	0	0	-0.0665226	-0.0879455	0	0	0	0	0	-0.0994538	0	0	0	0	0	0	0	0	0	0	0	0	0	0	0	0											0	1	0	0	0	0.0586319	0
HORVU2Hr1G012520	chr2H	26257938	26303660	96.0662	0.564736	-0.250079	-0.116929	-0.793918	-0.407908	-0.294196	0.353339	0.28349	-0.0984524	-0.780118	-0.642292	-0.622489	0.138758	-0.0448025	0	0	0	0	0	0	0	0	0	0	0	0	0	0											0	1	0	0	-0.681665	0.761247	-0.54384
HORVU2Hr1G012530	chr2H	26296329	26296969	0.0547632	0	0	0	0	0	0	-0.13184	-0.147168	0	0	0	0.148445	0	0	0	0	0	0	0	0	0	0	0	0	0	0	0	0											0	1	0	0	0	-0.189267	0
HORVU2Hr1G012540	chr2H	26334346	26382220	195.457	0.6033	-0.00626146	0.181435	0.0778589	-0.0928459	-0.124345	0.783135	0.727165	-0.753113	-1.17498	-0.668992	-0.139179	0.736802	0.712331	0	0	0	0	0	0	0	0	0	0	0	0	0	0											0	1	0	0	-0.421865	0.875981	0.0841203
HORVU2Hr1G012550	chr2H	26337994	26339816	0.0466353	0.109465	0	0	0	0	0	0	0	0	-0.151875	0	0	0	0	0	0	0	0	0	0	0	0	0	0	0	0	0	0											0	1	0	0	-0.0830535	0	0
HORVU2Hr1G012580	chr2H	26387090	26388027	0.068243	0	0	-0.221487	-0.207015	0	0	0	0	0.179077	0	0	0	0	0	0	0	0	0	0	0	0	0	0	0	0	0	0	0	0	1	1	0	0	1	0	0	0	0	1	0	0	0	-0.207003	0	-0.178832
HORVU2Hr1G012600	chr2H	26440262	26441690	114.396	-0.664083	0.724191	0.629402	1.48391	0.740306	1.14205	0.0173725	-0.681962	2.17686	3.47034	2.93658	-2.01446	-2.73739	-3.83847	0	0	0	0	0	0	0	0	0	1	0	0	0	-1											0	1	0	0	1.29348	-0.722933	0.759723
HORVU2Hr1G012630	chr2H	26585518	26590412	624.265	-0.0334626	0.13533	0.139609	-0.335868	-1.34283	-0.869431	0.552623	0.791751	0.855546	1.02862	0.384348	-0.12429	1.77116	1.53689	0	0	0	0	0	0	0	0	0	0	0	0	0	0	1	0	1	0	0	0	1	0	0	0	1	0	0	0	0.173071	1.89545	-0.471198
HORVU2Hr1G012650	chr2H	26637955	26639833	0.371769	0.109465	0	0	0	0.0696653	-0.0757069	-0.13184	0.169217	0	-0.151875	0	0.036734	-0.164771	0.281658	0	0	0	0	0	0	0	0	0	0	0	0	0	0											0	1	0	0	-0.0897376	-0.201505	0
HORVU2Hr1G012660	chr2H	26745634	26747749	0.486666	0.128013	0	0	0	0.0961266	-0.207225	-0.143281	0.152596	0	-0.173268	0	-0.0805765	-0.319985	0.279245	0	0	0	0	0	0	0	0	0	0	0	0	0	0											0	1	0	0	-0.121822	-0.239408	0
HORVU2Hr1G012670	chr2H	26757253	26757645	0																																							0	1	0	0
HORVU2Hr1G012680	chr2H	26812783	26813250	0.0457775	0	0	0	0	0	0	0	0.100731	0	0	0	0	0	0.0892225	0	0	0	0	0	0	0	0	0	0	0	0	0	0											0	1	0	0	0	0	0
HORVU2Hr1G012690	chr2H	26813820	26817189	1375.6	0.250255	0.313195	-0.262465	-0.256629	-0.339975	0.224966	0.544355	0.662836	-0.602865	-1.11558	-1.17269	0.158894	1.04322	0.596764	0	0	0	0	0	0	0	0	0	0	0	0	0	0											0	1	0	0	-0.51272	0.88433	-0.569824
HORVU2Hr1G012700	chr2H	26926598	26935011	0																																							0	1	0	0
HORVU2Hr1G012710	chr2H	26953673	26958611	413.58	-0.333522	-0.280049	0.776986	1.18337	-0.115485	0.574292	-0.423654	-0.0468541	-1.78724	-0.676729	-0.323815	-0.229364	-0.537533	-0.85051	0	0	0	0	0	0	0	0	0	0	0	0	0	0											0	1	0	0	1.11051	-0.308169	1.46342
ENSRNA049440027	chr2H	26993807	26993879	0																																							0	1	0	0
HORVU2Hr1G012760	chr2H	27019281	27020255	29.7868	-0.525673	-0.185658	0.448528	1.58745	0.866613	1.73429	-0.321292	0.49387	-1.54762	-0.573414	0.22549	0.6101	-0.577805	-0.630321	0	0	0	0	0	0	0	0	0	0	0	0	0	0											0	1	0	0	0.974202	-1.1879	1.77311
HORVU2Hr1G012770	chr2H	27028303	27029653	4.5828	1.85379	1.377	-1.18146	-1.1857	0.78691	1.01781	0.727546	1.34857	0.552732	-2.48251	-2.00996	1.56944	1.51007	1.90019	0	0	0	0	0	0	0	0	0	0	0	0	0	0											0	1	0	0	-3.03525	-0.0593648	-2.5627
HORVU2Hr1G012780	chr2H	27032686	27033894	138.082	-0.491613	0.912851	0.555017	1.40135	0.738783	1.08731	-0.278174	-0.845631	2.47375	3.52038	2.96225	-1.85778	-2.87474	-3.79073	0	0	0	0	0	0	0	0	0	1	0	0	0	-1											0	1	0	0	1.04663	-1.01696	0.488501
HORVU2Hr1G012790	chr2H	27040118	27043966	158.892	-0.19307	0.967493	0.289152	-0.929557	-1.66719	-0.755431	0.657197	0.809369	3.99759	4.47981	2.10054	4.18307	6.50745	5.74786	0	0	0	0	0	0	0	0	1	1	0	1	1	1											0	1	0	0	0.482222	2.32439	-1.89705
HORVU2Hr1G012810	chr2H	27173723	27177282	471.125	-1.49208	-2.07116	-0.153685	0.836905	-0.965539	-0.615839	-1.37988	-1.14454	-1.07569	0.262703	1.83237	-0.999733	-1.41407	-1.52843	0	0	0	0	0	0	0	0	0	0	0	0	0	0	0	1	1	0	0	1	0	0	0	0	1	0	0	0	1.3384	-0.414339	2.90806
HORVU2Hr1G012830	chr2H	27232049	27233340	8.07889	-1.34385	0.22208	0.196544	1.418	-2.89848	-3.21222	-0.643905	-1.39404	-1.27258	0.267811	-0.0766551	-1.95977	0.2948	-0.141596	0	0	0	0	0	0	0	0	0	0	0	0	0	0											0	1	0	0	1.54039	2.25457	1.19592
HORVU2Hr1G012840	chr2H	27366445	27379174	755.526	-0.000976927	0.610028	0.233685	-0.354278	-0.576187	-0.606334	0.619279	0.840165	0.329746	0.564408	-0.63456	0.123541	1.31901	1.57004	0	0	0	0	0	0	0	0	0	0	0	0	0	0											0	1	0	0	0.234662	1.19547	-0.964306
HORVU2Hr1G012850	chr2H	27388020	27403210	17.3415	-0.216459	0.595212	0.311148	0.763845	-0.383114	-0.143711	-1.80745	-1.60908	0.509683	1.03729	0.678316	-0.96381	-2.38814	-2.42918	0	0	0	0	0	0	0	0	0	0	0	0	0	0											0	1	0	0	0.527606	-1.42433	0.168632
HORVU2Hr1G012860	chr2H	27503508	27512959	2188.85	-0.0394865	0.624605	0.14189	-0.478572	-0.75118	-0.553827	0.346406	0.469037	2.28353	2.4649	1.18035	-0.580206	0.51738	0.442657	0	0	0	0	0	0	0	0	0	0	0	0	0	0											0	1	0	0	0.181377	1.09759	-1.10318
HORVU2Hr1G012900	chr2H	27961022	27961576	0.0457775	0	0	0	0	0	0	0	0.100731	0	0	0	0	0	0.0892225	0	0	0	0	0	0	0	0	0	0	0	0	0	0											0	1	0	0	0	0	0
HORVU2Hr1G012910	chr2H	27962576	27963252	0.0419291	0	0	0	0	-0.0665226	-0.0879455	0	0	0	0	0	-0.0994538	0	0	0	0	0	0	0	0	0	0	0	0	0	0	0	0											0	1	0	0	0	0.0586319	0
HORVU2Hr1G012920	chr2H	27990619	27993154	16.2971	-0.150909	0.59653	0.299766	0.218012	-1.04161	-0.297917	0.278501	1.83979	1.29651	1.74719	0.917996	-0.376019	0.94409	1.76169	0	0	0	0	0	0	0	0	0	0	0	0	0	0											0	1	0	0	0.450675	1.32011	-0.378517
HORVU2Hr1G012930	chr2H	27992853	28065268	134.82	0.290893	0.793188	0.0721377	-0.192949	-0.811104	-0.505334	0.468812	1.01922	1.03574	0.816983	0.0496007	-0.299035	0.980881	1.22552	0	0	0	0	0	0	0	0	0	0	0	0	0	0											0	1	0	0	-0.218755	1.27992	-0.986137
HORVU2Hr1G012940	chr2H	28178105	28179642	0.438078	0	0	0	0.156014	0	0.154876	-0.121839	-0.391506	0	0	0.125909	0.389629	0.215441	-0.156752	0	0	0	0	0	0	0	0	0	0	0	0	0	0											0	1	0	0	0	-0.174188	0.181897
HORVU2Hr1G012970	chr2H	28266516	28267825	0																																							0	1	0	0
HORVU2Hr1G012980	chr2H	28274456	28277939	59.6064	-0.44621	-0.540274	-0.762767	0.767629	1.40858	0.899973	-2.16431	-2.52552	-2.49352	-2.81008	-1.18562	-0.168105	-3.741	-3.59359	0	0	0	0	0	0	0	-1	0	0	0	0	-1	-1											0	1	0	0	-0.316557	-3.57289	1.3079
HORVU2Hr1G012990	chr2H	28305086	28305997	0.883154	0	0	0	0.172019	0	0.152644	-0.0388167	-0.401922	0	0	0.168559	0.61873	0.558044	0.0641647	0	0	0	0	0	0	0	0	0	0	0	0	0	0											0	1	0	0	0	-0.0606863	0.194092
HORVU2Hr1G013020	chr2H	28452211	28456166	45.5537	-0.917727	-0.512625	0.0369906	0.214167	-0.0777665	0.152631	-0.689426	-0.992335	-0.484838	0.469879	0.241953	0.460115	-0.151545	-0.684852	0	0	0	0	0	0	0	0	0	0	0	0	0	0											0	1	0	0	0.954717	-0.611659	0.726791
HORVU2Hr1G013060	chr2H	28509602	28510792	269.266	-0.512198	-0.183851	-0.298405	0.80623	2.38241	1.28488	-1.12481	-1.10313	-3.31948	-3.10569	-2.3294	0.698705	-2.80852	-1.6893	0	0	0	0	0	0	0	0	-1	-1	0	0	0	0											0	1	0	0	0.213793	-3.50723	0.990081
HORVU2Hr1G013080	chr2H	28612431	28618027	114.736	-0.750431	-0.352493	0.278336	0.644541	1.35595	0.669341	-0.592751	-0.919405	-0.622476	0.406291	0.374559	0.548819	-1.39988	-1.03993	0	0	0	0	0	0	0	0	0	0	0	0	0	0											0	1	0	0	1.02877	-1.9487	0.997034
HORVU2Hr1G013090	chr2H	28615380	28618275	0.336556	0.109465	0.139528	-0.204583	-0.127203	-0.124493	-0.145916	0.0540839	0	0.162173	-0.151875	-0.104559	-0.157424	0.0211527	0	0	0	0	0	0	0	0	0	0	0	0	0	0	0											0	1	0	0	-0.314047	0.178577	-0.266732
HORVU2Hr1G013110	chr2H	28661176	28661841	0.0678344	0	0	0	0	0	0	0.116059	0	0	0	0	0	0.0831273	0	0	0	0	0	0	0	0	0	0	0	0	0	0	0											0	1	0	0	0	0.0586319	0
HORVU2Hr1G013130	chr2H	28662118	28667022	205.191	-0.20267	0.158518	0.104034	-0.592299	-1.14561	-0.889593	0.335246	0.436249	0.741907	1.04861	-0.00891114	-0.105587	1.37527	1.22026	0	0	0	0	0	0	0	0	0	0	0	0	0	0											0	1	0	0	0.306704	1.48085	-0.750818
HORVU2Hr1G013150	chr2H	28675263	28678102	32.6997	-0.160797	0.110282	0.137496	-0.435141	0.0612451	-0.0278887	-0.0641904	0.371637	0.96549	1.26378	0.420066	0.0852724	-0.0401631	0.484798	0	0	0	0	0	0	0	0	0	0	0	0	0	0											0	1	0	0	0.298293	-0.125435	-0.545424
HORVU2Hr1G013170	chr2H	28684526	28689746	1381.31	0.616984	0.665961	0.14511	-0.415939	-0.411766	-0.399705	0.453886	0.358446	1.4159	0.944027	0.334001	-0.0651144	0.800538	0.693036	0	0	0	0	0	0	0	0	0	0	0	0	0	0											0	1	0	0	-0.471874	0.865652	-1.0819
HORVU2Hr1G013180	chr2H	28718548	28720595	1.13068	0.998511	0.357285	0.586653	0.847598	-0.401729	-0.465961	0.647981	1.43279	0	-0.521569	0.380603	-0.477018	0.572691	1.42173	0	0	0	0	0	0	0	0	0	0	0	0	0	0											0	1	0	0	-0.411859	1.04971	0.490313
HORVU2Hr1G013200	chr2H	28728523	28732064	1165.06	0.0604836	0.267224	-0.222301	0.376867	0.648424	0.695822	-0.0834793	-0.443692	-1.18879	-1.47158	-1.07915	0.977848	0.245944	-0.161666	0	0	0	0	0	0	0	0	0	0	0	0	0	0											0	1	0	0	-0.282785	-0.731904	0.109643
HORVU2Hr1G013210	chr2H	28740741	28742391	2730.83	-0.691463	-0.92016	-0.0403569	0.992896	1.44587	1.02266	-0.859459	-1.01762	-2.8566	-2.20549	-0.943539	0.797866	-1.50747	-1.24241	0	0	0	0	0	0	0	0	0	0	0	0	0	0											0	1	0	0	0.651106	-2.30533	1.91306
HORVU2Hr1G013230	chr2H	28758293	28760835	0																																							0	1	0	0
ENSRNA049440007	chr2H	28771028	28771101	0																																							0	1	0	0
HORVU2Hr1G013250	chr2H	28776608	28777883	0.0905445	0.109465	0	0	0	0	0	0	0	0	-0.151875	0	0	0	0	0	0	0	0	0	0	0	0	0	0	0	0	0	0											0	1	0	0	-0.0830535	0	0
HORVU2Hr1G013260	chr2H	28778584	28779001	0																																							0	1	0	0
HORVU2Hr1G013270	chr2H	28821871	28832047	6.19182	0	0.467954	0.288327	0.0161297	-0.251177	-0.416732	0.844353	1.36052	3.01892	3.43065	2.5671	2.91951	4.01504	4.69676	0	0	0	0	0	0	0	0	0	0	0	0	0	0											0	1	0	0	0.411721	1.09553	-0.451825
HORVU2Hr1G013300	chr2H	28915237	28922302	19.5221	1.12246	1.03512	-0.121577	0.0415754	-0.873244	0.0715277	-0.228377	-0.159275	0.506608	-0.737432	-0.486936	-0.760684	-0.115818	-0.991488	0	0	0	0	0	0	0	0	0	0	0	0	0	0											0	1	0	0	-1.24404	0.644866	-0.993543
HORVU2Hr1G013330	chr2H	28925532	28927887	15.0279	-0.575184	-0.653712	-0.773222	1.71922	1.72296	1.26523	-0.832583	-0.883992	-0.602127	-0.800166	1.77081	1.68568	-0.869865	-0.46354	0	0	0	0	0	0	0	0	0	0	0	0	0	0											0	1	0	0	-0.198038	-2.55554	2.37294
HORVU2Hr1G013340	chr2H	28938611	28940652	0.437151	0	0	0	0	0.552354	0.159083	-0.13184	-0.147168	0	0	0	0.147575	-0.536619	-0.158676	0	0	0	0	0	0	0	0	0	0	0	0	0	0											0	1	0	0	0	-0.684193	0
HORVU2Hr1G013350	chr2H	28946274	28947909	0.156991	0	0.219715	0	0.164832	-0.0665226	-0.0879455	0	0	0	0	-0.123704	-0.0994538	0	0	0	0	0	0	0	0	0	0	0	0	0	0	0	0											0	1	0	0	0	0.0586319	-0.0548826
HORVU2Hr1G013360	chr2H	28949901	28950844	0																																							0	1	0	0
HORVU2Hr1G013370	chr2H	28951130	29042210	323.276	0.0487836	0.28081	0.459406	-0.189303	-0.315291	-0.58836	0.537326	0.236489	1.34836	1.75898	0.878245	-0.13115	0.721467	0.693699	0	0	0	0	0	0	0	0	0	0	0	0	0	0											0	1	0	0	0.410622	0.852617	-0.470114
HORVU2Hr1G013380	chr2H	29044486	29045525	0																																							0	1	0	0
HORVU2Hr1G013390	chr2H	29099049	29100429	89.4905	-0.641055	-0.0709133	0.0892455	1.77763	1.84345	1.44934	-0.441198	-1.48627	-1.58237	-0.852072	0.266174	1.06155	-1.2231	-1.87406	0	0	0	0	0	0	0	0	0	0	0	0	0	0											0	1	0	0	0.730301	-2.28465	1.84855
HORVU2Hr1G013400	chr2H	29123724	29127894	1033.69	0.0282094	-0.0377389	-0.302779	0.27779	-0.339184	-0.128543	0.0448867	0.697922	-0.278721	-0.609709	0.0368078	-0.209691	0.17438	0.616774	0	0	0	0	0	0	0	0	0	0	0	0	0	0											0	1	0	0	-0.330988	0.384071	0.315528
HORVU2Hr1G013420	chr2H	29129657	29132811	72.9746	-1.15078	-1.11581	-0.954688	0.233636	1.09579	0.702742	-0.885122	-1.9737	-2.00963	-1.81354	-0.660185	0.557567	-1.42335	-2.11888	0	0	0	0	0	0	0	0	0	0	0	0	0	0											0	1	0	0	0.196089	-1.98091	1.34945
HORVU2Hr1G013440	chr2H	29192896	29196465	1395.19	0.42485	0.923847	0.0961027	0.0298683	0.916884	0.805989	-0.342966	-0.529559	-1.55711	-1.88586	-2.45109	1.0108	-0.249047	-0.324745	0	0	0	0	0	0	0	0	0	0	0	0	0	0											0	1	0	0	-0.328747	-1.25985	-0.893978
HORVU2Hr1G013450	chr2H	29201257	29204652	426.695	0.513409	0.983911	0.276799	0.568785	-0.0881113	0.412408	0.140647	0.595782	-0.853264	-1.08987	-1.26839	-0.532742	-0.303984	-0.349368	0	0	0	0	0	0	0	0	0	0	0	0	0	0											0	1	0	0	-0.236611	0.228759	-0.415125
HORVU2Hr1G013460	chr2H	29222747	29223904	3.42676	-0.769192	-2.42708	-0.360049	-0.234807	1.16152	0.308942	-0.218036	-0.766484	-1.83515	-1.42601	0.357123	0.187313	-1.19225	-0.888112	0	0	0	0	0	0	0	0	0	0	0	0	0	0											0	1	0	0	0.409143	-1.37956	2.19227
HORVU2Hr1G013470	chr2H	29294442	29295546	0																																							0	1	0	0
HORVU2Hr1G013480	chr2H	29298286	29303587	211.733	0.108077	-0.00989876	0.182284	0.00423737	-1.19037	-0.46503	0.570617	0.820027	0.876875	0.951082	0.891011	-0.945511	0.815476	0.339545	0	0	0	0	0	0	0	0	0	0	0	0	0	0											0	1	0	0	0.0742066	1.76099	0.0141361
HORVU2Hr1G013500	chr2H	29313641	29316636	337.121	-0.134642	-0.157687	0.260029	-0.428629	-0.568071	-0.295643	-0.304711	-0.794424	2.20459	2.59926	1.93364	-1.54891	-1.28555	-2.04769	0	0	0	0	0	0	0	0	0	0	0	0	0	0											0	1	0	0	0.394671	0.26336	-0.270942
HORVU2Hr1G013520	chr2H	29419893	29420375	34.6967	-1.5064	-1.77545	0.126559	1.84266	1.02562	0.916282	-1.31444	-1.36673	-1.01122	0.621744	2.60689	1.08752	-1.25255	-1.19549	0	0	0	0	0	0	0	0	0	0	0	0	0	0											0	1	0	0	1.63296	-2.34007	3.61811
HORVU2Hr1G013530	chr2H	29442752	29443011	0.0273816	0	0	0	0	0	0	-0.0698653	-0.085193	0	0	0	0.08647	0	0	0	0	0	0	0	0	0	0	0	0	0	0	0	0											0	1	0	0	0	-0.127292	0
HORVU2Hr1G013540	chr2H	29447187	29448268	37.7841	-0.466106	0.151682	0.0542026	0.169338	-1.86219	0.165954	0.361109	0.705409	2.42507	2.94538	2.44273	-1.49399	0.729309	-0.954531	0	0	0	0	0	0	0	0	0	0	0	0	0	0											0	1	0	0	0.520308	2.2233	0.0176562
HORVU2Hr1G013550	chr2H	29452845	29454099	255.987	0.492632	-0.052324	-0.132313	0.502633	-0.318255	0.265258	-0.057088	-0.0416601	0.104519	-0.520426	0.659476	0.820876	1.08204	0.513957	0	0	0	0	0	0	0	0	0	0	0	0	0	0											0	1	0	0	-0.624945	0.261167	0.554957
HORVU2Hr1G013560	chr2H	29510951	29514972	60.8363	-0.111369	-0.296951	-0.090724	-0.45024	-1.53202	-0.655745	-0.0480665	0.248247	-0.402203	-0.381558	-0.555491	0.169867	1.65382	1.07386	0	0	0	0	0	0	0	0	0	0	0	0	0	0											0	1	0	0	0.020645	1.48395	-0.153289
HORVU2Hr1G013570	chr2H	29517203	29518554	604.696	0.321757	-0.190009	-0.270786	-0.172282	-0.92515	-0.726636	-0.261895	-0.302602	-0.0475318	-0.640074	-0.0298045	0.257148	0.920402	0.681182	0	0	0	0	0	0	0	0	0	0	0	0	0	0											0	1	0	0	-0.592543	0.663254	0.0177273
HORVU2Hr1G013590	chr2H	29525242	29552533	131.616	-1.45971	-0.671983	-0.117933	1.46223	0.866099	1.11648	-0.906041	-0.225826	0.364508	1.70629	2.49872	0.520838	-1.2513	-0.821465	0	0	0	0	0	0	0	0	0	0	0	0	0	0											0	1	0	0	1.34178	-1.77214	2.13422
HORVU2Hr1G013620	chr2H	29551807	29552813	8.12409	-1.85038	-1.04402	-0.427393	-1.12143	1.28718	-0.49224	-0.183694	-1.37623	-0.752734	0.670249	-0.830147	0.0779687	-1.39291	-0.806023	0	0	0	0	0	0	0	0	0	0	0	0	0	0											0	1	0	0	1.42298	-1.47088	-0.0774128
HORVU2Hr1G013630	chr2H	29553760	29556430	210.019	-0.81475	-0.408214	-0.229302	1.22709	0.0903262	0.997429	-0.766942	-0.748839	1.03347	1.61891	2.66877	0.0413608	-0.815908	-1.70491	0	0	0	0	0	0	0	0	0	0	0	0	0	0											0	1	0	0	0.585447	-0.857268	1.6353
HORVU2Hr1G013680	chr2H	29621821	29625155	59742	0.250342	0.0142613	0.0412462	-0.251878	-1.10266	-0.359393	0.384011	0.812823	-0.231917	-0.441013	-0.498057	-0.0270501	1.45962	1.14517	0	0	0	0	0	0	0	0	0	0	0	0	0	0											0	1	0	0	-0.209095	1.48667	-0.266139
HORVU2Hr1G013700	chr2H	29668919	29669167	0.0209646	0	0	0	0	-0.00454796	-0.0259709	0	0	0	0	0	-0.0374792	0	0	0	0	0	0	0	0	0	0	0	0	0	0	0	0											0	1	0	0	0	-0.00334272	0
HORVU2Hr1G013710	chr2H	29689134	29697612	0.444414	0	0.180344	-0.150735	-0.0265778	-0.0841828	0.0933418	0.421919	0.0471517	0.0781571	0	-0.128764	-0.0338941	0.472207	-0.0800842	0	0	0	0	0	0	0	0	0	0	0	0	0	0											0	1	0	0	-0.125655	0.506102	-0.206922
HORVU2Hr1G013730	chr2H	29726748	29730404	747.95	-0.0617014	-0.2662	0.0398343	0.0981235	-0.514511	-0.498959	0.328792	0.573669	-0.318663	-0.217127	0.0456603	-0.347909	0.495394	0.724719	0	0	0	0	0	0	0	0	0	0	0	0	0	0											0	1	0	0	0.101536	0.843303	0.364323
HORVU2Hr1G013740	chr2H	29735486	29736589	351.124	-0.713914	-0.375325	0.331389	1.59986	1.54465	1.62077	-1.34905	-1.21801	-1.27868	-0.233373	0.696509	0.268437	-2.62527	-2.57034	0	0	0	0	0	0	0	0	0	0	0	0	0	0											0	1	0	0	1.0453	-2.89371	1.97518
HORVU2Hr1G013760	chr2H	29752668	29765532	221.468	1.55571	1.43497	-0.10129	-0.0446916	0.998663	0.960246	0.449054	-0.0769664	0.727249	-0.929753	-0.752408	0.694991	0.145381	-0.342222	0	0	0	0	0	0	0	0	0	0	0	0	0	0											0	1	0	0	-1.657	-0.549609	-1.47966
ENSRNA049484291	chr2H	29798813	29798943	0																																							0	1	0	0
ENSRNA049484292	chr2H	29838880	29838992	0																																							0	1	0	0
HORVU2Hr1G013790	chr2H	29839107	29848681	672.416	-0.109711	0.488163	0.375737	-0.17095	-0.589971	-0.633941	0.625838	0.852406	0.685648	1.1711	0.0265351	-0.224819	0.990989	1.26153	0	0	0	0	0	0	0	0	0	0	0	0	0	0											0	1	0	0	0.485448	1.21581	-0.659113
HORVU2Hr1G013810	chr2H	29869000	29869538	0																																							0	1	0	0
HORVU2Hr1G013820	chr2H	29875030	29996921	5.77835	-1.81096	-0.471902	-0.520247	-0.900685	2.77445	-0.176211	-1.66485	-2.47672	-0.946552	0.34416	-1.37534	2.1476	-2.2917	-0.15291	0	0	0	0	0	0	0	0	0	0	0	0	0	0											0	1	0	0	1.29071	-4.4393	-0.428783
HORVU2Hr1G013830	chr2H	29895542	29895958	0.0694202	0	0	-0.0975381	-0.083066	0	0	-0.0698653	-0.085193	0.055128	0	0	0.08647	0	0	0	0	0	0	0	0	0	0	0	0	0	0	0	0											0	1	0	0	-0.0830535	-0.127292	-0.0548826
HORVU2Hr1G013840	chr2H	29904198	29904736	0																																							0	1	0	0
HORVU2Hr1G013850	chr2H	29917115	29918445	107.473	-0.17376	0.0021249	0.179252	0.0145889	0.2293	0.0910647	0.644905	1.25009	0.283469	0.636481	0.295933	-0.366207	0.0493985	0.792816	0	0	0	0	0	0	0	0	0	0	0	0	0	0											0	1	0	0	0.353012	0.415605	0.012464
HORVU2Hr1G013870	chr2H	29989253	29992698	1289.06	-1.09109	0.244379	0.202623	1.24134	1.46574	0.644109	-1.44239	-1.1621	-0.532155	0.761557	0.464809	-0.930444	-3.83857	-2.73665	0	0	0	0	0	0	0	0	0	0	0	0	-1	0											0	1	0	0	1.29371	-2.90813	0.996964
HORVU2Hr1G013900	chr2H	30091417	30099972	266.692	-0.484763	0.500586	0.203724	-0.131066	-0.607283	-0.335937	0.638801	0.768437	0.932085	1.62057	0.300433	-0.504827	0.741258	0.599547	0	0	0	0	0	0	0	0	0	0	0	0	0	0	1	1	0	0	0	1	0	0	0	0	1	0	0	0	0.688486	1.24608	-0.631652
HORVU2Hr1G013920	chr2H	30286228	30287832	412.156	-0.105096	0.454532	-0.719486	-0.967351	2.58454	-0.146673	0.167502	-1.38108	-3.33148	-3.94587	-4.75336	3.28243	0.865388	2.04802	0	0	0	0	1	0	0	0	-1	-1	-1	1	0	0											0	1	0	0	-0.61439	-2.41704	-1.42188
HORVU2Hr1G013930	chr2H	30347945	30349711	41.8366	-0.403963	0.727904	0.950886	0.405349	1.76397	0.353987	0.319005	-2.01044	-2.83102	-1.47617	-3.15357	3.53675	2.09179	1.17233	0	0	0	0	0	0	0	0	0	0	-1	1	0	0											0	1	0	0	1.35485	-1.44496	-0.322555
HORVU2Hr1G013940	chr2H	30372662	30472925	5124.68	-0.538804	0.540194	-0.270387	-1.79744	0.380227	-1.72544	0.211227	-0.41141	1.96542	2.23384	-0.372206	4.2639	4.0949	5.57793	0	0	0	0	0	0	0	0	0	0	0	1	1	1											0	1	0	0	0.268417	-0.169	-2.33763
HORVU2Hr1G013950	chr2H	30422039	30542409	3753.61	-0.554333	0.748979	-0.0828545	-1.53396	-0.132287	-1.30387	0.515212	0.140296	2.22923	2.70071	-0.0537076	4.10465	4.75215	5.54881	0	0	0	0	0	0	0	0	0	0	0	1	1	1											0	1	0	0	0.471479	0.647499	-2.28294
HORVU2Hr1G013960	chr2H	30478348	30479005	0																																							0	1	0	0
HORVU2Hr1G013970	chr2H	30485428	30486568	1.11558	0	0.507929	0	0	0.999061	0.658279	-0.995827	-1.44024	0	0	-0.574767	1.16128	-0.833608	-0.937237	0	0	0	0	0	0	0	0	0	0	0	0	0	0	0	1	1	0	0	0	1	0	0	0	1	0	0	0	0	-1.99489	-0.465556
HORVU2Hr1G013980	chr2H	30493083	30494160	749.859	-0.0367743	0.995289	-0.114698	-1.46938	-0.0576887	-1.03801	1.25074	0.185717	2.54073	2.46281	0.0760646	3.67639	4.98482	4.90012	0	0	0	0	0	0	0	0	0	0	0	1	1	1											0	1	0	0	-0.0779241	1.30843	-2.46467
HORVU2Hr1G013990	chr2H	30508458	30508612	0																																							0	1	0	0
HORVU2Hr1G014000	chr2H	30515468	30520134	2419.3	0.0571254	0.0885473	0.16152	0.0543532	-0.851204	-0.165005	0.186801	0.545595	0.908336	1.01273	0.874142	-0.366602	0.671403	0.343999	0	0	0	0	0	0	0	0	0	0	0	0	0	0											0	1	0	0	0.104395	1.038	-0.0341941
HORVU2Hr1G014010	chr2H	30522669	30523130	0																																							0	1	0	0
HORVU2Hr1G014020	chr2H	30577014	30745532	15693	-0.419821	0.735292	-0.255956	-1.86321	0.343567	-1.39562	0.186547	-0.327856	2.11595	2.27981	-0.482558	3.83797	3.68095	4.90574	0	0	0	0	0	0	0	0	0	0	0	1	1	1	1	1	0	0	0	0	1	0	0	0	1	0	0	0	0.163865	-0.15702	-2.5985
HORVU2Hr1G014030	chr2H	30623335	30628032	232.358	-0.398691	-0.140953	-0.0512612	0.385304	0.529311	0.14691	-0.312716	-0.278551	0.0724827	0.419912	0.59874	1.23155	0.389528	0.806093	0	0	0	0	0	0	0	0	0	0	0	0	0	0	1	0	1	0	0	0	1	0	0	0	1	0	0	0	0.34743	-0.842027	0.526257
HORVU2Hr1G014050	chr2H	30706957	30707150	0.978471	0.217202	0.414776	1.02283	0.696476	1.1237	0.313236	-0.489236	-0.506832	0.0370383	0.842662	0.318739	1.05247	-0.560468	0.232402	0	0	0	0	0	0	0	0	0	0	0	0	0	0											0	1	0	0	0.805624	-1.61294	0.2817
HORVU2Hr1G014060	chr2H	30708372	30709083	0.0603428	0	0	-0.0975381	-0.083066	0	0	0	0.0387562	0.055128	0	0	0	0	0.0272479	0	0	0	0	0	0	0	0	0	0	0	0	0	0											0	1	0	0	-0.0830535	0	-0.0548826
HORVU2Hr1G014080	chr2H	30774377	30774502	0.349866	0	0	0.253087	0.421231	0.194483	0	-0.115518	-0.142603	-0.011623	0.265413	0.456208	0.242504	-0.0674963	0.0433106	0	0	0	0	0	0	0	0	0	0	0	0	0	0											0	1	0	0	0.277036	-0.310001	0.467831
HORVU2Hr1G014120	chr2H	30853516	30856863	0																																							0	1	0	0
HORVU2Hr1G014130	chr2H	30892369	30898664	492.478	0.153962	0.516513	0.409825	-0.116851	-1.28319	-1.17896	0.891214	0.898261	1.33062	1.58649	0.69726	0.155956	2.33036	2.23318	0	0	0	0	0	0	0	0	0	0	0	0	0	0											0	1	0	0	0.255863	2.1744	-0.633364
HORVU2Hr1G014140	chr2H	30898143	30903452	2744.43	-0.925093	-0.794756	-0.301514	1.0307	1.52957	1.09293	-0.981137	-1.36185	-1.97697	-1.35339	-0.151507	0.916122	-1.59458	-1.53866	0	0	0	0	0	0	0	0	0	0	0	0	0	0											0	1	0	0	0.623578	-2.51071	1.82546
HORVU2Hr1G014150	chr2H	30934108	31027175	682.243	-1.08931	-1.30976	-0.208707	1.09123	0.438197	-0.177438	-0.589979	-1.12304	-2.94033	-2.05973	-0.539345	1.35409	0.325917	0.408489	0	0	0	0	0	0	0	0	0	0	0	0	0	0											0	1	0	0	0.880604	-1.02818	2.40099
ENSRNA050016985	chr2H	30960383	30960658	0																																							0	1	0	0
HORVU2Hr1G014200	chr2H	31139148	31154318	580.005	0.0359517	0.49289	0.201277	-0.290826	-0.366811	-0.543728	0.513131	0.576177	1.57287	1.7382	0.789158	-0.329633	0.550308	0.790273	0	0	0	0	0	0	0	0	0	0	0	0	0	0											0	1	0	0	0.165325	0.879941	-0.783717
HORVU2Hr1G014220	chr2H	31154699	31156128	0																																							0	1	0	0
HORVU2Hr1G014230	chr2H	31196606	31197028	0																																							0	1	0	0
HORVU2Hr1G014240	chr2H	31204518	31213681	573.181	0.277048	0.987131	-0.14576	-0.245314	-0.722105	-0.361789	-0.219993	-0.0846681	1.86273	1.43992	0.630284	-1.10193	-0.599815	-0.824806	0	0	0	0	0	0	0	0	0	0	0	0	0	0											0	1	0	0	-0.422808	0.502112	-1.23245
HORVU2Hr1G014260	chr2H	31220075	31220726	0																																							0	1	0	0
HORVU2Hr1G014270	chr2H	31235381	31236032	0																																							0	1	0	0
HORVU2Hr1G014300	chr2H	31261169	31262850	1.3959	-0.573902	-0.630735	-0.369764	-0.403028	-1.21302	-0.752267	0.0492951	0.948803	0.205507	0.409646	0.433215	-0.203002	1.05932	1.49807	0	0	0	0	0	0	0	0	0	0	0	0	0	0											0	1	0	0	0.204139	1.26232	0.227707
HORVU2Hr1G014330	chr2H	31309685	31311601	15.8413	0.929855	0.771702	-0.0227209	-0.0541518	0.0560395	0.467954	0.0800824	0.213736	1.67056	0.717985	0.844706	-0.301453	-0.277411	-0.555671	0	0	0	0	0	0	0	0	0	0	0	0	0	0											0	1	0	0	-0.952575	0.0240428	-0.825854
HORVU2Hr1G014350	chr2H	31327110	31327532	0																																							0	1	0	0
HORVU2Hr1G014360	chr2H	31349279	31349891	0																																							0	1	0	0
ENSRNA049481628	chr2H	31462147	31462266	0																																							0	1	0	0
HORVU2Hr1G014380	chr2H	31466055	31466665	10.5452	-1.27871	-1.17763	-0.337982	-0.286416	2.49873	1.7862	-0.247126	-0.847146	-0.419386	0.521338	0.471829	1.06999	-1.67587	-1.56336	0	0	0	0	0	0	0	0	0	0	0	0	0	0											0	1	0	0	0.940724	-2.74586	0.891216
HORVU2Hr1G014390	chr2H	31481442	31484681	0.0673385	0	0.0957659	0	0	0	0	0	0	0	0	-0.123704	0	0	0	0	0	0	0	0	0	0	0	0	0	0	0	0	0											0	1	0	0	0	0	-0.0548826
ENSRNA049481631	chr2H	31487992	31488111	25.7527	-0.622379	-0.164596	0.48276	1.18265	1.59239	0.276615	-0.560713	-3.23763	-2.21115	-1.10601	-0.863905	-0.708799	-2.8619	-4.22304	0	0	0	0	0	0	0	-1	0	0	0	0	0	-1											0	1	0	0	1.10514	-2.1531	1.34725
HORVU2Hr1G014410	chr2H	31493059	31494104	4.00123	-0.371491	-0.842751	0.788741	0.490426	0.428396	0.14576	-1.6588	-0.821002	-1.78846	-0.628228	-0.455283	0.601797	-1.4854	-0.364965	0	0	0	0	0	0	0	0	0	0	0	0	0	0											0	1	0	0	1.16023	-2.0872	1.33318
HORVU2Hr1G014440	chr2H	31554649	31560311	588.773	-0.12643	-0.0408053	0.348609	0.0444107	-0.891265	-0.861098	0.661287	1.23362	0.827012	1.30205	0.912228	-0.438578	1.11397	1.65614	0	0	0	0	0	0	0	0	0	0	0	0	0	0	1	0	1	0	0	1	0	0	0	0	1	0	0	0	0.475039	1.55255	0.085216
HORVU2Hr1G014450	chr2H	31561635	31565524	3326.13	0.319299	0.487093	0.115309	-0.0631627	-0.103552	0.0466213	-0.0852591	0.00513999	-0.325851	-0.52984	-0.876107	-0.109035	-0.0907416	-0.150516	0	0	0	0	0	0	0	0	0	0	0	0	0	0	0	1	1	0	0	1	0	0	0	0	1	0	0	0	-0.20399	0.018293	-0.550256
HORVU2Hr1G014480	chr2H	31676292	31677089	0																																							0	1	0	0
HORVU2Hr1G014490	chr2H	31696888	31697537	16.5086	-0.642513	-0.529928	-0.701894	0.263033	-1.01136	0.0579109	0.427604	0.343541	-0.496691	-0.556072	0.296271	-1.19027	0.248689	-0.904644	0	0	0	0	0	0	0	0	0	0	0	0	0	0											0	1	0	0	-0.0593812	1.43896	0.792962
HORVU2Hr1G014500	chr2H	31739172	31739642	0.0666917	0.109465	0	0	0	0	0	0	0	0	-0.151875	0	0	0	0	0	0	0	0	0	0	0	0	0	0	0	0	0	0											0	1	0	0	-0.0830535	0	0
HORVU2Hr1G014530	chr2H	31756536	31758145	470.563	-0.736977	-0.480236	-0.501022	0.443381	1.39947	0.44658	-0.54235	-1.1358	-1.01893	-0.782976	-0.0953134	0.717902	-1.22392	-0.864479	0	0	0	0	0	0	0	0	0	0	0	0	0	0											0	1	0	0	0.235955	-1.94182	0.923617
HORVU2Hr1G014550	chr2H	31769770	31772963	204.372	0.0989465	-0.0918466	-0.115412	-0.522531	-0.718274	-0.0483806	-0.821535	-0.523661	0.117324	-0.0970353	-0.313361	-0.593472	-0.696733	-1.06875	0	0	0	0	0	0	0	0	0	0	0	0	0	0											0	1	0	0	-0.214359	-0.10326	-0.430685
HORVU2Hr1G014560	chr2H	31774069	31774671	1.81968	0.701417	0.400955	-0.998489	-0.336378	-0.704571	-0.420933	0.336495	-0.515803	0.985123	-0.714784	0.24779	1.0116	2.05267	0.91673	0	0	0	0	0	0	0	0	0	0	0	0	0	0											0	1	0	0	-1.69991	1.04107	-0.737333
HORVU2Hr1G014580	chr2H	31784211	31788110	4814.04	-0.202128	-0.199899	0.0407393	0.66295	0.378301	0.445224	-0.195999	-0.221857	-0.964754	-0.721887	-0.101906	0.258656	-0.315644	-0.408425	0	0	0	0	0	0	0	0	0	0	0	0	0	0											0	1	0	0	0.242867	-0.5743	0.862848
HORVU2Hr1G014590	chr2H	31792761	31797288	137.574	-0.584513	-0.207196	-0.234742	0.47548	-1.63832	-0.955831	0.106261	0.7582	-0.354726	-0.00495461	0.327949	1.24895	2.99353	2.96298	0	0	0	0	0	0	0	0	0	0	0	0	0	0											0	1	0	1	0.349772	1.74458	0.682675
ENSRNA049439989	chr2H	31863575	31863645	0																																							0	1	0	0
HORVU2Hr1G014600	chr2H	31866945	31868417	22.343	0.223332	0.997066	-0.157323	-0.194009	2.22606	1.74948	0.726045	-0.683333	-1.34443	-1.72509	-2.53551	1.5175	0.017485	-0.915315	0	0	0	0	0	0	0	0	0	0	0	0	0	0											0	1	0	0	-0.380656	-1.50001	-1.19108
HORVU2Hr1G014610	chr2H	31895598	31898668	65.3317	-0.522124	-0.503636	0.134145	0.443609	0.872579	0.475726	-0.313752	-0.235457	-1.15832	-0.502049	-0.211073	0.888468	-0.297863	0.177285	0	0	0	0	0	0	0	0	0	0	0	0	0	0											0	1	0	0	0.656269	-1.18633	0.947245
HORVU2Hr1G014660	chr2H	31922201	31928816	82.6217	0.234752	0.800989	0.344524	-0.0218345	0.111233	-0.495761	0.533309	0.657882	0.223431	0.333203	-0.599393	0.23832	0.660395	1.39196	0	0	0	0	0	0	0	0	0	0	0	0	0	0											0	1	0	0	0.109772	0.422075	-0.822824
HORVU2Hr1G014670	chr2H	31977045	31977807	1631.44	-0.413755	-0.247401	-0.291405	0.257314	2.56649	1.81972	-0.841851	-2.28527	-1.4704	-1.34805	-0.96568	1.11667	-2.29167	-2.98832	0	0	0	0	1	0	0	0	0	0	0	0	0	0											0	1	0	0	0.122349	-3.40834	0.504716
HORVU2Hr1G014690	chr2H	32016967	32019804	0																																							0	1	0	0
HORVU2Hr1G014710	chr2H	32079989	32082807	1994.23	0.0455866	0.0686068	0.337997	0.282929	0.403031	0.353316	-0.421693	-0.528202	-1.6132	-1.32079	-1.39888	0.348211	-0.476513	-0.533307	0	0	0	0	0	0	0	0	0	0	0	0	0	0											0	1	0	0	0.292411	-0.824724	0.214322
HORVU2Hr1G014740	chr2H	32241821	32243480	86.9588	-0.179995	-0.68015	-0.400252	0.31779	1.31476	0.957711	0.091362	-0.219575	-2.72304	-2.9433	-1.7251	0.0345473	-1.18885	-1.14274	0	0	0	0	0	0	0	0	0	0	0	0	0	0											0	1	0	0	-0.220257	-1.2234	0.99794
HORVU2Hr1G014760	chr2H	32273405	32273665	1.03828	-0.549466	-0.571201	0.252872	0.477858	-0.315247	-0.350456	0.815495	0.546824	-0.188102	0.614236	0.860956	-0.356524	0.774219	0.540756	0	0	0	0	0	0	0	0	0	0	0	0	0	0											0	1	0	0	0.802338	1.13074	1.04906
HORVU2Hr1G014770	chr2H	32347378	32389420	3910.22	0.0371814	0.200072	0.054138	-0.185311	-1.1041	-0.507865	0.0511195	0.102058	1.22381	1.24077	0.838431	-1.23396	-0.0787355	-0.624034	0	0	0	0	0	0	0	0	0	0	0	0	0	0											0	1	0	0	0.0169566	1.15522	-0.385382
HORVU2Hr1G014790	chr2H	32439910	32440721	0																																							0	1	0	0
HORVU2Hr1G014840	chr2H	32535269	32545383	182.459	-0.488208	0.237051	0.0842783	-0.283268	-1.17849	-1.15861	-0.759436	0.27475	1.8868	2.45929	1.36648	-1.28112	-0.862068	0.152242	0	0	0	0	0	0	0	0	0	0	0	0	0	0	0	1	1	0	0	1	0	0	1	1	1	0	0	0	0.572486	0.419054	-0.520319
HORVU2Hr1G014860	chr2H	32638070	32639972	30.0641	-0.416456	0.73978	-0.161191	0.257936	0.592738	1.08173	0.833391	1.64566	1.46572	1.72099	0.983878	-0.503101	-0.262449	0.0608343	0	0	0	0	0	0	0	0	0	0	0	0	0	0											0	1	0	0	0.255265	0.240652	-0.481844
HORVU2Hr1G014870	chr2H	32644025	32644970	25.8376	0.337587	1.33494	-1.13024	-0.171354	2.29878	0.715781	-0.918858	-1.0598	-1.3635	-2.83133	-2.8698	1.40775	-1.80988	-0.367829	0	0	0	0	0	0	0	0	0	0	0	0	0	0											0	1	0	0	-1.46782	-3.21763	-1.5063
HORVU2Hr1G014890	chr2H	32696273	32706701	2.46805	0.456645	0.779033	-0.0272665	0.25055	-1.53608	-0.528421	0.160776	-0.0336156	1.01942	0.535513	0.490942	-0.110515	1.58634	0.38429	0	0	0	0	0	0	0	0	0	0	0	0	0	0											0	1	0	0	-0.483912	1.69686	-0.528482
HORVU2Hr1G014900	chr2H	32711202	33211836	8.67003	-0.255903	-0.526411	0.522533	0.442205	-1.37182	-0.636757	-0.772996	1.11851	0.301832	1.08027	1.27045	-0.519979	0.0788442	1.23529	0	0	0	0	0	0	0	0	0	0	0	0	0	0	0	5	5	0	1	4	0	0	3	3	1	0	0	0	0.778436	0.598823	0.968617
HORVU2Hr1G014920	chr2H	32738894	32740787	6.11334	1.48465	1.17762	-0.577617	0.221994	-0.4038	-0.296502	0.861686	0.8933	1.32145	-0.740812	0.365828	-0.0252653	1.24022	1.16454	0	0	0	0	0	0	0	0	0	0	0	0	0	0											0	1	0	0	-2.06226	1.26549	-0.955623
HORVU2Hr1G014930	chr2H	32743276	32745801	8.02121	-1.06246	-1.99105	0.0415593	0.548472	-1.1405	-1.11719	-0.707035	0.624363	-1.01168	0.0923379	1.52784	-0.587892	-0.154424	1.15366	0	0	0	0	0	0	0	0	0	0	0	0	0	0	0	3	3	0	2	1	0	0	3	3	1	0	0	0	1.10402	0.433468	2.53952
HORVU2Hr1G014950	chr2H	32769772	32770201	0																																							0	1	0	0
HORVU2Hr1G014980	chr2H	32840239	32842537	9.60278	0.738643	0.276935	0.542067	0.341684	-0.985801	0.762397	-1.08178	-0.53961	1.13551	0.938933	1.20026	1.83903	1.74305	0.53702	0	0	0	0	0	0	0	0	0	0	0	0	0	0											0	1	0	0	-0.196576	-0.0959798	0.0647494
HORVU2Hr1G015010	chr2H	32877547	32879449	0																																							0	1	0	0
HORVU2Hr1G015020	chr2H	32937482	32938957	1.54849	0.00625455	0.500977	-0.301087	-0.129677	-0.0658534	-0.831528	0.70749	0.73492	0.979404	0.672062	0.348749	-0.2911	0.482243	1.27535	0	0	0	0	0	0	0	0	0	0	0	0	0	0											0	1	0	0	-0.307342	0.773343	-0.630655
HORVU2Hr1G015080	chr2H	33087762	33089470	0																																							0	1	0	0
HORVU2Hr1G015100	chr2H	33116909	33127840	0																																							0	1	0	0
HORVU2Hr1G015110	chr2H	33124639	33125072	2.53407	0.0823128	0.421531	0.781267	0.947809	-0.663406	-0.0480526	0.185919	0.528782	-0.204703	0.494251	0.321575	0.0714506	0.920776	0.648285	0	0	0	0	0	0	0	0	0	0	0	0	0	0											0	1	0	0	0.698954	0.849326	0.526278
HORVU2Hr1G015140	chr2H	33281113	33282972	132.019	0.633336	1.34005	-0.44087	1.45303	3.22293	2.60768	-0.886931	-1.59255	-1.2898	-2.364	-1.17682	1.58946	-2.5204	-2.61076	0	0	0	0	1	1	0	0	0	0	0	0	0	0	2	2	0	1	0	1	0	0	0	0	1	0	0	0	-1.07421	-4.10986	0.112979
HORVU2Hr1G015150	chr2H	33289912	33291548	156.212	1.00911	1.90555	-0.518739	1.89934	2.92126	2.57462	-0.426881	-1.06974	-1.79548	-3.32333	-1.80169	1.09118	-2.25696	-2.55318	0	0	0	0	1	1	0	0	0	-1	0	0	0	0											0	1	0	0	-1.52785	-3.34814	-0.00620888
HORVU2Hr1G015160	chr2H	33437198	33439076	36.0838	1.29867	2.37917	-0.344942	1.81814	2.84602	2.58736	-1.30314	-1.3899	-1.12693	-2.77054	-1.68796	1.64881	-2.50035	-2.32845	0	0	0	0	1	1	0	0	0	0	0	0	0	0											0	1	0	0	-1.64361	-4.14916	-0.561031
HORVU2Hr1G015170	chr2H	33562435	33562630	3.40559	0.572607	2.00537	0.679037	1.33675	2.56196	2.86606	-0.547601	-1.31912	-0.762199	-0.65577	-1.43082	0.80082	-2.30874	-3.38435	0	0	0	0	0	0	0	0	0	0	0	0	0	0											0	1	0	0	0.106429	-3.10956	-0.66862
HORVU2Hr1G015180	chr2H	33567575	33575297	15.3777	1.14131	1.46798	0	1.88574	3.16501	1.91542	-0.757536	0.275906	-1.91167	-2.95226	-1.49391	0.641814	-3.28073	-0.9977	0	0	0	0	1	0	0	0	0	0	0	0	-1	0											0	1	0	0	-1.04059	-3.92255	0.417757
HORVU2Hr1G015190	chr2H	33569001	33569434	5.11976	0.455383	2.01076	1.02145	1.29397	2.80943	2.85594	-0.785042	-0.961874	-0.757356	-0.191292	-1.47414	0.608471	-2.98601	-3.20934	0	0	0	0	0	0	0	0	0	0	0	0	0	0											0	1	0	0	0.566064	-3.59448	-0.716782
HORVU2Hr1G015200	chr2H	33663940	33688956	2.81433	1.37863	1.98953	1.20187	-0.127292	-0.0936076	-0.0324747	0.524982	0.713982	0.883591	0.706827	-1.23323	0.107373	0.725963	0.85383	0	0	0	0	0	0	0	0	0	0	0	0	0	0											0	1	0	0	-0.176764	0.61859	-2.11682
HORVU2Hr1G015240	chr2H	33767258	33769385	0.510807	0	0	0.0276064	0.0509601	0	0.155369	0.0390717	-0.151202	0.0659716	0.104955	0.138513	0.255391	0.251644	-0.0511806	0	0	0	0	0	0	0	0	0	0	0	0	0	0											0	1	0	0	0.0389833	-0.00374736	0.0725409
HORVU2Hr1G015260	chr2H	33897961	33900977	41.4091	-0.432701	-0.563543	0.240128	0.0609616	0.042688	0.357606	0.293045	1.02641	-0.0205678	0.652262	0.603936	1.32128	1.57164	1.99008	0	0	0	0	0	0	0	0	0	0	0	0	0	0											0	1	0	0	0.672829	0.250357	0.624504
HORVU2Hr1G015310	chr2H	33925513	33926107	5.64785	2.51533	2.90909	1.08546	1.04811	0.0143381	0.592656	1.68888	0.990956	1.52472	0.0948599	-0.336261	-0.271876	1.40266	0.126424	0	0	0	0	0	0	0	0	0	0	0	0	0	0											0	1	0	0	-1.42986	1.67454	-1.86098
HORVU2Hr1G015320	chr2H	33946278	33946774	11.4563	-0.751105	-1.2842	0.249099	0.997166	1.10651	0.288883	-0.55989	-0.897509	-1.47261	-0.472407	0.808752	0.772554	-0.893849	-0.413837	0	0	0	0	0	0	0	0	0	0	0	0	0	0											0	1	0	0	1.0002	-1.6664	2.28136
HORVU2Hr1G015340	chr2H	34036804	34042548	505.129	0.112688	-0.139711	-0.0155435	-0.535399	-1.41271	-0.986884	0.227563	0.744335	0.254623	0.126391	-0.141065	-0.442069	1.1982	1.28915	0	0	0	0	0	0	0	0	0	0	0	0	0	0											0	1	0	0	-0.128232	1.64027	-0.395688
HORVU2Hr1G015360	chr2H	34061377	34096814	273.524	-0.922681	-1.60543	-0.0103525	0.473698	0.072342	-0.0989481	-0.672409	-0.356648	-3.05637	-2.14404	-0.977241	0.172863	-0.571888	-0.0848369	0	0	0	0	0	0	0	0	-1	0	0	0	0	0											0	1	0	0	0.912329	-0.744751	2.07913
HORVU2Hr1G015380	chr2H	34076222	34078237	131.584	-0.888783	-0.636222	-0.247088	0.565681	1.87055	0.23885	-0.822466	-0.988825	-1.47182	-0.830127	-0.269919	1.00442	-1.68859	-0.223253	0	0	0	0	0	0	0	0	0	0	0	0	0	0											0	1	0	0	0.641695	-2.69301	1.2019
HORVU2Hr1G015410	chr2H	34114980	34116686	22.9465	-0.749061	-1.31708	-0.434579	0.149096	0.740008	0.473334	-0.860788	-0.669237	-2.37961	-2.06512	-0.913432	0.700344	-0.900451	-0.442227	0	0	0	0	0	0	0	0	0	0	0	0	0	0											0	1	0	0	0.314482	-1.6008	1.46617
HORVU2Hr1G015430	chr2H	34192810	34201755	76.5362	0.647806	2.46364	0.281034	0.20003	-0.732381	-0.468619	0.8106	0.55035	2.56901	2.20224	0.305394	-1.82221	-0.279229	-0.80324	0	0	0	0	0	0	0	0	0	0	0	0	0	0											0	1	0	0	-0.366772	1.54298	-2.26361
HORVU2Hr1G015440	chr2H	34209609	34211264	0																																							0	1	0	0
HORVU2Hr1G015470	chr2H	34351990	34355573	3816.77	0.261149	0.174579	-0.0474023	-0.053154	0.930576	0.746852	-0.483507	-0.980127	-0.311755	-0.620307	-0.539488	0.165798	-1.24829	-1.56118	0	0	0	0	0	0	0	0	0	0	0	0	0	0											0	1	0	0	-0.308551	-1.41408	-0.227733
HORVU2Hr1G015480	chr2H	34360516	34363598	2340.14	0.235494	0.129883	0.0089043	-0.0334784	0.959939	0.753683	-0.502653	-0.985832	-0.363481	-0.590072	-0.526842	0.190397	-1.27219	-1.54912	0	0	0	0	0	0	0	0	0	0	0	0	0	0											0	1	0	0	-0.22659	-1.46259	-0.163361
HORVU2Hr1G015510	chr2H	34435444	34435662	0																																							0	1	0	0
HORVU2Hr1G015520	chr2H	34445410	34445730	0.0694153	0	0	-0.221487	-0.207015	0	0	0	0	0.179077	0	0	0	0	0	0	0	0	0	0	0	0	0	0	0	0	0	0	0											0	1	0	0	-0.207003	0	-0.178832
HORVU2Hr1G015530	chr2H	34445953	34446207	0																																							0	1	0	0
HORVU2Hr1G015540	chr2H	34456129	34462129	0.115062	0	0	0.15036	0.164832	0	0	0	0	0	0.0960237	0.124195	0	0	0	0	0	0	0	0	0	0	0	0	0	0	0	0	0											0	1	0	0	0.164845	0	0.193016
ENSRNA049481625	chr2H	34465607	34465668	19.322	-0.662275	-0.866871	0.00894798	-0.228196	1.14843	-0.928379	-0.815875	-2.20626	-1.9681	-1.29687	-1.32942	-0.843344	-2.80765	-2.12123	0	0	0	0	0	0	0	0	0	0	0	0	0	0											0	1	0	0	0.671223	-1.96431	0.638675
HORVU2Hr1G015560	chr2H	34471583	34471819	0																																							0	1	0	0
HORVU2Hr1G015570	chr2H	34483918	34485685	1.18463	0	0	0	0	-0.0782382	-0.0791516	0.106114	0.260462	0	0	0	0.176886	0.361239	0.5165	0	0	0	0	0	0	0	0	0	0	0	0	0	0											0	1	0	0	0	0.184352	0
HORVU2Hr1G015590	chr2H	34490417	34494150	3.91225	0	0.615006	0.869329	0.853577	-0.938111	-0.309868	0.186502	1.01718	0	0.564209	-0.157559	2.05182	3.17643	3.37887	0	0	0	0	0	0	0	0	0	0	0	0	0	0											0	1	0	0	0.960338	1.12461	0.23857
HORVU2Hr1G015620	chr2H	34556167	34558320	0																																							0	1	0	0
HORVU2Hr1G015670	chr2H	34862018	34865513	297.808	0.00619745	0.468215	0.0283211	-0.532321	-0.562984	-0.612482	0.569355	1.19693	1.24414	1.26627	0.243609	-0.148199	0.98414	1.66122	0	0	0	0	0	0	0	0	0	0	0	0	0	0											0	1	0	0	0.0221237	1.13234	-1.00054
HORVU2Hr1G015690	chr2H	34877345	34879075	280.688	0.282891	0.767166	0.386765	-0.25286	-0.449745	-0.501966	0.618761	1.23597	1.41597	1.51984	0.395942	-0.0351936	1.03331	1.70274	0	0	0	0	0	0	0	0	0	0	0	0	0	0											0	1	0	0	0.103874	1.06851	-1.02003
HORVU2Hr1G015700	chr2H	34912339	34913629	7.29227	-1.42688	-1.45357	0.07149	-1.98557	-0.0126283	-0.951785	0.240522	-0.684626	-1.49122	0.00715685	-2.02322	1.31644	1.56959	1.5836	0	0	0	0	0	0	0	0	0	0	0	0	0	0											0	1	0	0	1.49837	0.25315	-0.532003
HORVU2Hr1G015710	chr2H	34948218	34949672	0.19573	0	0	0.398259	0	0	0	0.116059	0	0	0.343922	0	0	0.0831273	0	0	0	0	0	0	0	0	0	0	0	0	0	0	0											0	1	0	0	0.412743	0.0586319	0
HORVU2Hr1G015720	chr2H	34953903	34955593	65.6264	-1.12875	-1.8212	0.519538	0.66829	0.41363	-0.00277606	0.374386	-0.171444	-2.89962	-1.25133	-0.410122	1.65234	1.61309	1.48367	0	0	0	0	0	0	0	0	0	0	0	0	0	0											0	1	0	0	1.64829	-0.0392439	2.48949
HORVU2Hr1G015740	chr2H	34991337	34992014	0.315967	-0.200408	-0.214107	0.212335	0	0	0	-0.13184	-0.0232184	-0.254745	0.157998	0	0.148445	0	0.0892225	0	0	0	0	0	0	0	0	0	0	0	0	0	0											0	1	0	0	0.412743	-0.189267	0.25499
HORVU2Hr1G015760	chr2H	35061057	35067381	70.9931	-0.286294	0.710076	0.573816	0.226561	-0.017018	-0.197742	0.716141	1.00211	1.94089	2.801	1.45738	-0.637551	0.0956082	0.562298	0	0	0	0	0	0	0	0	0	0	0	0	0	0											0	1	0	0	0.86011	0.733159	-0.483514
HORVU2Hr1G015800	chr2H	35118643	35118922	0																																							0	1	0	0
HORVU2Hr1G015830	chr2H	35276148	35279345	504.336	-0.960279	-1.63173	0.0751318	0.255435	0.969155	-0.052077	-0.883138	-1.56703	-3.44371	-2.4083	-1.55655	0.142283	-1.71001	-1.37267	0	0	0	0	0	0	0	0	-1	0	0	0	0	0											0	1	0	0	1.03541	-1.85229	1.88716
HORVU2Hr1G015850	chr2H	35441681	35443969	1291.01	-1.04055	-1.56055	0.00635847	0.947743	1.38496	0.495152	-1.32242	-1.60366	-3.56134	-2.51444	-1.05305	0.541695	-2.16568	-1.55712	0	0	0	0	0	0	0	0	-1	0	0	0	0	0											0	1	0	0	1.04691	-2.70737	2.5083
HORVU2Hr1G015870	chr2H	35714313	35715187	0.0514605	0	0	0	0	-0.0665226	-0.0879455	0	0	0	0	0	-0.0994538	0	0	0	0	0	0	0	0	0	0	0	0	0	0	0	0											0	1	0	0	0	0.0586319	0
HORVU2Hr1G015880	chr2H	35726426	35726788	0																																							0	1	0	0
HORVU2Hr1G015890	chr2H	35733047	35733166	0.0466353	0.109465	0	0	0	0	0	0	0	0	-0.151875	0	0	0	0	0	0	0	0	0	0	0	0	0	0	0	0	0	0											0	1	0	0	-0.0830535	0	0
HORVU2Hr1G015900	chr2H	35735236	35735508	0.0333459	0.04749	0	0	0	0	0	0	0	0	-0.0899001	0	0	0	0	0	0	0	0	0	0	0	0	0	0	0	0	0	0											0	1	0	0	-0.0210789	0	0
HORVU2Hr1G015920	chr2H	35751352	35751959	0.086173	0	0	0	0	0	0.0979783	-0.13184	-0.147168	0	0	0	0.148445	0	-0.0967013	0	0	0	0	0	0	0	0	0	0	0	0	0	0											0	1	0	0	0	-0.189267	0
HORVU2Hr1G015930	chr2H	35751658	35761954	344.366	-0.132057	0.649221	0.389782	0.158746	-0.283829	-0.383765	0.948308	1.16981	1.29645	1.81829	0.805979	-0.511511	0.720627	1.04207	0	0	0	0	0	0	0	0	0	0	0	0	0	0											0	1	0	0	0.521838	1.23214	-0.490475
HORVU2Hr1G015940	chr2H	35768930	35771762	378.853	0.101163	-0.256716	0.0597616	0.340166	0.592602	0.0391684	-0.0512367	-0.972835	-1.80036	-1.84176	-1.20348	-0.841428	-1.48527	-1.85343	0	0	0	0	0	0	0	0	0	0	0	0	0	0											0	1	0	0	-0.0414016	-0.643838	0.596881
HORVU2Hr1G015980	chr2H	35995922	35997339	791.877	-1.23187	-1.04363	0.619443	2.23697	0.856032	0.462011	-0.555271	-0.621961	-0.730814	1.1205	2.54979	-0.233589	-1.64489	-1.31756	0	0	0	0	0	0	0	0	0	0	0	0	0	0											0	1	0	0	1.85132	-1.4113	3.2806
HORVU2Hr1G015990	chr2H	36015099	36020485	31.4631	0.359602	1.35806	0.295357	0.488654	0.0722282	-0.106208	0.489827	0.892381	0.775614	0.71137	-0.0937904	0.148067	0.565666	1.14666	0	0	0	0	0	0	0	0	0	0	0	0	0	0											0	1	0	0	-0.0642443	0.417598	-0.869405
HORVU2Hr1G016000	chr2H	36026947	36044163	585.745	0.239795	1.21238	0.291839	0.0509295	-0.556022	-0.570978	0.513126	0.729038	2.49054	2.54258	1.32908	-0.951542	0.117606	0.348475	0	0	0	0	0	0	0	0	0	0	0	0	0	0	1	0	1	0	0	1	0	0	0	0	1	0	0	0	0.0520442	1.06915	-1.16145
HORVU2Hr1G016030	chr2H	36291375	36296055	153.924	0.718982	0.960707	0.131056	-0.647966	-1.20945	-0.837871	0.768632	1.25876	1.3494	0.761476	-0.259272	-0.276628	1.70146	1.82	0	0	0	0	0	0	0	0	0	0	0	0	0	0											0	1	0	0	-0.587925	1.97808	-1.60867
HORVU2Hr1G016040	chr2H	36315736	36327118	766.399	0.0321033	0.30769	0.10153	-0.276108	-0.892348	-0.575385	0.350829	0.787531	1.45421	1.52363	0.870409	-0.520531	0.722646	0.842385	0	0	0	0	0	0	0	0	0	0	0	0	0	0											0	1	0	0	0.0694268	1.24318	-0.583798
HORVU2Hr1G016070	chr2H	36327902	36338170	67.7079	-0.654381	-0.281285	0.35542	0.306552	-0.156328	-1.13387	0.974605	0.55011	-0.924192	0.0856094	-0.336355	-0.211057	0.919877	1.47292	0	0	0	0	0	0	0	0	0	0	0	0	0	0											0	1	0	0	1.0098	1.13093	0.587837
HORVU2Hr1G016100	chr2H	36438329	36443231	163.781	1.00575	0.630078	0.00390063	-0.310897	-0.614226	-0.215409	0.595623	0.810268	0.49843	-0.503423	-0.442545	0.0811105	1.29096	1.10679	0	0	0	0	0	0	0	0	0	0	0	0	0	0											0	1	0	0	-1.00185	1.20985	-0.940975
HORVU2Hr1G016120	chr2H	36573139	36577726	0.377785	0	0	0	0.286079	-0.127123	-0.0865714	-0.13184	-0.147168	0	0	0.252441	-0.0980797	-0.102797	-0.158676	0	0	0	0	0	0	0	0	0	0	0	0	0	0											0	1	0	0	0	-0.00471682	0.314088
HORVU2Hr1G016150	chr2H	36862653	36863404	1.95828	-0.843112	-0.468519	0.341995	0.115044	-0.586191	-1.24531	0	1.74384	-1.28629	-0.101181	-0.702725	-2.02577	-1.45792	0.963376	0	0	0	0	0	0	0	0	0	0	0	0	0	0											0	1	0	0	1.18511	0.56785	0.583563
HORVU2Hr1G016160	chr2H	36863486	36863721	0.126532	0.04749	0.0337913	-0.0355635	-0.083066	0	0	0	0	0.055128	-0.0279255	-0.0617293	0	0	0	0	0	0	0	0	0	0	0	0	0	0	0	0	0											0	1	0	0	-0.0830535	0	-0.116857
HORVU2Hr1G016180	chr2H	37025168	37025531	0																																							0	1	0	0
HORVU2Hr1G016200	chr2H	37028669	37031121	76.9194	-0.912983	-0.779021	-0.527275	0.0797034	0.312752	0.0322218	-0.122843	-0.833198	-0.606887	-0.221178	0.251837	0.563459	0.127864	-0.301961	0	0	0	0	0	0	0	0	0	0	0	0	0	0											0	1	0	0	0.385708	-0.435595	0.858724
ENSRNA049439957	chr2H	37057292	37057363	0																																							0	1	0	0
HORVU2Hr1G016220	chr2H	37058566	37058873	0.361526	0.142013	0.0937841	-0.334958	-0.477008	-0.192741	-0.256803	0.14743	0.396539	0.393463	-0.0835077	-0.177329	-0.10589	0.23428	0.547452	0	0	0	0	0	0	0	0	0	0	0	0	0	0											0	1	0	0	-0.476971	0.340171	-0.570793
HORVU2Hr1G016230	chr2H	37058883	37059634	2.40728	-1.56767	-0.706404	0.492666	0.422682	-0.319618	-0.839329	0.59746	1.72993	-1.75903	0.301307	-0.629946	-1.92313	-1.00605	0.646132	0	0	0	0	0	0	0	0	0	0	0	0	0	0											0	1	0	0	2.06034	0.917078	1.12909
HORVU2Hr1G016250	chr2H	37203313	37207738	160.054	0.154973	0.367196	0.212431	-0.3319	-0.500861	-0.417825	-0.305502	-0.276177	1.44673	1.50418	0.747631	0.713862	0.909221	0.85551	0	0	0	0	0	0	0	0	0	0	0	0	0	0											0	1	0	0	0.0574577	0.195359	-0.699096
HORVU2Hr1G016270	chr2H	37311154	37313824	169.14	0.372123	0.475981	-0.138853	-0.430024	-0.898921	-0.910306	0.412699	0.24255	0.513051	0.00207564	-0.392954	-0.168535	1.14309	0.984321	0	0	0	0	0	0	0	0	0	0	0	0	0	0											0	1	0	0	-0.510975	1.31162	-0.906005
HORVU2Hr1G016290	chr2H	37459413	37460241	5.00716	0	0	0.0494755	0.192725	0.713997	-0.070405	-0.140685	-1.68956	1.46478	1.56659	1.75861	2.15113	1.29645	0.531976	0	0	0	0	0	0	0	0	0	0	0	0	0	0											0	1	0	0	0.10181	-0.854682	0.293824
HORVU2Hr1G016300	chr2H	37480982	37483961	185.503	0.347386	0.437347	-0.168186	-0.419307	-0.891839	-0.89534	0.386469	0.231454	0.478461	-0.0371112	-0.378194	-0.179877	1.09843	0.946917	0	0	0	0	0	0	0	0	0	0	0	0	0	0											0	1	0	0	-0.515572	1.27831	-0.856654
ENSRNA049439922	chr2H	37486251	37486322	0																																							0	1	0	0
HORVU2Hr1G016310	chr2H	37725359	37727813	3.59066	0.633351	1.76294	0.370926	-0.0216516	0.0173437	0.124968	0.703349	1.71531	1.99644	1.73402	0.211844	0.297089	0.983094	1.88743	0	0	0	0	0	0	0	0	0	0	0	0	0	0											0	1	0	0	-0.262425	0.686005	-1.7846
HORVU2Hr1G016330	chr2H	37746559	37748219	6.23552	1.02248	0.545614	0.511324	1.626	-0.745055	-0.122718	-1.10242	0.756527	0.454197	-0.0569635	1.53458	-0.340286	-0.697647	0.538959	0	0	0	0	0	0	0	0	0	0	0	0	0	0											0	1	0	0	-0.511161	-0.357362	1.08038
HORVU2Hr1G016380	chr2H	37788457	37866094	119.533	1.06772	2.10696	-0.66405	0.253289	3.25369	1.79937	-0.306521	-3.12711	-0.498373	-2.23014	-2.35204	2.75084	-0.80938	-2.17565	0	0	0	0	1	0	0	-1	0	0	0	0	0	0											0	1	0	0	-1.73177	-3.56022	-1.85367
HORVU2Hr1G016410	chr2H	37872800	37873395	6.28215	1.09733	0.543698	0.510161	1.623	-0.742902	-0.122327	-1.09918	0.754917	0.452386	-0.134782	1.53169	-0.339411	-0.695689	0.537834	0	0	0	0	0	0	0	0	0	0	0	0	0	0											0	1	0	0	-0.587168	-0.356278	1.0793
HORVU2Hr1G016430	chr2H	37898249	37899191	0																																							0	1	0	0
HORVU2Hr1G016440	chr2H	37961422	37971866	864.253	-1.23701	-0.243964	0.0172055	0.0853923	0.267812	0.0384041	0.239418	-0.0250731	-0.883653	0.370561	-0.554296	-0.239283	-0.267677	-0.30276	0	0	0	0	0	0	0	0	0	0	0	0	0	0											0	1	0	0	1.25421	-0.028394	0.329356
HORVU2Hr1G016470	chr2H	38080404	38090408	271.086	0.363193	0.0974568	0.0244024	-0.308271	-0.922621	-0.583628	0.653297	1.08585	0.22328	-0.115511	-0.182448	-0.477244	1.09867	1.19224	0	0	0	0	0	0	0	0	0	0	0	0	0	0	1	2	1	0	0	2	0	0	1	1	1	0	0	0	-0.338791	1.57592	-0.405728
ENSRNA049439905	chr2H	38131342	38131414	0																																							0	1	0	0
HORVU2Hr1G016510	chr2H	38131751	38135372	558.456	0.0908189	-0.257838	-0.0334182	0.098312	0.189617	-0.0296546	-0.2106	-0.422508	0.296363	0.172126	0.652513	0.0579671	-0.342249	-0.334886	0	0	0	0	0	0	0	0	0	0	0	0	0	0											0	1	0	0	-0.124237	-0.400217	0.35615
HORVU2Hr1G016540	chr2H	38154775	38156511	1.4873	0.00964952	-0.120288	0.1774	-0.0795578	-0.265562	0.235617	-0.107023	0.496645	-0.816672	-0.648922	-0.775941	0.523325	0.681864	0.784354	0	0	0	0	0	0	0	0	0	0	0	0	0	0											0	1	0	0	0.16775	0.158538	0.0407307
HORVU2Hr1G016560	chr2H	38185760	38187559	1.80639	0.7851	0.645271	-0.436015	0.216836	0.405468	-0.587925	-0.363191	-0.380825	0.676112	-0.545003	0.247677	-0.911994	-1.68065	-0.704894	0	0	0	0	0	0	0	0	0	0	0	0	0	0											0	1	0	0	-1.22112	-0.768659	-0.428435
HORVU2Hr1G016580	chr2H	38244985	38252075	1067.6	0.408514	-0.0540864	-0.259531	-0.67176	-0.872846	-0.496746	0.226837	0.48117	-0.106065	-0.77411	-0.723738	-0.1584	0.941284	0.819517	0	0	0	0	0	0	0	0	0	0	0	0	0	0											0	1	0	0	-0.668045	1.09968	-0.617673
HORVU2Hr1G016630	chr2H	38353402	38355626	20.6366	-0.471076	0.150867	-0.479417	0.127594	1.63197	1.7377	0.413825	-0.115682	-2.11681	-2.12515	-2.14008	1.36395	0.145807	-0.489435	0	0	0	0	0	0	0	0	0	0	0	0	0	0											0	1	0	0	-0.00834099	-1.21814	-0.0232732
HORVU2Hr1G016650	chr2H	38365455	38369515	1334.3	-0.0572476	0.683687	0.194504	-0.383364	-1.26893	-1.02157	0.751604	0.960713	2.37728	2.62904	1.31023	-0.889705	1.13083	1.09258	0	0	0	0	0	0	0	0	0	0	0	0	0	0											0	1	0	0	0.251752	2.02053	-1.06705
HORVU2Hr1G016660	chr2H	38370240	38385344	153.787	-0.0166422	0.634674	0.174699	-0.125689	-0.102811	-0.14821	0.81615	1.24025	1.40638	1.59772	0.646014	-0.366677	0.552284	1.02178	0	0	0	0	0	0	0	0	0	0	0	0	0	0											0	1	0	0	0.191341	0.918961	-0.760363
HORVU2Hr1G016690	chr2H	38375230	38376231	9.59388	0.759653	0.422955	1.29676	0.999174	1.6028	0.375418	1.36502	2.02034	-0.450793	0.0863156	0.125426	-0.985597	-1.22337	0.659324	0	0	0	0	0	0	0	0	0	0	0	0	0	0											0	1	0	0	0.537108	-0.237776	0.576218
HORVU2Hr1G016720	chr2H	38577096	38579274	468.892	-0.0623957	0.403899	-0.335254	1.01801	2.39432	2.02387	-0.407007	-0.924194	-2.11158	-2.38444	-1.49747	0.982141	-1.81919	-1.96592	0	0	0	0	0	0	0	0	0	0	0	0	0	0											0	1	0	0	-0.272858	-2.80133	0.614106
HORVU2Hr1G016730	chr2H	38594120	38596404	1.29491	-0.458694	-1.25905	-0.472764	0.576075	0.704848	1.40836	-1.02118	-0.412565	-0.841208	-0.855278	0.993922	1.11784	-0.608185	-0.703088	0	0	0	0	0	0	0	0	0	0	0	0	0	0											0	1	0	0	-0.0140707	-1.72603	1.83513
HORVU2Hr1G016740	chr2H	38598092	38603699	4.94223	0.957975	1.31631	-0.620451	-0.0985139	0.108546	0.0518208	-0.85082	-0.577898	0.8845	-0.693925	-0.530319	-0.0738613	-1.03323	-0.70358	0	0	0	0	0	0	0	0	0	0	0	0	0	0											0	1	0	0	-1.57843	-0.959366	-1.41482
HORVU2Hr1G016750	chr2H	38598463	38607280	238.966	0.503693	1.29337	0.307199	-0.0117454	-0.326666	-0.0591528	0.7029	0.669871	0.913743	0.71725	-0.391367	-0.617764	0.411802	0.11126	0	0	0	0	0	0	0	0	0	0	0	0	0	0	0	1	1	0	0	1	0	0	0	0	1	0	0	0	-0.196494	1.02957	-1.30511
HORVU2Hr1G016760	chr2H	38633561	38639213	65.7662	-0.262274	0.0794678	0.411353	0.144321	-0.241782	-0.297622	-0.616336	-0.574039	-0.0908021	0.582825	-0.0259493	-0.394343	-0.768897	-0.67076	0	0	0	0	0	0	0	0	0	0	0	0	0	0											0	1	0	0	0.673627	-0.374554	0.0648528
HORVU2Hr1G016780	chr2H	38673039	38673308	0																																							0	1	0	0
HORVU2Hr1G016800	chr2H	38773848	38778001	105.698	-0.199554	-0.571877	0.315262	-0.292024	-0.800024	-0.894926	0.64401	1.3699	-0.486308	0.0285072	-0.206455	0.257711	1.70174	2.52254	0	0	0	0	0	0	0	0	0	0	0	0	0	0											0	1	0	0	0.514816	1.44403	0.279853
HORVU2Hr1G016840	chr2H	38833991	38840313	2283.8	0.261851	0.255177	-0.0590099	-0.040643	-0.664915	-0.0119313	0.147333	0.218971	0.993012	0.672151	0.697192	0.16231	0.974557	0.393212	0	0	0	0	0	0	0	0	0	0	0	0	0	0											0	1	0	0	-0.320861	0.812247	-0.29582
HORVU2Hr1G016860	chr2H	38992853	38993014	0																																							0	1	0	0
HORVU2Hr1G016910	chr2H	39089280	39089441	0																																							0	1	0	0
HORVU2Hr1G016940	chr2H	39196749	39198331	0.19945	-0.138434	-0.152133	0	0	0	0	-0.193815	-0.085193	-0.19277	0	0	0.210419	0	0.0892225	0	0	0	0	0	0	0	0	0	0	0	0	0	0											0	1	0	0	0.164845	-0.251241	0.193016
HORVU2Hr1G016990	chr2H	39239190	39244126	147.924	-0.0458084	1.0415	0.372539	-0.42276	-0.47706	-0.547821	0.583207	0.61401	2.53971	2.95805	1.07545	-0.229382	0.830885	0.932449	0	0	0	0	0	0	0	0	0	0	0	0	0	0	1	0	1	0	1	0	0	0	0	0	1	0	0	0	0.418348	1.06027	-1.46426
HORVU2Hr1G017020	chr2H	39326251	39327426	550.776	-0.864064	-1.29883	-0.376672	0.121154	0.777105	0.112492	-0.96708	-1.56087	-3.28304	-2.79565	-1.86305	1.07365	-0.670537	-0.599718	0	0	0	0	0	0	0	0	-1	0	0	0	0	0											0	1	0	0	0.487392	-1.74418	1.41999
HORVU2Hr1G017040	chr2H	39461888	39464446	0.334047	0.109465	0	0	0	-0.203628	-0.225051	-0.13184	0.185453	0	-0.151875	0	-0.11261	0	0.297893	0	0	0	0	0	0	0	0	0	0	0	0	0	0											0	1	0	0	-0.0920753	0.071788	0
HORVU2Hr1G017080	chr2H	39525466	39529833	802.119	0.598725	1.68496	0.103094	1.50231	3.1754	2.48355	-0.632231	-2.00843	-1.78123	-2.27686	-1.96387	0.567086	-3.24055	-3.9249	0	0	0	0	1	0	0	0	0	0	0	0	-1	-1											0	1	0	0	-0.495632	-3.80763	-0.182645
HORVU2Hr1G017090	chr2H	39539215	39543396	0																																							0	1	0	0
HORVU2Hr1G017100	chr2H	39544134	39546637	7.1295	-0.71032	-0.50123	0.706588	0.836155	1.46513	-0.408313	-0.277403	0.128692	-3.84588	-2.42897	-2.5085	2.3187	0.576173	2.85571	0	0	0	0	0	0	0	0	0	0	0	0	0	0											0	1	0	0	1.41691	-1.74253	1.33739
HORVU2Hr1G017120	chr2H	39553907	39556843	1255.85	-0.293185	-0.0892225	-0.0144604	0.497038	0.877185	0.648127	-0.598201	-0.591203	-0.498359	-0.219634	0.0879018	0.706188	-0.769198	-0.533143	0	0	0	0	0	0	0	0	0	0	0	0	0	0											0	1	0	0	0.278725	-1.47539	0.586261
HORVU2Hr1G017170	chr2H	39666071	39673442	1129.12	-0.111296	-0.201116	-0.0421329	-0.0254606	-0.290188	-0.236582	0.0527663	0.0139941	-0.481766	-0.412603	-0.306111	-0.187548	0.155407	0.0630288	0	0	0	0	0	0	0	0	0	0	0	0	0	0											0	1	0	0	0.0691629	0.342954	0.175656
HORVU2Hr1G017210	chr2H	39895156	39907725	409.216	-0.0937157	0.361117	0.590845	0.179837	-0.670055	-1.04285	0.746925	0.88879	0.63976	1.32432	0.45848	-0.171033	1.24595	1.76061	0	0	0	0	0	0	0	0	0	0	0	0	0	0											0	1	0	0	0.684561	1.41698	-0.18128
HORVU2Hr1G017220	chr2H	39910002	39912484	787.24	-0.412138	0.269393	-0.0443199	0.759506	2.26064	1.27658	-0.954482	-1.22576	-1.81687	-1.44906	-1.32676	1.83953	-1.37559	-0.662807	0	0	0	0	0	0	0	0	0	0	0	0	0	0											0	1	0	0	0.367818	-3.21513	0.490113
HORVU2Hr1G017240	chr2H	39981253	39984291	63.9717	0.0869148	0.2234	0.0179948	0.372219	-0.00868368	-0.443369	-0.184907	0.0802242	1.24307	1.17415	1.39189	-0.160833	-0.337057	0.36276	0	0	0	0	0	0	0	0	0	0	0	0	0	0											0	1	0	0	-0.06892	-0.176224	0.14882
HORVU2Hr1G017270	chr2H	40107707	40111565	266.745	-0.517019	-0.18116	0.578267	2.1049	0.86358	0.619814	-0.344933	-0.860495	-1.50823	-0.412949	0.777824	0.269661	-0.938852	-1.21065	0	0	0	0	0	0	0	0	0	0	0	0	0	0											0	1	0	0	1.09529	-1.20851	2.28606
HORVU2Hr1G017290	chr2H	40284521	40288387	363.084	0.109009	0.0879139	0.16182	-0.459734	-1.50729	-1.31744	0.202693	0.70362	-1.1629	-1.11009	-1.71055	-0.650193	1.05979	1.37087	0	0	0	0	0	0	0	0	0	0	0	0	0	0											0	1	0	0	0.0528116	1.70999	-0.547648
HORVU2Hr1G017300	chr2H	40313666	40315533	3921.18	-0.289892	-0.0373377	-0.209686	0.423383	2.28163	0.87131	-0.149165	-1.81684	-4.57016	-4.48996	-4.10944	0.489721	-1.94107	-2.19843	0	0	0	0	0	0	0	0	-1	-1	-1	0	0	0											0	1	0	0	0.0802057	-2.43079	0.46072
HORVU2Hr1G017310	chr2H	40342595	40343695	1745.35	-0.323305	0.00253554	-0.115006	0.661681	2.22666	0.879304	-0.113924	-1.54821	-4.68124	-4.47294	-4.02209	0.51501	-1.82558	-1.9125	0	0	0	0	0	0	0	0	-1	-1	-1	0	0	0											0	1	0	0	0.208299	-2.34059	0.659145
HORVU2Hr1G017330	chr2H	40481634	40481820	34.9664	0.200844	-0.00526943	0.357529	0.320838	-0.262667	0.632655	0.475196	-0.0502314	-3.20356	-3.04687	-2.87745	-0.702181	0.0356823	-1.38507	0	0	0	0	0	0	0	0	-1	-1	0	0	0	0											0	1	0	0	0.156685	0.737863	0.326107
HORVU2Hr1G017340	chr2H	40483162	40483377	2.85185	-2.08713	-0.243397	0.181175	2.08341	1.89203	1.19017	-0.4945	-0.551248	-1.94985	0.318458	0.376957	1.08728	-1.29925	-0.654136	0	0	0	0	0	0	0	0	0	0	0	0	0	0											0	1	0	0	2.26831	-2.38653	2.32681
HORVU2Hr1G017350	chr2H	40851300	40853415	38.2137	-0.811662	-0.80415	-0.454903	-0.14225	0.791735	-0.0371631	-0.561009	-1.91619	-2.16351	-1.80675	-1.50161	-0.232072	-1.58481	-2.11109	0	0	0	0	0	0	0	0	0	0	0	0	0	0											0	1	0	0	0.356759	-1.35274	0.6619
HORVU2Hr1G017360	chr2H	40902535	40902992	5.21276	-0.820251	-0.883833	-1.17339	0.280866	1.11874	0.172533	-1.48352	-0.207548	-1.81915	-2.17229	-0.654449	-0.873747	-3.476	-1.25383	0	0	0	0	0	0	0	0	0	0	0	0	0	0											0	1	0	0	-0.353137	-2.60226	1.1647
HORVU2Hr1G017370	chr2H	41249925	41252008	40.0772	-0.674163	-0.581339	-0.750195	-0.289593	0.180883	-0.117911	-0.811291	-1.31159	-2.29106	-2.36709	-1.99931	-0.238301	-1.23048	-1.43198	0	0	0	0	0	0	0	0	0	0	0	0	0	0											0	1	0	0	-0.0760315	-0.992174	0.291747
HORVU2Hr1G017380	chr2H	41571285	41572514	1.99528	-0.570107	-0.618027	-0.477743	-0.402382	-1.18588	-1.36528	-0.64096	-0.00631223	-2.05939	-1.96702	-1.84374	-0.372611	0.17231	0.986356	0	0	0	0	0	0	0	0	0	0	0	0	0	0											0	1	0	0	0.0923647	0.54492	0.215645
ENSRNA049483986	chr2H	41604758	41604895	0																																							0	1	0	0
ENSRNA049483976	chr2H	41604917	41604960	0																																							0	1	0	0
ENSRNA049483984	chr2H	41607400	41607520	0																																							0	1	0	0
HORVU2Hr1G017400	chr2H	41955172	41958298	2286.69	-0.325634	0.0362358	-0.309173	0.280659	1.44281	0.594775	-0.470477	-1.17134	-2.35632	-2.33986	-2.11189	0.558056	-1.35523	-1.20806	0	0	0	0	0	0	0	0	0	0	0	0	0	0											0	1	0	0	0.0164609	-1.91328	0.244423
HORVU2Hr1G017410	chr2H	42072371	42072550	0																																							0	1	0	0
HORVU2Hr1G017420	chr2H	42073835	42075166	2983.55	-1.00235	-0.02351	-0.089118	-0.372183	0.775941	0.443127	-0.551339	-0.426125	-0.875449	0.0377811	-1.22412	-0.174152	-1.50143	-1.0434	0	0	0	0	0	0	0	0	0	0	0	0	0	0											0	1	0	0	0.91323	-1.32728	-0.348673
HORVU2Hr1G017430	chr2H	42195150	42195450	0																																							0	1	0	0
HORVU2Hr1G017440	chr2H	42198279	42200868	24.9902	-1.96288	-1.92052	0.109211	0.872969	-1.702	-1.25043	-0.627326	-0.668669	-0.837179	1.23492	1.95631	0.373032	1.4477	0.954791	0	0	0	0	0	0	0	0	0	0	0	0	0	0											0	1	0	0	2.07209	1.07467	2.79349
HORVU2Hr1G017450	chr2H	42236597	42263706	13212.7	-0.378216	-0.176584	0.223054	0.666844	0.912603	0.465976	-0.314784	0.212812	0.11558	0.71685	0.959008	1.00447	-0.222918	0.751305	0	0	0	0	0	0	0	0	0	0	0	0	0	0											0	1	0	0	0.60127	-1.22739	0.843429
HORVU2Hr1G017460	chr2H	42269829	42271962	115.751	-0.811207	-0.128439	0.55504	1.6358	1.45929	1.57682	-0.549551	-0.871005	-3.27903	-1.91279	-1.51479	0.817512	-1.19133	-1.63031	0	0	0	0	0	0	0	0	-1	0	0	0	0	0											0	1	0	0	1.36625	-2.00884	1.76424
HORVU2Hr1G017470	chr2H	42672748	42676096	155.284	-1.05971	-0.55233	-0.0253414	1.58421	0.496466	0.569495	-0.482183	-0.904958	-2.37642	-1.34205	-0.239876	0.13476	-0.843889	-1.33969	0	0	0	0	0	0	0	0	0	0	0	0	0	0											0	1	0	0	1.03437	-0.97865	2.13654
HORVU2Hr1G017490	chr2H	42963468	42967282	1428.9	-0.0434256	0.0303128	0.118996	0.0624313	-0.641164	-0.214692	-0.00549986	0.315877	0.18072	0.343141	0.212838	-0.224225	0.411439	0.306343	0	0	0	0	0	0	0	0	0	0	0	0	0	0											0	1	0	0	0.162421	0.635664	0.0321185
HORVU2Hr1G017500	chr2H	42991494	42992629	0																																							0	1	0	0
HORVU2Hr1G017530	chr2H	43736987	43739127	0																																							0	1	0	0
HORVU2Hr1G017580	chr2H	44008016	44008114	0																																							0	1	0	0
HORVU2Hr1G017630	chr2H	44360018	44363659	690.254	0.379361	-0.0209098	0.132744	-0.555807	0.238717	-0.125714	0.460494	0.0103711	-0.28636	-0.532977	-0.821257	-0.135483	0.0862938	0.000601333	0	0	0	0	0	0	0	0	0	0	0	0	0	0											0	1	0	0	-0.246617	0.221777	-0.534897
HORVU2Hr1G017640	chr2H	44368005	44369998	2.24805	-0.147154	1.41771	0	0	0.623068	1.23735	-0.0806842	-0.546248	-0.811117	-0.584595	-2.10168	0.9441	0.240348	-0.839495	0	0	0	0	0	0	0	0	0	0	0	0	0	0											0	1	0	0	0.226522	-0.703752	-1.29057
HORVU2Hr1G017650	chr2H	44378397	44383667	818.489	-0.189212	-0.425853	0.242955	-0.232847	-0.871496	-0.511114	-0.242231	-0.0893603	0.545649	0.977816	0.738655	-1.3824	-0.753137	-0.960647	0	0	0	0	0	0	0	0	0	0	0	0	0	0											0	1	0	0	0.432167	0.629264	0.193006
HORVU2Hr1G017680	chr2H	44517552	44540933	98.3981	-0.0963012	0.431653	0.410589	0.427352	1.03544	0.317231	0.147174	0.306769	0.814786	1.32168	0.810486	0.447167	-0.441095	0.436706	0	0	0	0	0	0	0	0	0	0	0	0	0	0											0	1	0	0	0.50689	-0.888262	-0.00430029
HORVU2Hr1G017710	chr2H	44534793	44535233	0.0538023	0	0	-0.0355635	-0.0210913	-0.0665226	-0.0879455	0	0	-0.00684666	0	0	-0.0994538	0	0	0	0	0	0	0	0	0	0	0	0	0	0	0	0											0	1	0	0	-0.0210789	0.0586319	0.00709201
HORVU2Hr1G017720	chr2H	44541762	44544834	4.70135	0.0672791	-0.792164	-1.63655	-1.03245	1.56362	0.401833	-1.6624	-0.25426	-0.545134	-2.24897	-0.785416	1.33646	-1.88957	0.680365	0	0	0	0	0	0	0	0	0	0	0	0	0	0											0	1	0	0	-1.70383	-3.22603	-0.240282
HORVU2Hr1G017740	chr2H	44646750	44648862	36.7442	-0.803908	-0.253779	-0.103219	1.77097	1.51633	1.54455	-0.707317	-0.507853	-2.17787	-1.47718	-0.153119	2.61607	0.392431	0.563668	0	0	0	0	0	0	0	0	0	0	0	0	0	0											0	1	0	0	0.700689	-2.22364	2.02475
HORVU2Hr1G017760	chr2H	44783286	44876122	810.867	-0.135218	-0.166718	0.0873244	-0.24464	-0.534567	-0.588066	0.381688	0.905721	-0.0275829	0.194959	-0.105504	-0.732657	0.183598	0.761131	0	0	0	0	0	0	0	0	0	0	0	0	0	0	1	1	0	0	0	0	1	0	0	0	1	0	0	0	0.222542	0.916255	-0.0779211
HORVU2Hr1G017770	chr2H	44843968	44851292	11.7668	-1.14609	-0.441163	0.634914	-0.913119	-1.23248	-1.29123	0.157072	0.440786	-0.11433	1.66667	-0.586287	-0.591001	0.798554	1.14101	0	0	0	0	0	0	0	0	0	0	0	0	0	0											0	1	0	0	1.781	1.38956	-0.471957
HORVU2Hr1G017780	chr2H	44860590	44862708	1902.48	-0.343211	-0.349362	-0.111818	0.258308	0.397599	0.381803	-0.13086	-0.858195	0.157253	0.388646	0.764923	0.150086	-0.378372	-1.08991	0	0	0	0	0	0	0	0	0	0	0	0	0	0											0	1	0	0	0.231393	-0.528458	0.60767
HORVU2Hr1G017790	chr2H	44928529	44935273	115.881	0.452036	1.06238	0.00624566	-0.183482	-0.56365	-0.862147	0.842759	1.08915	2.00612	1.56033	0.760264	-1.04168	0.364729	0.909618	0	0	0	0	0	0	0	0	0	0	0	0	0	0											0	1	0	0	-0.44579	1.40641	-1.24586
HORVU2Hr1G017820	chr2H	45102214	45108975	614.789	0.609634	0.523289	-0.0670864	-0.262593	-0.415927	-0.0304029	0.252883	0.119518	0.676009	-0.000711322	-0.109874	-0.0695735	0.599237	0.0803478	0	0	0	0	0	0	0	0	0	0	0	0	0	0											0	1	0	0	-0.67672	0.66881	-0.785883
HORVU2Hr1G017860	chr2H	45493838	45497689	0.0404931	0	0	-0.0975381	-0.083066	0	0	0	0	0.055128	0	0	0	0	0	0	0	0	0	0	0	0	0	0	0	0	0	0	0											0	1	0	0	-0.0830535	0	-0.0548826
HORVU2Hr1G017880	chr2H	45562757	45571598	147.192	0.25654	0.196167	0.0603132	-0.145798	-1.55542	-0.960286	0.854226	1.57304	0.161994	-0.0342328	-0.179971	-0.241234	2.16842	2.2921	0	0	0	0	0	0	0	0	0	0	0	0	0	0											0	1	0	0	-0.196227	2.40965	-0.341965
HORVU2Hr1G017900	chr2H	45565224	45565952	16.3398	-0.483015	0.661179	1.03464	0.768362	-0.729566	-0.541866	0.652206	1.82083	-1.0357	0.481951	-0.928521	0.331573	1.71334	2.69427	0	0	0	0	0	0	0	0	0	0	0	0	0	0											0	1	0	0	1.51765	1.38177	0.107183
HORVU2Hr1G017910	chr2H	45628813	45630703	105.515	0.541692	0.0571104	-0.0752367	0.768328	1.72949	1.72611	-1.06835	-1.05429	-1.91999	-2.53692	-1.20878	2.10525	-0.692598	-0.675144	0	0	0	0	0	0	0	0	0	0	0	0	0	0											0	1	0	0	-0.616929	-2.79785	0.711218
HORVU2Hr1G017920	chr2H	45631775	45634058	3230.05	-0.24965	-0.642339	-0.247155	0.0493184	0.327666	0.224728	-0.0481233	-0.391934	-2.46621	-2.46372	-1.77456	0.485359	0.10957	-0.131303	0	0	0	0	0	0	0	0	0	0	0	0	0	0											0	1	0	0	0.00249541	-0.37579	0.691657
HORVU2Hr1G017940	chr2H	45652757	45657556	0																																							0	1	0	0
HORVU2Hr1G017950	chr2H	45679561	45680542	67.4649	-0.357712	0.501783	-0.214037	1.08418	1.23441	1.29219	-0.477361	-1.06305	-1.68755	-1.54387	-1.10516	0.523296	-1.18847	-1.83194	0	0	0	0	0	0	0	0	0	0	0	0	0	0											0	1	0	0	0.143675	-1.71177	0.582392
HORVU2Hr1G017960	chr2H	45685755	45696060	77.2068	0.443303	0.241538	0.0108647	-0.456253	-1.40992	-1.02686	0.334221	0.562605	0.440261	0.00782196	-0.257531	-0.457792	1.28635	1.13168	0	0	0	0	0	0	0	0	0	0	0	0	0	0											0	1	0	0	-0.432439	1.74414	-0.697792
HORVU2Hr1G018050	chr2H	45699650	45700323	0																													0	2	2	0	0	0	2	0	2	2	1	0	0	0
HORVU2Hr1G018060	chr2H	45704448	45704861	5.79295	-0.522174	-0.883778	0.897066	0.1011	1.42112	0.780439	1.69548	2.18961	-1.60693	-0.187695	-0.622056	-1.8845	-1.61014	-0.475323	0	0	0	0	0	0	0	0	0	0	0	0	0	0											0	1	0	0	1.41924	0.274359	0.984878
HORVU2Hr1G018070	chr2H	45705685	45707202	0.136259	0	0	0	0	0.181376	0	0.116059	0	0	0	0	0	-0.0408219	0	0	0	0	0	0	0	0	0	0	0	0	0	0	0											0	1	0	0	0	-0.0653173	0
ENSRNA049483988	chr2H	45708315	45708473	0																																							0	1	0	0
HORVU2Hr1G018080	chr2H	45733139	45733600	1.77645	0	0	0	0	0.528657	0.771566	-1.15799	-1.52524	0	0	0	0.383981	-1.30267	-1.91282	0	0	0	0	0	0	0	0	0	0	0	0	0	0											0	1	0	0	0	-1.68665	0
HORVU2Hr1G018100	chr2H	45769414	45769894	0.149965	0	0	0	0.288782	0	0	0.116059	0	0	0	0.248144	0	0.0831273	0	0	0	0	0	0	0	0	0	0	0	0	0	0	0											0	1	0	0	0	0.0586319	0.316965
HORVU2Hr1G018110	chr2H	45802766	45803452	0.205588	0	0	-0.0975381	-0.083066	0	0	-0.00789068	-0.0232184	0.055128	0	0	0.148445	0.0831273	0.0892225	0	0	0	0	0	0	0	0	0	0	0	0	0	0											0	1	0	0	-0.0830535	-0.0653173	-0.0548826
HORVU2Hr1G018140	chr2H	45861962	45863520	0.213014	0	0.219715	0	0	-0.0665226	-0.0879455	-0.13184	-0.147168	0	0	-0.247653	0.0244954	0	0	0	0	0	0	0	0	0	0	0	0	0	0	0	0											0	1	0	0	0	-0.0653173	-0.178832
HORVU2Hr1G018160	chr2H	46066358	46066633	0																																							0	1	0	0
HORVU2Hr1G018170	chr2H	46067906	46068800	5.54216	-0.365727	0.465488	-0.197531	-0.964593	-0.17753	0.481162	2.55635	3.05286	0.736844	0.90504	-0.693237	-0.959999	1.77389	1.6117	0	0	0	0	0	0	0	0	0	0	0	0	0	0											0	1	0	0	0.168196	2.73388	-1.43008
HORVU2Hr1G018180	chr2H	46081232	46083675	0.799384	0.300299	0	0.360087	1.05613	0	0	0.282547	0.353049	0.208729	0.268517	1.33503	0.461591	0.599621	0.745513	0	0	0	0	0	0	0	0	0	0	0	0	0	0											0	1	0	0	0.0597881	0.138029	1.12631
HORVU2Hr1G018190	chr2H	46144750	46150418	2005.7	-0.557906	-0.692261	0.0368588	0.308032	0.708863	0.2096	-0.444879	-0.0247645	-1.61674	-1.02197	-0.616444	0.470123	-0.683618	0.235759	0	0	0	0	0	0	0	0	0	0	0	0	0	0											0	1	0	0	0.594765	-1.15374	1.00029
HORVU2Hr1G018230	chr2H	46228150	46229709	0																																							0	1	0	0
HORVU2Hr1G018250	chr2H	46347324	46349248	8.14258	0.416072	0.894765	-0.416027	-0.0349092	-0.541212	-0.388883	0.80066	1.81248	1.62832	0.796225	0.698651	-0.217902	1.12397	1.98346	0	0	0	0	0	0	0	0	0	0	0	0	0	0											0	1	0	0	-0.8321	1.34187	-0.929674
HORVU2Hr1G018260	chr2H	46418009	46420906	2372.81	-0.161341	0.457295	0.510647	-0.0854296	-1.75711	-1.05766	0.264035	0.590786	2.66423	3.33622	2.1215	-0.78023	1.24091	0.868221	0	0	0	0	0	0	0	0	0	1	0	0	0	0											0	1	0	0	0.671988	2.02114	-0.542725
HORVU2Hr1G018290	chr2H	46506763	46507957	0																																							0	1	0	0
HORVU2Hr1G018300	chr2H	46614790	46616212	1736.42	-0.244076	0.414647	0.4979	-0.172343	-1.77972	-1.05848	0.277582	0.647218	2.64379	3.38577	2.0568	-0.820398	1.2369	0.885298	0	0	0	0	0	0	0	0	0	1	0	0	0	0											0	1	0	0	0.741976	2.0573	-0.58699
HORVU2Hr1G018310	chr2H	46651827	46652307	0																																							0	1	0	0
HORVU2Hr1G018320	chr2H	46652605	46653276	0																																							0	1	0	0
HORVU2Hr1G018340	chr2H	46669153	46706691	45374.2	-0.422435	0.0895606	-0.123018	0.654616	2.2103	1.32532	-0.731139	-1.45661	-2.53856	-2.23914	-1.97351	2.05736	-0.884072	-0.724557	0	0	0	0	0	0	0	0	0	0	0	0	0	0											0	1	0	0	0.299417	-2.94144	0.565055
HORVU2Hr1G018370	chr2H	46757573	46758175	40.381	-1.46323	0.218346	0.124937	0.367541	0.993054	-0.0483904	-0.974533	-1.72046	-0.728964	0.8592	-0.579769	0.607641	-1.35995	-1.06442	0	0	0	0	0	0	0	0	0	0	0	0	0	0											0	1	0	0	1.58816	-1.96759	0.149195
ENSRNA049437710	chr2H	46831455	46831536	0																																							0	1	0	0
HORVU2Hr1G018380	chr2H	46831974	46835084	394.819	0.390628	1.06421	0.151566	-0.161084	-0.433666	-0.200478	0.14882	0.164003	2.09826	1.8592	0.872964	-0.854112	-0.271627	-0.489631	0	0	0	0	0	0	0	0	0	0	0	0	0	0											0	1	0	0	-0.239062	0.582486	-1.2253
HORVU2Hr1G018390	chr2H	46852435	46854427	183.492	-1.1813	0.147617	-0.175788	0.82051	1.77139	0.483709	-0.352758	-1.62118	-0.848162	0.157351	-0.175269	0.678061	-1.44609	-1.42683	0	0	0	0	0	0	0	0	0	0	0	0	0	0	1	0	1	0	0	1	0	0	0	0	1	0	0	0	1.00551	-2.12415	0.672893
HORVU2Hr1G018410	chr2H	46911860	46912514	0.640361	0.11667	0	0	0	0.539149	0	0	0.418859	0	-0.150251	0	0	-0.531137	0.40735	0	0	0	0	0	0	0	0	0	0	0	0	0	0											0	1	0	0	-0.115476	-0.535494	0
HORVU2Hr1G018420	chr2H	46946217	46946431	0																																							0	1	0	0
HORVU2Hr1G018430	chr2H	47175253	47445584	120.306	0.229503	-1.96186	-1.28785	0.662853	0.040542	-0.995417	-1.9323	-1.31776	-1.73247	-3.24982	0.892237	-1.35372	-3.32656	-1.67606	0	0	0	0	0	0	0	0	0	-1	0	0	-1	0											0	1	0	0	-1.51735	-1.97284	2.62471
HORVU2Hr1G018440	chr2H	47246040	47247612	41.227	-0.0241947	-0.874345	0.599505	1.07354	-0.0092636	0.11328	-0.582109	0.378381	-1.34499	-0.721287	0.602903	-1.19984	-1.77269	-0.934743	0	0	0	0	0	0	0	0	0	0	0	0	0	0											0	1	0	0	0.623699	-0.572845	1.94789
HORVU2Hr1G018460	chr2H	47254574	47254864	0																																							0	1	0	0
HORVU2Hr1G018470	chr2H	47269327	47271020	378.313	-1.44143	-0.449239	-0.237382	1.61714	0.602138	0.62596	-2.2997	-1.88583	1.92696	3.13101	3.99334	2.43687	-0.464968	-0.0749231	0	0	0	0	0	0	0	0	0	1	1	0	0	0											0	1	0	0	1.20405	-2.90184	2.06638
HORVU2Hr1G018480	chr2H	47285787	47287644	208.336	0.720322	-0.591345	0.172324	0.411465	-0.387836	-1.01118	-0.93101	-0.596443	2.02065	1.47265	3.02346	-1.43689	-1.98006	-1.02215	0	0	0	0	0	0	0	0	0	0	1	0	0	0	1	0	1	0	1	0	0	0	0	0	1	0	0	0	-0.547998	-0.543174	1.00281
HORVU2Hr1G018500	chr2H	47310440	47311222	0																																							0	1	0	0
HORVU2Hr1G018510	chr2H	47448285	47449869	7.38938	-0.160639	-0.928414	0.493926	0.929728	-1.31268	-1.05832	-0.716105	0.335495	1.06443	1.71899	2.92257	-1.33608	-0.739508	0.0577345	0	0	0	0	0	0	0	0	0	0	0	0	0	0											0	1	0	0	0.654565	0.596574	1.85814
HORVU2Hr1G018520	chr2H	47497210	47498916	270.132	-1.25829	-1.20454	-0.307629	0.910449	-0.0528108	-0.240371	-1.21623	-0.764289	-0.714215	0.236442	1.40077	-0.400873	-1.5643	-0.924792	0	0	0	0	0	0	0	0	0	0	0	0	0	0											0	1	0	0	0.950657	-1.16342	2.11498
HORVU2Hr1G018530	chr2H	47506526	47508021	0.474673	-0.138434	-0.152133	-0.0890586	0.0493628	0.428718	0	0	0	-0.0773008	0	0.124195	0	-0.41267	0	0	0	0	0	0	0	0	0	0	0	0	0	0	0											0	1	0	0	0.0493753	-0.436609	0.201495
HORVU2Hr1G018540	chr2H	47507470	47525609	1.67439	-0.777377	-0.346003	-0.56286	0.212438	0.074233	-0.134904	1.21551	1.83583	-0.329294	-0.114777	0.229147	-0.215769	0.925511	1.75496	0	0	0	0	0	0	0	0	0	0	0	0	0	0											0	1	0	0	0.214517	1.14128	0.558441
HORVU2Hr1G018550	chr2H	47576914	47578461	5.21086	0.335489	2.17569	0.117254	1.08514	2.27377	1.39862	-1.06109	-2.16264	0.139673	-0.0785624	-0.950875	2.25916	-1.07569	-1.3021	0	0	0	0	0	0	0	0	0	0	0	0	0	0											0	1	0	0	-0.218235	-3.33486	-1.09055
HORVU2Hr1G018570	chr2H	47631984	47633597	5.45989	-0.658779	-0.861198	0.75573	0.397308	2.827	1.83064	1.00711	0	-0.93005	0.484459	0.328456	-0.413812	-2.2337	-2.4185	0	0	0	0	0	0	0	0	0	0	0	0	0	0											0	1	0	0	1.41451	-1.81989	1.25851
HORVU2Hr1G018600	chr2H	47773376	47775172	1246.56	-0.439583	0.0945253	-0.144291	1.1947	1.7458	1.07768	-0.554101	-0.26332	-2.24507	-1.94978	-1.1449	0.0834219	-2.21648	-1.25758	0	0	0	0	0	0	0	0	0	0	0	0	0	0	0	3	3	0	2	1	0	0	3	3	1	0	0	0	0.295292	-2.2999	1.10018
HORVU2Hr1G018610	chr2H	47902219	47907181	0																																							0	1	0	0
HORVU2Hr1G018620	chr2H	47910091	47911706	0																													1	0	1	0	0	0	1	0	0	0	1	0	0	0
HORVU2Hr1G018660	chr2H	48161979	48162830	0																																							0	1	0	0
HORVU2Hr1G018670	chr2H	48163736	48164707	6.3528	0.837539	0.0893507	0	0	1.95441	1.60385	-0.898528	-1.42266	-2.59877	-3.30929	-2.48708	2.42001	-0.432932	-0.606493	0	0	0	0	0	0	0	0	0	0	0	0	0	0											0	1	0	0	-0.710521	-2.85294	0.111688
HORVU2Hr1G018680	chr2H	48165110	48165685	24.5612	-0.0580247	-0.557211	0	0	0.106728	0.170613	0	0	-2.94878	-2.88297	-2.37785	-0.0692763	-0.178252	-0.247674	0	0	0	0	0	0	0	0	0	0	0	0	0	0											0	1	0	0	0.0658073	-0.108976	0.57093
HORVU2Hr1G018700	chr2H	48168721	48172080	9234.46	0.347197	0.338544	-0.0986373	-0.334252	-0.673386	-0.333256	0.148983	0.479312	0.770633	0.324798	0.0978372	-0.972188	-0.149819	-0.15962	0	0	0	0	0	0	0	0	0	0	0	0	0	0											0	1	0	0	-0.445834	0.822369	-0.672796
HORVU2Hr1G018710	chr2H	48192332	48198287	0.687573	0.245639	0.705947	-0.152651	-0.402509	0.877274	0.240874	1.27519	0.433669	0.25355	-0.144739	-0.854906	-0.150531	0.247383	0.0422637	0	0	0	0	0	0	0	0	0	0	0	0	0	0											0	1	0	0	-0.398289	0.397914	-1.10846
HORVU2Hr1G018720	chr2H	48192628	48203110	463.502	-0.231588	0.453454	0.297899	0.265266	-0.111925	-0.354314	0.613897	0.815787	0.232748	0.762235	0.0445599	0.267001	0.992822	1.4371	0	0	0	0	0	0	0	0	0	0	0	0	0	0	0	1	1	0	1	0	0	0	1	1	1	0	0	0	0.529487	0.725821	-0.188188
HORVU2Hr1G018730	chr2H	48227816	48231827	295.833	0.246508	0.450639	-0.296793	0.448929	0.601556	0.26355	-0.516839	-0.35136	0.919288	0.375987	0.917577	0.0287903	-1.0896	-0.58612	0	0	0	0	0	0	0	0	0	0	0	0	0	0											0	1	0	0	-0.543301	-1.11839	-0.00171086
HORVU2Hr1G018750	chr2H	48363119	48364588	0																																							0	1	0	0
HORVU2Hr1G018760	chr2H	48369980	48371512	0.273291	0.109465	0	0	0	0.181156	-0.0881657	-0.13184	-0.147168	0	-0.151875	0	0.0242752	-0.28872	0	0	0	0	0	0	0	0	0	0	0	0	0	0	0											0	1	0	0	-0.0830535	-0.312996	0
HORVU2Hr1G018800	chr2H	48447855	48449555	40.8569	0.185644	-0.118535	-0.12527	0.282247	-0.644488	-0.0516926	-0.387344	0.219244	-0.0663907	-0.377304	0.334391	0.414106	0.67125	0.685042	0	0	0	0	0	0	0	0	0	0	0	0	0	0											0	1	0	0	-0.310913	0.257144	0.400782
HORVU2Hr1G018810	chr2H	48451647	48454988	0.0637844	0	0	0	0	0	0.159953	0	0	0	0	0	0	0	-0.158676	0	0	0	0	0	0	0	0	0	0	0	0	0	0											0	1	0	0	0	0	0
HORVU2Hr1G018820	chr2H	48473942	48476008	16796.2	-0.0233708	-0.228663	-0.150942	0.151903	0.392183	0.233687	-0.128834	-0.184243	-0.848808	-0.97638	-0.468242	0.321553	-0.199463	-0.0963773	0	0	0	0	0	0	0	0	0	0	0	0	0	0											0	1	0	0	-0.127572	-0.521016	0.380566
HORVU2Hr1G018830	chr2H	48476355	48477634	752.479	1.31461	2.03001	0.341229	1.28491	2.49209	2.17661	0.316985	-0.980426	-2.84112	-3.8145	-3.58623	2.53023	0.355127	-0.626805	0	0	0	0	0	0	0	0	0	-1	-1	0	0	0											0	1	0	0	-0.973378	-2.1751	-0.745105
HORVU2Hr1G018840	chr2H	48669058	48669813	2308.22	-0.0549041	-0.07155	0.0135781	0.781946	0.45408	0.50787	0.156226	0.447027	-0.900711	-0.832228	-0.0472145	0.397463	0.0996091	0.33662	0	0	0	0	0	0	0	0	0	0	0	0	0	0											0	1	0	0	0.0684823	-0.297854	0.853496
HORVU2Hr1G018850	chr2H	48692183	48693309	0																																							0	1	0	0
HORVU2Hr1G018880	chr2H	48779919	48780146	0																																							0	1	0	0
HORVU2Hr1G018890	chr2H	48784409	48785774	62.7419	0.0809888	-0.557557	-0.0990646	0.558451	0.137027	0.141058	0.403237	0.0907838	-1.92147	-2.10152	-0.805462	-0.289083	-0.0228731	-0.339358	0	0	0	0	0	0	0	0	0	0	0	0	0	0											0	1	0	0	-0.180053	0.26621	1.11601
HORVU2Hr1G018900	chr2H	48792636	48793097	54.8226	-0.902865	-1.91574	-0.0326562	1.48245	0.955319	-0.127953	-0.328843	-1.65198	-2.77797	-1.90776	0.620228	-0.532796	-1.81696	-2.05682	0	0	0	0	0	0	0	0	0	0	0	0	0	0											0	1	0	0	0.870209	-1.28416	3.39819
HORVU2Hr1G018920	chr2H	48894702	48900515	35.2035	-0.795171	-0.472769	0.368738	0.289731	-1.33779	0.522201	-0.304413	0.131727	2.45505	3.61895	3.21755	-0.328971	0.704409	-0.719445	0	0	0	0	0	0	0	0	0	1	1	0	0	0											0	1	0	0	1.16391	1.03338	0.7625
HORVU2Hr1G018970	chr2H	48986802	49009410	421.138	-0.922392	-1.56717	-0.287524	0.89174	1.1447	0.446069	-0.990817	-1.55949	-2.41342	-1.77855	0.0454968	0.264814	-1.8707	-1.74075	0	0	0	0	0	0	0	0	0	0	0	0	0	0											0	1	0	0	0.634868	-2.13551	2.45891
ENSRNA049483982	chr2H	49040319	49040456	0.0221871	0	0	0	0	0	0	0.0540839	0	0	0	0	0	0.0211527	0	0	0	0	0	0	0	0	0	0	0	0	0	0	0											0	1	0	0	0	-0.00334272	0
ENSRNA049483980	chr2H	49041126	49041263	0.0221871	0	0	0	0	0	0	0.0540839	0	0	0	0	0	0.0211527	0	0	0	0	0	0	0	0	0	0	0	0	0	0	0											0	1	0	0	0	-0.00334272	0
HORVU2Hr1G019010	chr2H	49151484	49164117	65.7188	-0.0364483	-0.0133937	0.511818	0.306259	-1.40354	0.390996	-0.358216	0.287233	2.73885	3.28712	3.0585	-0.45982	0.585508	-0.563583	0	0	0	0	0	0	0	0	0	1	1	0	0	0											0	1	0	0	0.548267	1.04533	0.319653
HORVU2Hr1G019060	chr2H	49426156	49428040	0.473967	-0.339396	-0.221346	0.172445	0.206884	-0.0848921	0.0584308	-0.171156	-0.0275104	-0.382036	0.129805	0.0461946	0.0390214	0	-0.0469198	0	0	0	0	0	0	0	0	0	0	0	0	0	0											0	1	0	0	0.511841	-0.0862635	0.428231
HORVU2Hr1G019070	chr2H	49650995	49653322	200.227	-0.50726	-0.112517	-0.0616608	0.511866	0.881742	0.344682	-0.747921	-0.900836	0.0630346	0.508634	0.687418	1.84203	0.212363	0.596508	0	0	0	0	0	0	0	0	0	0	0	0	0	0	0	2	2	0	0	0	2	0	2	2	1	0	0	0	0.445599	-1.62966	0.624384
HORVU2Hr1G019090	chr2H	49662635	49665552	601.043	-0.683262	1.73085	-1.09205	-0.508551	-1.18449	-0.891123	0.69598	0.967561	5.13243	4.72364	2.89303	2.21327	4.09374	4.07196	0	0	0	0	0	0	0	0	1	1	0	0	1	1											0	1	0	0	-0.408791	1.88047	-2.2394
HORVU2Hr1G019120	chr2H	49745328	49756195	6.82608	-1.9458	-0.538184	0.372542	-0.214742	-1.25599	0.302556	0.038894	-0.106644	0.167342	2.48568	0.490784	0.639847	1.93473	0.230647	0	0	0	0	0	0	0	0	0	0	0	0	0	0	0	2	2	0	1	0	1	0	1	1	1	0	0	0	2.31834	1.29489	0.323441
HORVU2Hr1G019150	chr2H	49877271	49885357	33.7415	-1.39792	-0.454188	-0.199393	0.00692564	-0.813083	-0.988091	-0.0880208	0.669046	1.43831	2.63683	1.89942	0.368121	1.09318	2.02526	0	0	0	0	0	0	0	0	0	0	0	0	0	0											0	1	0	0	1.19852	0.725062	0.461114
HORVU2Hr1G019160	chr2H	49900277	49901429	12864.3	-0.506891	-0.352102	-0.322303	0.249692	1.3207	0.475563	-0.556467	-0.883696	-1.2559	-1.07131	-0.654104	0.572687	-1.30448	-0.786572	0	0	0	0	0	0	0	0	0	0	0	0	0	0											0	1	0	0	0.184589	-1.87717	0.601794
HORVU2Hr1G019170	chr2H	49950621	49952611	0																																							0	1	0	0
HORVU2Hr1G019180	chr2H	49983664	49990811	4.41057	1.06964	1.73271	-0.0798831	-0.250429	-1.29857	-0.280847	0.379488	1.46647	2.80349	1.65396	0.82035	-0.0687064	1.60935	1.67861	0	0	0	0	0	0	0	0	0	0	0	0	0	0											0	1	0	0	-1.14953	1.67806	-1.98314
HORVU2Hr1G019190	chr2H	49984123	49992025	414.594	0.495875	0.0319876	0.223043	-0.281801	-1.07568	-0.514793	0.0578394	0.180339	0.150718	-0.122113	-0.16307	-0.399197	0.734323	0.295935	0	0	0	0	0	0	0	0	0	0	0	0	0	0											0	1	0	0	-0.272831	1.13352	-0.313789
HORVU2Hr1G019200	chr2H	49992903	49998216	743.461	0.507414	0.383656	-0.0124574	-0.338297	-1.3455	-0.393212	0.248833	0.393865	1.25657	0.736698	0.534617	-0.391929	1.2024	0.395148	0	0	0	0	0	0	0	0	0	0	0	0	0	0											0	1	0	0	-0.519872	1.59433	-0.721953
ENSRNA050017124	chr2H	50160091	50160246	73.6603	-0.942629	-0.780453	0.21499	1.131	1.22385	1.02736	0.606798	0.209396	-1.84862	-0.691002	0.0628323	0.108577	-0.508471	-0.709386	0	0	0	0	0	0	0	0	0	0	0	0	0	0											0	1	0	0	1.15762	-0.617048	1.91145
HORVU2Hr1G019240	chr2H	50162267	50163770	539605	-0.643441	-2.56777	2.01009	2.22531	2.60605	1.70697	1.9977	-0.169375	-2.32623	0.327295	2.46685	0.0720504	-0.536299	-1.8043	0	0	0	0	1	0	0	0	0	0	0	0	0	0											0	1	0	0	2.65353	-0.608349	4.79308
HORVU2Hr1G019250	chr2H	50230692	50234056	981.917	1.11677	2.67331	-0.357494	0.0706128	1.13148	0.562233	0.218538	-0.761022	-0.211414	-1.68568	-2.81411	1.0634	0.150458	-0.259853	0	1	0	0	0	0	0	0	0	0	0	0	0	0											0	1	0	0	-1.47426	-0.912943	-2.60269
HORVU2Hr1G019260	chr2H	50332706	50336249	0																																							0	1	0	0
HORVU2Hr1G019270	chr2H	50344624	50346897	6085.88	-0.746939	-0.34518	-0.190507	0.795428	1.21488	0.558363	-0.77154	-1.66943	-2.53049	-1.97406	-1.38988	0.634687	-1.35173	-1.59311	0	0	0	0	0	0	0	0	0	0	0	0	0	0											0	1	0	0	0.556432	-1.98642	1.14061
HORVU2Hr1G019280	chr2H	50349765	50355968	79.3466	-0.0375904	0.361584	-0.0391885	-0.183508	-1.67155	-0.106558	-0.149767	0.167762	0.749139	0.747541	0.204048	0.455157	1.97694	0.729477	0	0	0	0	0	0	0	0	0	0	0	0	0	0											0	1	0	0	-0.0015981	1.52179	-0.545091
HORVU2Hr1G019290	chr2H	50352120	50358000	0.961068	-0.435027	-0.28185	-0.0837313	0.448086	0.324983	-0.29751	0.952721	0.376171	-0.820077	-0.468781	-0.0901407	-0.314517	0.31322	0.359164	0	0	0	0	0	0	0	0	0	0	0	0	0	0											0	1	0	0	0.351296	0.627737	0.729936
HORVU2Hr1G019360	chr2H	50466219	50470479	1136.95	0.395668	0.257122	-0.145554	-0.451957	-1.21889	-0.5307	0.323867	0.264652	0.546385	0.00516317	-0.162694	-0.0948669	1.44789	0.700485	0	0	0	0	0	0	0	0	0	0	0	0	0	0											0	1	0	0	-0.541222	1.54276	-0.709079
HORVU2Hr1G019370	chr2H	50514455	50517428	92.3373	-0.938824	-0.468204	0.0976527	-0.672998	-1.34655	-1.02553	0.34647	0.401959	-0.488687	0.54779	-0.693481	0.0100667	1.70308	1.43756	0	0	0	0	0	0	0	0	0	0	0	0	0	0											0	1	0	0	1.03648	1.69302	-0.204793
HORVU2Hr1G019400	chr2H	50520721	50522278	58.8293	2.58272	5.46159	-0.810525	0.32729	2.53346	1.89573	0.538582	-2.06586	0.845979	-2.54727	-4.28832	1.52877	-0.466107	-2.43282	0	1	0	0	1	0	0	0	0	0	-1	0	0	0											0	1	0	0	-3.39325	-1.99488	-5.1343
HORVU2Hr1G019410	chr2H	50528650	50533095	6557.71	0.308996	-0.0691078	-0.108127	-0.0161372	0.0460334	0.191804	-0.309712	-0.56171	-0.565833	-0.982956	-0.512863	0.105085	-0.25066	-0.648429	0	0	0	0	0	0	0	0	0	0	0	0	0	0											0	1	0	0	-0.417123	-0.355745	0.0529706
HORVU2Hr1G019420	chr2H	50598133	50598726	0.0615699	0	0	0	0	0	0.159953	0	0	0	0	0	0	0	-0.158676	0	0	0	0	0	0	0	0	0	0	0	0	0	0											0	1	0	0	0	0	0
HORVU2Hr1G019430	chr2H	50664600	50665720	21.2225	2.12709	3.02876	0.509673	0.880045	2.0347	1.83433	0.0704938	-1.45408	-1.191	-2.80842	-3.33971	3.19482	1.23061	-0.0935961	0	1	0	0	0	0	0	0	0	0	-1	1	0	0											0	1	0	0	-1.61742	-1.96421	-2.14871
HORVU2Hr1G019460	chr2H	50733674	50735070	0.23567	0.109465	0.217695	0	0	0	0.159953	0	0.100731	0	-0.151875	-0.245633	0	0	-0.0347267	0	0	0	0	0	0	0	0	0	0	0	0	0	0											0	1	0	0	-0.0830535	0	-0.176812
HORVU2Hr1G019500	chr2H	50740757	50741863	5106.05	0.29971	1.5011	-0.119529	1.219	2.52117	1.80682	-0.366392	-1.25832	-2.2304	-2.64963	-2.5125	1.3469	-1.54067	-1.71824	0	0	0	0	1	0	0	0	0	0	0	0	0	0	0	1	1	0	0	0	1	0	1	1	1	0	0	0	-0.419239	-2.88757	-0.282104
HORVU2Hr1G019520	chr2H	50791995	50832428	71.6521	0.912811	2.34729	-0.288649	1.0601	1.75197	0.96869	1.04702	-1.4189	-1.71795	-2.91941	-3.00514	-0.490931	-1.19588	-2.87852	0	0	0	0	0	0	0	0	0	0	-1	0	0	0											0	1	0	0	-1.20146	-0.70495	-1.28719
HORVU2Hr1G019560	chr2H	50845081	50845960	56.0189	-0.526368	0.115168	-0.570673	1.85287	0.474979	0.164951	-0.823097	-0.723453	-1.29671	-1.34102	0.44099	-1.9005	-3.19857	-2.7889	0	0	0	0	0	0	0	0	0	0	0	0	-1	0											0	1	0	0	-0.0443056	-1.29808	1.7377
HORVU2Hr1G019570	chr2H	50869624	50876795	135.824	0.357432	0.811995	0.211759	-0.255856	-0.888412	-0.922731	0.589351	0.648119	1.56796	1.42229	0.500115	-0.434637	1.04313	1.13621	0	0	0	0	0	0	0	0	0	0	0	0	0	0											0	1	0	0	-0.145672	1.47776	-1.06785
HORVU2Hr1G019580	chr2H	50888142	50888963	5.5177	-3.06658	-1.37367	0.0717428	0.519838	1.19342	0.658326	-0.418021	-0.241721	-1.37621	1.76212	0.517299	-1.46316	-3.0746	-2.36321	0	0	0	0	0	0	0	0	0	0	0	0	0	0											0	1	0	0	3.13832	-1.61144	1.8935
HORVU2Hr1G019590	chr2H	50932410	50936834	17.5189	0.633885	0.308988	0.291333	0.37182	-0.300865	0.510709	1.02914	0.46412	0.0616627	-0.28089	0.124495	-0.180442	1.14956	-0.22703	0	0	0	0	0	0	0	0	0	0	0	0	0	0											0	1	0	0	-0.342552	1.33	0.0628328
HORVU2Hr1G019620	chr2H	50936024	50941088	64.5553	0.38207	0.432145	-0.427331	-0.737403	-1.1483	-0.719162	0.110832	0.0152937	1.45162	0.642221	0.282075	0.117028	1.37616	0.851484	0	0	0	0	0	0	0	0	0	0	0	0	0	0											0	1	0	0	-0.809402	1.25913	-1.16955
HORVU2Hr1G019650	chr2H	51214358	51218928	810.453	0.376335	-0.0380251	-0.297433	-0.364163	-0.897308	-0.269869	0.136814	0.0371645	-0.729812	-1.40358	-1.05595	-0.111658	0.922464	0.195375	0	0	0	0	0	0	0	0	0	0	0	0	0	0											0	1	0	0	-0.673768	1.03412	-0.326138
HORVU2Hr1G019660	chr2H	51220046	51223509	6226.02	0.346629	0.498059	-0.152256	-0.780741	-1.33024	-0.818418	0.296636	0.807083	0.439717	-0.0591683	-0.839084	-0.0452661	1.58161	1.58023	0	0	0	0	0	0	0	0	0	0	0	0	0	0											0	1	0	0	-0.498885	1.62688	-1.2788
HORVU2Hr1G019680	chr2H	51233175	51234807	0.490457	0	0	0	0	0	0	-0.715969	-0.510973	0	0	0	0.725297	0	0.186778	0	0	0	0	0	0	0	0	0	0	0	0	0	0											0	1	0	0	0	-0.764937	0
HORVU2Hr1G019720	chr2H	51428609	51429695	3.06717	-1.60952	-1.34305	0.92834	1.61464	1.84915	2.94446	-0.614455	-0.727447	-3.65996	-1.12211	-0.702272	0.659477	-1.80413	-3.01243	0	0	0	0	0	0	0	0	0	0	0	0	0	0											0	1	0	0	2.53786	-2.46361	2.95769
HORVU2Hr1G019730	chr2H	51429838	51445129	818.005	0.451135	1.14511	0.22776	-0.246539	0.74122	0.143653	0.685678	0.314129	0.807196	0.583821	-0.584448	-0.285713	-0.341255	-0.115236	0	0	0	0	0	0	0	0	0	0	0	0	0	0											0	1	0	0	-0.223375	-0.0555421	-1.39164
HORVU2Hr1G019750	chr2H	51435027	51436193	1.25705	0	0.38499	0	0.279945	-0.168206	1.18217	0.0891222	0.701461	0	0	-0.187479	0.328323	0.585652	-0.152385	0	0	0	0	0	0	0	0	0	0	0	0	0	0											0	1	0	0	0	0.257329	-0.105045
HORVU2Hr1G019770	chr2H	51805043	51805626	0																																							0	1	0	0
HORVU2Hr1G019780	chr2H	51926991	51935424	1407.56	0.519002	0.662116	0.0760379	-0.22658	-1.1125	-0.470268	0.421533	0.80627	1.08946	0.646497	0.200765	-0.924732	0.609302	0.351806	0	0	0	0	0	0	0	0	0	0	0	0	0	0											0	1	0	0	-0.442964	1.53403	-0.888696
HORVU2Hr1G019790	chr2H	51955647	51957502	2120.24	-1.01197	-0.120497	-0.244088	0.905543	1.03237	0.667634	-1.07899	-1.58601	-1.44105	-0.67317	-0.415013	0.528517	-1.58284	-1.72512	0	0	0	0	0	0	0	0	0	0	0	0	0	0											0	1	0	0	0.767882	-2.11136	1.02604
HORVU2Hr1G019810	chr2H	52011932	52014445	1231.55	-0.0695344	-0.102538	0.117255	0.4832	0.508934	0.241446	-0.0116445	-0.219619	0.481309	0.668099	1.06705	0.0608302	-0.459748	-0.400235	0	0	0	0	0	0	0	0	0	0	0	0	0	0											0	1	0	0	0.18679	-0.520579	0.585738
HORVU2Hr1G019820	chr2H	52015171	52016326	8720.66	-1.11062	-0.0768951	-0.494033	0.907799	1.53439	0.549895	-0.664776	-1.02072	-2.17982	-1.56324	-1.19512	0.234532	-1.96463	-1.33608	0	0	0	0	0	0	0	0	0	0	0	0	0	0	0	1	1	0	0	0	1	0	1	1	1	0	0	0	0.616582	-2.19916	0.984694
HORVU2Hr1G019830	chr2H	52024101	52028255	81.7919	-0.295015	-0.697404	-0.648825	0.688752	1.36791	0.00871347	-0.544054	-0.581366	-1.90887	-2.26268	-0.522714	0.694255	-1.21771	0.104175	0	0	0	0	0	0	0	0	0	0	0	0	0	0											0	1	0	0	-0.35381	-1.91196	1.38616
HORVU2Hr1G019850	chr2H	52213972	52218489	282.827	-0.652839	-0.622232	0.0211849	0.684569	0.864886	0.355405	-0.445033	-1.13819	-1.52418	-0.850155	-0.217377	0.957365	-0.352554	-0.536229	0	0	0	0	0	0	0	0	0	0	0	0	0	0											0	1	0	0	0.674023	-1.30992	1.3068
HORVU2Hr1G019880	chr2H	52270267	52335931	97.6851	0.0916048	-0.123835	0.0310205	-0.0719088	-0.943166	-0.457168	0.43277	1.01848	0.619528	0.558944	0.671454	-0.117855	1.25808	1.35779	0	0	0	0	0	0	0	0	0	0	0	0	0	0											0	1	0	0	-0.0605844	1.37594	0.0519263
HORVU2Hr1G019900	chr2H	52368542	52369288	1.16031	-0.347505	-0.346476	0	0	0.177645	-0.108362	0	0	-0.508352	-0.160187	-0.160704	-0.108756	-0.286592	0	0	0	0	0	0	0	0	0	0	0	0	0	0	0	0	1	1	1	0	0	0	0	1	1	1	0	0	0	0.348164	-0.177836	0.347648
HORVU2Hr1G019910	chr2H	52372244	52373023	1.17849	-0.116101	0.0055133	-0.282487	-0.255007	0.453139	-0.857692	0	0	-0.894648	-1.06103	-1.15517	-0.870645	-1.32405	0	0	0	0	0	0	0	0	0	0	0	0	0	0	0	0	1	1	0	0	0	1	0	1	1	1	0	0	0	-0.166386	-0.453404	-0.260521
HORVU2Hr1G019920	chr2H	52533483	52538183	156.298	0.139402	0.0165115	0.0248941	-0.0977203	-0.975337	-0.339775	0.32945	0.800565	0.576093	0.461585	0.461861	0.156247	1.46103	1.29659	0	0	0	0	0	0	0	0	0	0	0	0	0	0											0	1	0	0	-0.114508	1.30479	-0.114232
HORVU2Hr1G019930	chr2H	52535717	52538122	0.370045	0	0.22502	0.0812976	0	0	0	-0.379738	-0.277311	0	0.0340491	-0.252958	0.393804	0	0.0830279	0	0	0	0	0	0	0	0	0	0	0	0	0	0	0	1	1	0	0	0	1	0	1	1	1	0	0	0	0.0957822	-0.434626	-0.191225
HORVU2Hr1G019950	chr2H	52686139	52689987	482.07	-0.835896	-1.14348	0.284099	1.4125	0.991339	0.701426	-0.935292	-0.26714	-3.06849	-1.94849	-0.512506	0.177146	-1.74948	-0.79142	0	0	0	0	0	0	0	0	-1	0	0	0	0	0											0	1	0	0	1.11999	-1.92663	2.55598
HORVU2Hr1G019960	chr2H	52785270	52787793	1307.23	-0.031458	0.0742922	0.00248053	-0.121243	-0.310574	-0.223071	0.118335	0.161445	0.986412	1.02035	0.790878	-0.465544	-0.0366348	-0.0810281	0	0	0	0	0	0	0	0	0	0	0	0	0	0											0	1	0	0	0.0339386	0.428909	-0.195535
HORVU2Hr1G019970	chr2H	52787976	52796091	20.5138	0.102271	0.035246	0.369281	-0.0999131	0.621321	0.301248	0.115243	0.521168	0.189872	0.456881	0.0547124	-0.410345	-0.916423	-0.190425	0	0	0	0	0	0	0	0	0	0	0	0	0	0	0	1	1	0	0	1	0	0	1	1	1	0	0	0	0.26701	-0.506078	-0.135159
HORVU2Hr1G019980	chr2H	52790880	52791021	0.0401892	0	0.0337913	-0.0355635	-0.0210913	0	0	0	0	-0.00684666	0	-0.0617293	0	0	0	0	0	0	0	0	0	0	0	0	0	0	0	0	0											0	1	0	0	-0.0210789	0	-0.0548826
HORVU2Hr1G019990	chr2H	52915914	52924785	20.6648	-0.798788	-1.13476	0.0380538	0.53985	0.890632	-0.165206	0.334609	-0.140312	-0.676676	0.160167	0.997938	-0.728517	-1.28454	-0.703623	0	0	0	0	0	0	0	0	0	0	0	0	0	0	0	1	1	0	0	0	1	0	1	1	1	0	0	0	0.836842	-0.556023	1.67461
HORVU2Hr1G020000	chr2H	52918144	52923189	267.324	-0.113799	0.0577273	0.109617	0.473463	0.397845	0.388947	-0.0548968	-0.0792557	-1.25457	-1.03116	-0.838837	0.776052	0.323311	0.30785	0	0	0	0	0	0	0	0	0	0	0	0	0	0											0	1	0	0	0.223416	-0.452741	0.415735
HORVU2Hr1G020030	chr2H	52960439	52962446	37.5959	-0.260254	0.251991	0.0784942	0.616842	-0.325781	-0.0855277	-0.172982	0.412516	1.50865	1.8474	1.8735	-0.420602	-0.267803	0.0774421	0	0	0	0	0	0	0	0	0	0	0	0	0	0											0	1	0	0	0.338748	0.152799	0.364852
HORVU2Hr1G020040	chr2H	52997990	52999565	0																																							0	1	0	0
HORVU2Hr1G020060	chr2H	53085437	53085810	2.43457	-0.345189	0.160388	0.436662	0	1.79508	1.10513	-0.659192	-0.669923	-0.944456	-0.162605	-1.07795	0.670314	-1.78396	-1.10474	0	0	0	0	0	0	0	0	0	0	0	0	0	0											0	1	0	0	0.781851	-2.45428	-0.133491
HORVU2Hr1G020070	chr2H	53117448	53122383	1.78412	0.0895873	0.701649	0.907762	0	2.22274	1.03956	-0.2691	-1.44745	-1.09694	-0.278767	-1.69967	1.44964	-1.0422	-1.03737	0	0	0	0	0	0	0	0	0	0	0	0	0	0											0	1	0	0	0.818175	-2.49184	-0.602731
HORVU2Hr1G020090	chr2H	53269299	53270210	0.0678344	0	0	0	0	0	0	0.116059	0	0	0	0	0	0.0831273	0	0	0	0	0	0	0	0	0	0	0	0	0	0	0											0	1	0	0	0	0.0586319	0
HORVU2Hr1G020100	chr2H	53285505	53287024	1.97214	0.228481	0.196868	0	0	0.832526	0.196126	-0.526891	-0.706668	-1.42073	-1.59829	-1.53407	0.132095	-1.22732	-0.7707	0	0	0	0	0	0	0	0	0	0	0	0	0	0											0	1	0	0	-0.177565	-1.35942	-0.113344
HORVU2Hr1G020120	chr2H	53385373	53387779	204.867	-1.10977	-1.07808	-0.131647	0.882035	1.7258	1.08559	-1.12249	-1.36879	-2.97178	-1.99366	-1.01167	1.20918	-1.6391	-1.2452	0	0	0	0	0	0	0	0	0	0	0	0	0	0											0	1	0	0	0.978125	-2.84828	1.96012
HORVU2Hr1G020140	chr2H	53458931	53461078	963.761	-0.32911	-0.057554	-0.20152	0.868827	1.05758	0.542995	-0.63335	-0.609776	-2.44811	-2.32052	-1.52173	1.27743	-0.4135	0.124663	0	0	0	0	0	0	0	0	0	0	0	0	0	0											0	1	0	0	0.12759	-1.69094	0.926381
HORVU2Hr1G020150	chr2H	53654399	53655871	0																																							0	1	0	0
HORVU2Hr1G020160	chr2H	53704394	53705176	0.350078	0.04749	0.0966235	0	0	0.180693	0	-0.13184	0.154998	0	-0.0899001	-0.124561	0.147761	-0.164771	0.267438	0	0	0	0	0	0	0	0	0	0	0	0	0	0											0	1	0	0	-0.0243709	-0.312532	-0.0590322
HORVU2Hr1G020180	chr2H	53705492	53707504	42.2346	-0.544927	-0.148125	-0.11519	0.7657	1.44012	0.607	-0.530769	-0.470945	0.418509	0.848246	1.33233	0.588497	-1.38239	-0.489448	0	0	0	0	0	0	0	0	0	0	0	0	0	0											0	1	0	0	0.429737	-1.97089	0.913825
HORVU2Hr1G020190	chr2H	53707546	53717711	582.314	-0.0932747	-0.0433245	0.378208	-0.285486	-0.43157	-0.883097	0.700762	0.666704	0.270553	0.742035	0.0283912	-0.57102	0.561312	0.978781	0	0	0	0	0	0	0	0	0	0	0	0	0	0											0	1	0	0	0.471483	1.13233	-0.242161
HORVU2Hr1G020220	chr2H	53907570	53913828	2307.48	1.00421	0.464123	0.39966	0.343408	0.514484	0.375071	0.429626	0.549997	-1.56087	-2.16541	-1.68158	-0.374849	-0.459707	-0.199923	0	0	0	0	0	0	0	0	0	0	0	0	0	0	0	1	1	0	1	0	0	0	1	1	1	0	0	0	-0.604546	-0.084858	-0.120715
HORVU2Hr1G020240	chr2H	54258855	54263823	241.257	0.312761	0.113117	0.0133529	0.153559	-0.811187	-0.281958	0.0956279	0.782822	0.850281	0.550873	0.890723	-0.490969	0.415846	0.573811	0	0	0	0	0	0	0	0	0	0	0	0	0	0	0	1	1	0	0	0	1	0	1	1	1	0	0	0	-0.299408	0.906815	0.0404421
HORVU2Hr1G020250	chr2H	54415167	54416566	81.9338	0.376366	0.306294	0.0789046	0.564582	-0.0521242	0.449109	0.0674158	0.722746	0.394382	0.0969209	0.65267	0.209947	0.329487	0.483583	0	0	0	0	0	0	0	0	0	0	0	0	0	0											0	1	0	0	-0.297461	0.11954	0.258287
HORVU2Hr1G020260	chr2H	54569870	54583294	183.139	-0.304015	0.466499	0.334085	-0.201399	-0.657381	-0.241263	0.781465	0.910919	1.05563	1.69373	0.387728	0.306318	1.74516	1.4585	0	0	0	0	0	0	0	0	0	0	0	0	0	0											0	1	0	0	0.6381	1.43885	-0.667897
HORVU2Hr1G020270	chr2H	54584133	54588823	2534.88	0.283117	-0.0207026	0.00811596	-0.233095	-1.12064	-0.832522	0.541443	0.890886	0.247493	-0.0275085	0.0351004	-0.451047	1.21104	1.27236	0	0	0	0	0	0	0	0	0	0	0	0	0	0											0	1	0	0	-0.275002	1.66209	-0.212393
HORVU2Hr1G020310	chr2H	54754731	54761533	171.842	-0.0469232	0.489053	0.148413	0.0048239	-0.385686	0.642389	0.502052	0.560502	1.62523	1.82057	1.141	3.2688	4.15654	3.18691	0	0	0	0	0	0	0	0	0	0	0	1	1	1											0	1	0	0	0.195336	0.887738	-0.48423
HORVU2Hr1G020330	chr2H	54784028	54793313	0.101493	0	0	-0.0355635	-0.0210913	0	0	0	0.22468	-0.00684666	0	0	0	0	0.213172	0	0	0	0	0	0	0	0	0	0	0	0	0	0											0	1	0	0	-0.0210789	0	0.00709201
HORVU2Hr1G020340	chr2H	54784046	54793302	0																																							0	1	0	0
HORVU2Hr1G020370	chr2H	55220968	55221885	0																																							0	1	0	0
HORVU2Hr1G020380	chr2H	55338926	55340408	0.0317432	0	0	0	0	0	0.0979783	0	0	0	0	0	0	0	-0.0967013	0	0	0	0	0	0	0	0	0	0	0	0	0	0											0	1	0	0	0	0	0
HORVU2Hr1G020410	chr2H	55638843	55639531	0																																							0	1	0	0
HORVU2Hr1G020420	chr2H	55702656	55706232	509.873	-0.802368	-0.333115	0.469902	0.941282	1.3599	0.710385	-0.866619	-1.01478	-0.682253	0.590017	0.592144	0.0516205	-2.1749	-1.67354	0	0	0	0	0	0	0	0	0	0	0	0	0	0											0	1	0	0	1.27227	-2.22652	1.2744
HORVU2Hr1G020430	chr2H	55711386	55713217	350.524	-0.735297	-1.02042	-0.140128	0.703864	0.885837	1.30711	-1.04213	-1.57573	-1.84117	-1.246	-0.11689	1.07814	-0.849821	-1.80469	0	0	0	0	0	0	0	0	0	0	0	0	0	0											0	1	0	0	0.595169	-1.92796	1.72428
HORVU2Hr1G020450	chr2H	55766436	55767257	3.18734	-0.928234	-0.230925	-0.883583	-0.20238	-0.915927	-0.200996	0.464731	0.959252	0.184148	0.228799	0.212693	-1.24388	0.13678	-0.0836305	0	0	0	0	0	0	0	0	0	0	0	0	0	0											0	1	0	0	0.044651	1.38066	0.0285449
HORVU2Hr1G020460	chr2H	55774441	55774725	0																																							0	1	0	0
HORVU2Hr1G020470	chr2H	55970111	55970500	0																																							0	1	0	0
HORVU2Hr1G020490	chr2H	56009273	56010664	0.282788	0	0	0.15036	0.288782	0	0.283902	0	0	0	0.0960237	0.248144	0	0	-0.282625	0	0	0	0	0	0	0	0	0	0	0	0	0	0											0	1	0	0	0.164845	0	0.316965
HORVU2Hr1G020530	chr2H	56060321	56060716	0																																							0	1	0	0
HORVU2Hr1G020540	chr2H	56074809	56080005	0																																							0	1	0	0
HORVU2Hr1G020550	chr2H	56671940	56672782	0																																							0	1	0	0
HORVU2Hr1G020560	chr2H	56706488	56709812	45.8719	0.480099	0.551929	-0.0110358	-0.77458	-0.805694	-1.01639	0.0564364	0.751873	0.768685	0.27755	-0.557824	-0.365809	0.496321	1.40245	0	0	0	0	0	0	0	0	0	0	0	0	0	0	0	1	1	0	0	0	1	0	0	0	1	0	0	0	-0.491135	0.86213	-1.32651
HORVU2Hr1G020570	chr2H	56708815	56718655	1464.79	0.256942	0.491683	0.0982596	-0.342856	-0.59892	-0.216551	0.400773	0.694751	1.09928	0.940597	0.264739	-0.54818	0.451513	0.363121	0	0	0	0	0	0	0	0	0	0	0	0	0	0											0	1	0	0	-0.158683	0.999693	-0.83454
HORVU2Hr1G020580	chr2H	57013219	57015033	8.27019	-0.884163	-1.30576	-0.867301	0.0312157	1.28295	0.557565	-0.0106884	-0.0658689	-2.97068	-2.95382	-1.6337	-0.17208	-1.46572	-0.795513	0	0	0	0	0	0	0	0	0	0	0	0	0	0											0	1	0	0	0.0168615	-1.29364	1.33698
HORVU2Hr1G020590	chr2H	57058061	57058478	0																																							0	1	0	0
HORVU2Hr1G020610	chr2H	57121423	57123062	0.0419291	0	0	0	0	-0.0665226	-0.0879455	0	0	0	0	0	-0.0994538	0	0	0	0	0	0	0	0	0	0	0	0	0	0	0	0											0	1	0	0	0	0.0586319	0
HORVU2Hr1G020620	chr2H	57125419	57125796	0																																							0	1	0	0
HORVU2Hr1G020630	chr2H	57188973	57190208	33.669	-0.59174	-0.0222176	0.161042	0.928523	1.93219	1.16068	0.390433	0.0685512	-2.0451	-1.29232	-1.09436	0.640034	-0.901724	-0.452092	0	0	0	0	0	0	0	0	0	0	0	0	0	0											0	1	0	0	0.752782	-1.54176	0.950741
HORVU2Hr1G020640	chr2H	57251713	57253708	44.0075	0.490493	0.629343	0.0299587	-0.688686	-0.864439	-0.962064	0.0398918	0.800911	0.768058	0.307523	-0.549971	-0.351926	0.552404	1.41105	0	0	0	0	0	0	0	0	0	0	0	0	0	0											0	1	0	0	-0.460535	0.90433	-1.31803
HORVU2Hr1G020680	chr2H	57273752	57278680	779.003	0.388841	-0.0189321	0.0960649	-0.292985	-1.15031	-0.511957	0.194473	0.373122	0.513565	0.220789	0.239512	-0.581113	0.763674	0.303966	0	0	0	0	0	0	0	0	0	0	0	0	0	0											0	1	0	0	-0.292776	1.34479	-0.274053
HORVU2Hr1G020690	chr2H	57285502	57313875	2191.07	0.111678	0.687581	0.339367	-0.231525	-1.16989	-0.816937	0.661236	0.925831	2.29065	2.51834	1.37155	-1.26674	0.564383	0.476029	0	0	0	0	0	0	0	0	0	0	0	0	0	0											0	1	0	0	0.227689	1.83112	-0.919105
HORVU2Hr1G020710	chr2H	57586835	57587032	0																																							0	1	0	0
HORVU2Hr1G020730	chr2H	57647551	57649419	357.849	-0.387667	-0.521088	-0.00366795	-0.288612	-0.852037	-0.299208	-0.0939898	-0.046687	0.323368	0.707367	0.555844	-0.264824	0.493224	-0.0123032	0	0	0	0	0	0	0	0	0	0	0	0	0	0											0	1	0	0	0.383999	0.758048	0.232476
HORVU2Hr1G020740	chr2H	57663011	57665864	0.0590628	-0.138434	-0.152133	0	0	0	0	0	0	-0.19277	0	0	0	0	0	0	0	0	0	0	0	0	0	0	0	0	0	0	0	0	2	2	0	2	0	0	0	2	2	1	0	0	0	0.164845	0	0.193016
HORVU2Hr1G020750	chr2H	57708244	57709694	0																																							0	1	0	0
HORVU2Hr1G020760	chr2H	57819696	57825918	143.001	-0.211031	-0.673185	-0.116202	1.688	3.44353	2.42541	-1.09071	-0.502737	-3.4328	-3.33798	-1.07162	-0.761508	-5.29575	-3.68965	0	0	0	0	1	0	0	0	-1	-1	0	0	-1	-1											0	1	0	0	0.0948289	-4.53424	2.36118
HORVU2Hr1G020790	chr2H	58178538	58185562	69.5625	0.12201	-0.471955	0.323414	0.932398	0.978879	0.18612	-0.600064	-1.09782	-1.11225	-0.910846	0.292102	1.50572	-0.0732234	0.221777	0	0	0	0	0	0	0	0	0	0	0	0	0	0											0	1	0	0	0.201404	-1.57894	1.40435
HORVU2Hr1G020810	chr2H	58261083	58264274	0.857308	0	0.17442	-0.140727	0.189363	-0.362721	-0.0951974	0.798228	0.869663	0.328545	0.213632	0.343488	-0.421853	0.739096	0.543007	0	0	0	0	0	0	0	0	0	0	0	0	0	0											0	1	0	0	-0.114913	1.16095	0.0149431
HORVU2Hr1G020900	chr2H	58536221	58538024	382.311	1.47372	2.80294	-0.447638	-0.493303	-0.245246	0.154115	0.534468	0.427589	1.63956	-0.281801	-1.65668	0.802252	1.58197	1.07573	0	1	0	0	0	0	0	0	0	0	0	0	0	0											0	1	0	0	-1.92136	0.779714	-3.29624
HORVU2Hr1G020920	chr2H	58542905	58545093	24.9932	-0.934225	-0.871478	0.377802	0.469756	-0.171751	-0.0985416	0.34619	0.135711	-1.07672	0.235304	0.264512	-1.11893	-0.600987	-0.884675	0	0	0	0	0	0	0	0	0	0	0	0	0	0	0	1	1	0	1	0	0	0	1	1	1	0	0	0	1.31203	0.517941	1.34123
HORVU2Hr1G020940	chr2H	58568418	58571051	0.170077	-0.138434	-0.152133	0	0	0	0.159953	0	0.100731	-0.19277	0	0	0	0	-0.0347267	0	0	0	0	0	0	0	0	0	0	0	0	0	0											0	1	0	0	0.164845	0	0.193016
HORVU2Hr1G020970	chr2H	58683395	58687751	5.44565	-0.528366	-0.858024	0.352127	1.64417	0.911703	0.191804	-1.86044	-2.27351	-0.965509	-0.0850154	1.53669	0.16953	-2.60262	-2.29578	0	0	0	0	0	0	0	0	0	0	0	0	0	0											0	1	0	0	0.880493	-2.77215	2.5022
HORVU2Hr1G020980	chr2H	58692088	58692867	68.5091	0.153055	-0.0177005	-0.140786	0.0467822	-1.54865	-0.145176	0.221582	0.269108	0.202369	-0.0914727	0.266852	-0.264215	1.50602	0.15007	0	0	0	0	0	0	0	0	0	0	0	0	0	0											0	1	0	0	-0.293842	1.77023	0.0644827
HORVU2Hr1G020990	chr2H	58721104	58721969	69.0131	-0.397093	0.252945	-0.726075	0.825065	2.01565	1.38246	-0.216761	-0.7533	-0.482168	-0.811151	0.0899518	0.957629	-1.27478	-1.17813	0	0	0	0	0	0	0	0	0	0	0	0	0	0											0	1	0	0	-0.328983	-2.23241	0.57212
HORVU2Hr1G021020	chr2H	59025611	59030288	373.987	0.108616	-1.0173	0.261675	0.317912	-1.44723	-1.22852	0.342401	1.13609	-2.24521	-2.09215	-0.909998	-1.76008	0.0295467	0.604527	0	0	0	0	0	0	0	0	0	0	0	0	0	0											0	1	0	0	0.153059	1.78963	1.33521
HORVU2Hr1G021040	chr2H	59034198	59035037	0.918107	0	0.544204	1.06529	0	0.0754038	0.54385	-0.884371	-0.481483	0	0.900246	-0.640647	-0.130072	-1.08985	-1.15541	0	0	0	0	0	0	0	0	0	0	0	0	0	0											0	1	0	0	1.11049	-0.959775	-0.430404
HORVU2Hr1G021050	chr2H	59134469	59134700	1.73913	0.448741	0.1029	0.238911	0	-0.268092	-0.268716	0	0	-0.0589789	-0.268809	-0.161086	-0.268983	0	0	0	0	0	0	0	0	0	0	0	0	0	0	0	0											0	1	0	0	-0.20983	0.267963	-0.102107
HORVU2Hr1G021060	chr2H	59164081	59166827	422.615	0.0189775	0.26846	0.2366	-0.311508	-0.810529	-0.803817	0.468955	0.569583	-0.0203898	0.197233	-0.600358	0.250597	1.53008	1.624	0	0	0	0	0	0	0	0	0	0	0	0	0	0											0	1	0	0	0.217623	1.27948	-0.579968
ENSRNA049437759	chr2H	59166985	59167056	0																																							0	1	0	0
HORVU2Hr1G021070	chr2H	59170561	59170752	439.265	-0.497325	-0.140304	0.200894	1.58458	0.724533	0.721682	0.216429	0.316359	-0.625311	0.0729075	1.09957	0.0931393	-0.414965	-0.312183	0	0	0	0	0	0	0	0	0	0	0	0	0	0											0	1	0	0	0.698219	-0.508104	1.72488
HORVU2Hr1G021080	chr2H	59171718	59173184	9056.37	-0.805483	-0.194862	-0.0812613	0.529522	0.562093	0.20514	-0.404038	-1.09885	0.867756	1.59198	1.59214	0.675947	-0.290184	-0.628043	0	0	0	0	0	0	0	0	0	0	0	0	0	0											0	1	0	0	0.724222	-0.966131	0.724384
HORVU2Hr1G021090	chr2H	59205564	59208270	177.874	-0.016575	0.097276	-0.17677	-0.526574	-0.351348	-0.409333	-0.398647	-0.157318	0.457905	0.29771	-0.165945	-1.3857	-1.433	-1.13369	0	0	0	0	0	0	0	0	0	0	0	0	0	0	0	1	1	0	0	1	0	0	1	1	1	0	0	0	-0.160195	-0.0472997	-0.62385
HORVU2Hr1G021110	chr2H	59213951	59218002	7505.04	-0.256262	-0.209335	0.153333	0.804418	0.426803	0.443402	0.246496	0.583326	-0.474307	-0.0647121	0.539446	0.551833	0.371526	0.691756	0	0	0	0	0	0	0	0	0	0	0	0	0	0	0	1	1	0	1	0	0	0	0	0	1	0	0	0	0.409595	-0.180307	1.01375
HORVU2Hr1G021150	chr2H	59571172	59573979	280.969	-1.25225	-0.835549	-0.0184426	1.58424	1.3641	0.788435	-1.05451	-1.02681	-0.538996	0.694808	1.88079	0.0498572	-2.36876	-1.76539	0	0	0	0	0	0	0	0	0	0	0	0	0	0											0	1	0	0	1.2338	-2.41861	2.41979
HORVU2Hr1G021160	chr2H	59748531	59749576	10.7593	-0.860205	-1.12144	-0.813212	0.825176	1.61037	0.696913	0.0423982	-0.536166	-1.42928	-1.38229	0.517332	0.169955	-1.39802	-1.06312	0	0	0	0	0	0	0	0	0	0	0	0	0	0											0	1	0	0	0.0469935	-1.56798	1.94661
HORVU2Hr1G021190	chr2H	59961097	59996957	388.569	0.330246	0.293051	0.0927162	-0.315755	-0.837921	-0.824778	0.627415	1.00998	0.272415	0.0348855	-0.33639	-0.180701	1.28463	1.65406	0	0	0	0	0	0	0	0	0	0	0	0	0	0											0	1	0	0	-0.237529	1.46534	-0.608805
HORVU2Hr1G021200	chr2H	59983499	59983907	0																																							0	1	0	0
HORVU2Hr1G021230	chr2H	60111340	60111801	0																																							0	1	0	0
HORVU2Hr1G021240	chr2H	60112219	60113376	0																																							0	1	0	0
HORVU2Hr1G021260	chr2H	60237602	60237906	9.74264	0.814127	0.854319	0.725552	0.8196	0.913732	-0.00306708	0.60211	1.51431	0.248184	0.15961	0.213465	0.11853	-0.193093	1.6359	0	0	0	0	0	0	0	0	0	0	0	0	0	0											0	1	0	0	-0.0885744	-0.311622	-0.0347193
HORVU2Hr1G021270	chr2H	60304566	60306089	167.819	-0.957676	-0.597487	-0.0209034	1.16368	2.47229	1.75784	-0.699774	-1.34662	-2.3957	-1.45893	-0.634535	1.27692	-1.89515	-1.82754	0	0	0	0	0	0	0	0	0	0	0	0	0	0											0	1	0	0	0.936773	-3.17207	1.76116
HORVU2Hr1G021280	chr2H	60364831	60369486	294.04	0.527716	0.499194	0.111062	-0.136689	-0.894435	-0.439162	0.450874	0.652112	1.15431	0.73766	0.518431	-0.392264	0.953045	0.69901	0	0	0	0	0	0	0	0	0	0	0	0	0	0											0	1	0	0	-0.416654	1.34531	-0.635882
HORVU2Hr1G021290	chr2H	60369025	60369183	0																																							0	1	0	0
HORVU2Hr1G021300	chr2H	60378831	60379769	0																																							0	1	0	0
HORVU2Hr1G021310	chr2H	60562878	60563111	0																																							0	1	0	0
HORVU2Hr1G021320	chr2H	60580393	60582265	359.327	-0.988437	-0.391024	-0.392137	1.1903	0.63794	1.16436	-1.89043	-2.05258	-0.107911	0.488388	1.47341	0.117538	-2.41083	-3.0994	0	0	0	0	0	0	0	0	0	0	0	0	0	-1											0	1	0	0	0.596299	-2.52836	1.58132
HORVU2Hr1G021350	chr2H	60640910	60650261	712.227	0.0404001	0.373637	0.210592	-0.34366	-0.271722	-0.444641	0.475969	0.396744	0.383825	0.554017	-0.333472	0.258045	1.00574	1.09943	0	0	0	0	0	0	0	0	0	0	0	0	0	0											0	1	0	0	0.170192	0.747691	-0.717297
HORVU2Hr1G021360	chr2H	60663991	60669972	119.665	-0.253474	0.327542	0.324957	-0.192236	-0.446637	-0.386765	0.143851	0.506707	1.42124	1.99967	0.901463	-0.0657026	0.524786	0.827769	0	0	0	0	0	0	0	0	0	0	0	0	0	0											0	1	0	0	0.578431	0.590488	-0.519778
HORVU2Hr1G021410	chr2H	60893571	60894479	0																																							0	1	0	0
HORVU2Hr1G021430	chr2H	60913431	60915857	1.55456	-1.48296	-1.91373	-1.17294	-0.0709233	-0.157919	-0.199456	-0.0803421	-0.642525	-1.43167	-1.12165	0.411134	-0.269928	-0.192351	-0.712997	0	0	0	0	0	0	0	0	0	0	0	0	0	0											0	1	0	0	0.310025	0.0775772	1.8428
HORVU2Hr1G021450	chr2H	60934491	60941975	0.0673385	0	0.0957659	0	0	0	0	0	0	0	0	-0.123704	0	0	0	0	0	0	0	0	0	0	0	0	0	0	0	0	0											0	1	0	0	0	0	-0.0548826
HORVU2Hr1G021500	chr2H	61066538	61071728	23.0556	-0.258326	-0.0271591	-0.222712	1.38524	1.37334	0.78688	0.178684	0.852316	-2.19619	-2.16057	-0.783792	-0.745285	-1.93994	-0.679848	0	0	0	0	0	0	0	0	0	0	0	0	0	0											0	1	0	0	0.0356136	-1.19465	1.41239
HORVU2Hr1G021530	chr2H	61099570	61100074	423.508	-1.07441	-1.065	-0.36142	1.27143	1.0603	0.960205	-0.932286	-0.804961	-2.56028	-1.84729	-0.223855	2.9159	0.923313	1.15074	0	0	0	0	0	0	0	0	0	0	0	0	0	0											0	1	0	0	0.712994	-1.99259	2.33643
HORVU2Hr1G021540	chr2H	61100869	61102912	2278.4	-0.925233	-0.941796	-0.323547	1.26476	1.91046	1.35246	-1.03357	-1.18833	-3.248	-2.64631	-1.04144	2.26024	-0.683793	-0.280548	0	0	0	0	0	0	0	0	-1	0	0	0	0	0											0	1	0	0	0.601687	-2.94403	2.20656
HORVU2Hr1G021550	chr2H	61175801	61179133	847.297	-0.91725	-0.87675	-0.519018	1.06391	1.39321	1.18027	-0.810948	-0.864721	-2.15232	-1.75409	-0.211661	3.15111	0.946947	1.10611	0	0	0	0	0	0	0	0	0	0	0	1	0	0											0	1	0	0	0.398232	-2.20416	1.94066
HORVU2Hr1G021560	chr2H	61209801	61210146	922.291	-1.0339	-0.990755	-0.354889	1.22874	2.07118	1.51138	-0.946991	-1.10729	-2.98496	-2.30595	-0.76547	2.25027	-0.767899	-0.368396	0	0	0	0	0	0	0	0	0	0	0	0	0	0											0	1	0	0	0.679015	-3.01817	2.21949
HORVU2Hr1G021570	chr2H	61217513	61218032	0																																							0	1	0	0
ENSRNA049437771	chr2H	61244457	61244528	0																																							0	1	0	0
HORVU2Hr1G021580	chr2H	61247669	61248568	0																																							0	1	0	0
ENSRNA049437792	chr2H	61312935	61313006	0																																							0	1	0	0
ENSRNA049437838	chr2H	61319160	61319231	0																																							0	1	0	0
ENSRNA049439871	chr2H	61357952	61358023	0																																							0	1	0	0
ENSRNA049439853	chr2H	61421457	61421528	0																																							0	1	0	0
ENSRNA049439836	chr2H	61587308	61587379	0																																							0	1	0	0
HORVU2Hr1G021610	chr2H	61662790	61663633	0.214827	0	0.0957659	0	0	0	0	0	0.455216	0	0	-0.123704	0	0	0.443708	0	0	0	0	0	0	0	0	0	0	0	0	0	0											0	1	0	0	0	0	-0.0548826
HORVU2Hr1G021650	chr2H	61750178	61752058	1.53671	0.534164	-0.699306	0.170084	0.597718	2.00479	1.09967	-0.828988	-0.177769	-0.340945	-0.705025	0.956079	1.73917	-1.09461	0.461733	0	0	0	0	0	0	0	0	0	0	0	0	0	0											0	1	0	0	-0.36408	-2.83378	1.29702
HORVU2Hr1G021670	chr2H	61849671	61849880	0.0975537	0	0	0	0	0	0	-0.13184	-0.0232184	0	0	0	0.148445	0	0.0892225	0	0	0	0	0	0	0	0	0	0	0	0	0	0											0	1	0	0	0	-0.189267	0
HORVU2Hr1G021700	chr2H	61974038	62246301	867.147	-0.16565	0.905608	0.539791	0.228824	-0.655829	-0.588644	0.388484	0.388231	2.26622	2.97166	1.58944	-0.670401	0.373911	0.306474	0	0	0	0	0	0	0	0	0	0	0	0	0	0											0	1	0	0	0.705441	1.04431	-0.676784
HORVU2Hr1G021730	chr2H	62035351	62038081	7.57972	-0.147687	-0.00829086	-0.154093	0.192958	-0.809136	-1.34596	0.0181099	1.06209	0.00309872	-0.00330737	0.204348	-0.489507	0.337739	1.91854	0	0	0	0	0	0	0	0	0	0	0	0	0	0											0	1	0	0	-0.00640609	0.827246	0.201249
HORVU2Hr1G021740	chr2H	62056624	62058847	2421.5	-0.312846	-0.0519885	-0.0484655	0.940828	2.37899	1.76096	-0.59804	-1.2332	-2.2627	-1.99832	-1.26989	1.31947	-1.65756	-1.67468	0	0	0	0	0	0	0	0	0	0	0	0	0	0											0	1	0	0	0.26438	-2.97703	0.992817
HORVU2Hr1G021760	chr2H	62109472	62112103	1.54176	-0.0105906	0.290694	0	0.487387	0.631902	-0.239298	1.378	0.470124	-0.418182	-0.389533	-0.221489	0.0846945	0.830791	0.794117	0	0	0	0	0	0	0	0	0	0	0	0	0	0											0	1	0	0	0.028649	0.746096	0.196693
HORVU2Hr1G021810	chr2H	62289729	62290335	47.2486	-0.974208	-0.648854	-0.68496	1.85478	1.65271	0.845987	-0.355966	-1.26629	-2.38734	-2.0981	0.116287	0.576237	-1.43243	-1.53604	0	0	0	0	0	0	0	0	0	0	0	0	0	0											0	1	0	0	0.289248	-2.00867	2.50363
HORVU2Hr1G021820	chr2H	62335263	62335933	0																																							0	1	0	0
HORVU2Hr1G021830	chr2H	62342208	62342635	7.71586	-0.656456	-0.225127	0.223564	0.752288	1.03915	0.473236	-1.22961	-1.80272	-1.47621	-0.596187	-0.498791	-0.149271	-2.41803	-2.42523	0	0	0	0	0	0	0	0	0	0	0	0	0	0											0	1	0	0	0.880019	-2.26876	0.977415
HORVU2Hr1G021860	chr2H	62351696	62358997	52.1533	1.53116	1.78786	0.213491	0.0635495	-0.134675	0.284806	0.127087	0.476435	1.62702	0.309354	-0.0972861	0.231576	0.493338	0.423205	0	0	0	0	0	0	0	0	0	0	0	0	0	0											0	1	0	0	-1.31767	0.261762	-1.72431
HORVU2Hr1G021870	chr2H	62353684	62358997	0																																							0	1	0	0
HORVU2Hr1G021890	chr2H	62562069	62562396	0																																							0	1	0	0
HORVU2Hr1G021900	chr2H	62563028	62565576	1403.26	-0.588696	-0.937549	-0.244223	0.194097	1.89005	0.769507	-0.870471	-1.97738	-1.08791	-0.74344	0.0437327	0.849242	-1.91128	-1.89765	0	0	0	0	0	0	0	0	0	0	0	0	0	0											0	1	0	0	0.344473	-2.76052	1.13165
HORVU2Hr1G021920	chr2H	62571433	62572868	121.447	-0.553129	-1.08614	-0.0751519	0.528525	1.00656	0.214012	-0.477236	-0.458578	-0.516182	-0.0382052	1.09848	0.441171	-1.04262	-0.231419	0	0	0	0	0	0	0	0	0	0	0	0	0	0											0	1	0	0	0.477977	-1.4838	1.61466
HORVU2Hr1G021950	chr2H	62674919	62684696	297.433	-0.0380911	0.514425	0.317995	-0.165307	-0.371628	-0.872785	0.808901	1.00411	1.97811	2.33419	1.29837	-0.024748	1.15578	1.85214	0	0	0	0	0	0	0	0	0	0	0	0	0	0											0	1	0	0	0.356086	1.18053	-0.679732
HORVU2Hr1G021960	chr2H	62687602	62690444	532.249	0.381388	0.573693	-0.0169804	-0.244502	-1.02263	-0.745171	0.313568	0.336889	1.4415	1.04314	0.62331	-0.960986	0.375217	0.121074	0	0	0	0	0	0	0	0	0	0	0	0	0	0											0	1	0	0	-0.398369	1.3362	-0.818195
HORVU2Hr1G021980	chr2H	62692442	62695537	31.9312	-0.148503	-0.806591	-0.336225	-0.214281	-1.00102	-1.26539	0.207332	0.59936	-0.461798	-0.64952	0.130512	-0.766288	0.442066	1.09846	0	0	0	0	0	0	0	0	0	0	0	0	0	0											0	1	0	0	-0.187722	1.20835	0.59231
HORVU2Hr1G022000	chr2H	62703527	62704596	0.548762	0.193085	0.239052	-0.25604	-0.189598	-0.132764	0.0845999	-0.25715	-0.0660525	0.429887	-0.0192384	0.00123767	0.0566615	0	-0.0939909	0	0	0	0	0	0	0	0	0	0	0	0	0	0											0	1	0	0	-0.449126	-0.124386	-0.42865
HORVU2Hr1G022010	chr2H	62868500	62871642	0																																							0	1	0	0
HORVU2Hr1G022050	chr2H	63080922	63084602	85.4718	0.137232	0.088026	-0.382934	-0.0547781	-1.03492	-0.47162	0.189099	0.677737	0.0686049	-0.451561	-0.0741992	-0.430336	0.793686	0.719021	0	0	0	0	0	0	0	0	0	0	0	0	0	0											0	1	0	0	-0.520166	1.22402	-0.142804
HORVU2Hr1G022060	chr2H	63277454	63278069	1.09953	0	0.0877747	0	0	0.558576	0.152717	0	0	0	0	-0.0972657	-0.13249	-0.691288	-0.285976	0	0	0	0	0	0	0	0	0	0	0	0	0	0											0	1	0	0	0	-0.558798	-0.0864195
HORVU2Hr1G022080	chr2H	63351738	63354623	68.1794	-0.657113	-1.17679	-0.2031	-0.0914479	-0.871931	-0.60349	-0.255338	-0.70177	-0.905062	-0.451049	0.18028	1.09068	1.70728	0.992404	0	0	0	0	0	0	0	0	0	0	0	0	0	0											0	1	0	0	0.454013	0.616593	1.08534
HORVU2Hr1G022090	chr2H	63473505	63506992	46677.3	-0.180452	0.0551291	0.0402071	-0.235004	0.186769	-0.0488604	-0.213338	0.0583757	-0.183642	0.0370172	-0.473775	-0.0286799	-0.428787	0.0785562	0	0	0	0	0	0	0	0	0	0	0	0	0	0											0	1	0	0	0.220659	-0.400107	-0.290133
HORVU2Hr1G022100	chr2H	63475739	63477792	374.248	0.0662643	-0.108292	0.0988267	0.292966	0.0539	0.272269	-0.16002	0.191533	-0.0447501	-0.0121877	0.356508	-0.124807	-0.338727	-0.205543	0	0	0	0	0	0	0	0	0	0	0	0	0	0											0	1	0	0	0.0325624	-0.21392	0.401258
HORVU2Hr1G022110	chr2H	63477967	63481999	1.8826	1.59428	0	0.590932	0.102416	0.202929	-0.0295298	0.730699	0.542719	0.698049	-0.3053	0.849082	-0.727572	-0.199802	-0.155323	0	0	0	0	0	0	0	0	0	0	0	0	0	0											0	1	0	0	-1.00335	0.52777	0.151033
HORVU2Hr1G022120	chr2H	63814360	63818145	2.64115	0	0	-1.43629	-2.07039	-2.24414	-0.479745	0.269348	-0.293288	2.95006	1.61217	1.07108	-0.173038	2.34045	0.0134187	0	0	0	0	0	0	0	0	0	0	0	0	0	0											0	1	0	0	-1.3379	2.51349	-1.87898
HORVU2Hr1G022140	chr2H	63970563	63996487	3562.84	0.107135	0.729913	0.284917	-0.192725	-1.1079	-0.709359	0.361254	0.787284	2.39832	2.5761	1.47568	-1.3269	0.142256	0.169747	0	0	0	0	0	0	0	0	0	0	0	0	0	0											0	1	0	0	0.177783	1.46915	-0.922637
HORVU2Hr1G022160	chr2H	64023931	64026621	302.424	0.00106764	-0.020204	-0.0829372	-0.638375	-1.28387	-0.635813	0.462068	0.513938	0.171	0.0869956	-0.447171	0.365277	2.11122	1.51503	0	0	0	0	0	0	0	0	0	0	0	0	0	0											0	1	0	0	-0.0840048	1.74594	-0.618171
HORVU2Hr1G022180	chr2H	64030980	64033323	1418.53	-0.214271	-0.575863	-0.508792	-0.398544	-0.0684351	-0.297293	-0.222829	-0.54116	-2.05474	-2.34927	-1.87743	-0.105068	-0.259462	-0.348935	0	0	0	0	0	0	0	0	0	0	0	0	0	0											0	1	0	0	-0.294521	-0.154394	0.177319
HORVU2Hr1G022190	chr2H	64039579	64039934	0																																							0	1	0	0
HORVU2Hr1G022200	chr2H	64050796	64052019	0																																							0	1	0	0
HORVU2Hr1G022230	chr2H	64140488	64140801	10.7958	-0.419973	-0.668874	0.353783	0.666683	-1.08641	-0.378104	1.1005	1.80769	-0.493983	0.279772	0.841574	-1.54559	0.641318	0.640206	0	0	0	0	0	0	0	0	0	0	0	0	0	0											0	1	0	0	0.773756	2.18691	1.33556
HORVU2Hr1G022250	chr2H	64369423	64374434	1513.36	0.388142	0.517386	0.172696	0.0769268	-0.367994	0.00492205	0.436571	0.854959	0.910501	0.695055	0.470042	-0.162764	0.641801	0.687273	0	0	0	0	0	0	0	0	0	0	0	0	0	0											0	1	0	0	-0.215445	0.804565	-0.440459
HORVU2Hr1G022260	chr2H	64377714	64382013	856.387	0.218819	0.375698	-0.260502	-0.207063	0.97498	0.518491	-0.185707	-0.365989	-1.31767	-1.79699	-1.90043	0.421236	-0.739451	-0.463244	0	0	0	0	0	0	0	0	0	0	0	0	0	0											0	1	0	0	-0.479321	-1.16069	-0.582762
HORVU2Hr1G022290	chr2H	64444707	64446189	2.37788	-1.18804	-0.181052	-0.186783	0.00593118	-1.50895	-0.137147	0.0994096	0.268093	1.04395	2.04521	1.23093	-0.25712	1.35124	0.14812	0	0	0	0	0	0	0	0	0	0	0	0	0	0											0	1	0	0	1.00126	1.60836	0.186983
HORVU2Hr1G022310	chr2H	64541794	64551279	429.154	-0.205272	-0.22591	0.412669	-0.376936	-0.486292	-0.997854	0.703061	0.867498	0.4084	1.02634	0.257375	0.299709	1.48906	2.16506	0	0	0	0	0	0	0	0	0	0	0	0	0	0											0	1	0	0	0.617941	1.18935	-0.151025
HORVU2Hr1G022340	chr2H	64607630	64647248	6453.45	0.0493814	0.473046	0.207083	0.123228	0.525703	0.300371	-0.00559992	-0.0846609	-0.42411	-0.266408	-0.773928	0.483468	-0.047835	0.0984366	0	0	0	0	0	0	0	0	0	0	0	0	0	0											0	1	0	0	0.157701	-0.531303	-0.349819
HORVU2Hr1G022350	chr2H	64762107	64768532	237.977	-0.145479	-0.207388	-0.0453024	-0.513322	-1.60181	-0.94948	0.0474383	-0.162911	1.71819	1.81836	1.41225	-0.730342	0.918906	0.0562271	0	0	0	0	0	0	0	0	0	0	0	0	0	0											0	1	0	0	0.100176	1.64925	-0.305934
HORVU2Hr1G022360	chr2H	64783488	64786929	314.859	0.184709	0.550715	-0.0144712	-0.292653	-1.66682	-0.580339	0.243448	0.834528	1.34296	1.14378	0.499588	-0.266708	1.64356	1.14816	0	0	0	0	0	0	0	0	0	0	0	0	0	0											0	1	0	0	-0.19918	1.91027	-0.843369
HORVU2Hr1G022390	chr2H	64863544	64864962	1.47447	-1.11353	-1.1678	-0.382926	-0.352049	0.615577	-0.030027	-0.905373	-1.67215	-0.812594	0	0	0.433519	-1.08743	-1.20861	0	0	0	0	0	0	0	0	0	0	0	0	0	0											0	1	0	0	0.730602	-1.52095	0.815748
HORVU2Hr1G022400	chr2H	64990948	64996531	5.17379	1.56586	0.885654	1.2753	1.94574	0	1.82982	0.000549475	1.46366	-2.44846	-2.73903	-1.38837	0.890544	0.511444	0.524386	0	0	0	0	0	0	0	0	0	0	0	0	0	0											0	1	0	0	-0.290561	-0.3791	1.06009
HORVU2Hr1G022410	chr2H	65012640	65017075	209.204	0.280528	0.31091	-0.0298748	-0.146548	-0.591669	-0.556136	0.277522	0.700149	1.20439	0.893991	0.746937	-0.919213	-0.0500223	0.337072	0	0	0	0	0	0	0	0	0	0	0	0	0	0											0	1	0	0	-0.310403	0.869191	-0.457457
HORVU2Hr1G022430	chr2H	65024900	65025421	15.9218	-0.353584	0.000925205	-0.0903419	1.26936	2.30443	1.46321	0.431025	0.304556	-1.19706	-0.933814	0.0713767	0.834447	-1.03896	-0.324207	0	0	0	0	0	0	0	0	0	0	0	0	0	0											0	1	0	0	0.263242	-1.8734	1.26843
HORVU2Hr1G022440	chr2H	65077424	65082674	333.343	0.396597	0.380187	0.17107	-0.368364	-1.45058	-0.888708	0.672453	1.00969	0.851792	0.626266	0.103241	-0.320168	1.80286	1.57823	0	0	0	0	0	0	0	0	0	0	0	0	0	0											0	1	0	0	-0.225526	2.12303	-0.748551
HORVU2Hr1G022450	chr2H	65225048	65230215	219.374	-0.033741	0.470789	0.629453	0.00323357	-0.645616	-0.60426	0.790603	0.609932	1.38882	2.05201	0.921264	-0.21255	1.22367	1.00164	0	0	0	0	0	0	0	0	0	0	0	0	0	0											0	1	0	0	0.663194	1.43622	-0.467555
HORVU2Hr1G022470	chr2H	65334751	65334906	0																																							0	1	0	0
HORVU2Hr1G022490	chr2H	65411125	65417655	452.283	0.495934	0.63159	0.0695507	-0.174109	-1.93884	-0.883348	0.780907	1.12396	1.696	1.26961	0.890298	-0.675584	2.04416	1.33172	0	0	0	0	0	0	0	0	0	0	0	0	0	0											0	1	0	0	-0.426383	2.71974	-0.805699
HORVU2Hr1G022500	chr2H	65416034	65416931	0																																							0	1	0	0
HORVU2Hr1G022540	chr2H	65440577	65441589	336.681	-1.52706	-1.68372	-0.672241	0.536081	0.0832706	-0.0675423	-0.684717	-1.60142	-1.73116	-0.87634	0.488637	-0.857344	-1.62533	-2.39122	0	0	0	0	0	0	0	0	0	0	0	0	0	0											0	1	0	0	0.85482	-0.767988	2.2198
HORVU2Hr1G022550	chr2H	65444190	65445652	0.21911	0	0.0957659	0	0	0	0.159953	0.116059	0.100731	0	0	-0.123704	0	0.0831273	-0.0347267	0	0	0	0	0	0	0	0	0	0	0	0	0	0											0	1	0	0	0	0.0586319	-0.0548826
HORVU2Hr1G022560	chr2H	65523512	65530322	0.577293	0	0	0.234623	0.429777	-0.287921	-0.33018	0.50364	0	0	0.177625	0.391828	-0.593023	0.198538	-0.278661	0	0	0	0	0	0	0	0	0	0	0	0	0	0											0	1	0	0	0.255187	0.791561	0.469389
HORVU2Hr1G022590	chr2H	65717956	65722011	708.925	0.167827	0.525939	0.0104647	-0.410393	-0.278244	-0.00355393	0.126427	0.579584	0.52972	0.372358	-0.406612	-0.323483	0.0811877	0.259655	0	0	0	0	0	0	0	0	0	0	0	0	0	0											0	1	0	0	-0.157362	0.404671	-0.936333
HORVU2Hr1G022600	chr2H	65725877	65727165	163.943	-1.35381	-1.37451	-0.212709	0.094324	0.434298	-0.153591	-0.646944	-1.54004	-2.58527	-1.44417	-1.11644	0.396797	-0.684445	-0.989654	0	0	0	0	0	0	0	0	0	0	0	0	0	0											0	1	0	0	1.1411	-1.08124	1.46883
HORVU2Hr1G022620	chr2H	65792325	65798088	290.874	-0.225533	0.11027	-0.108959	-0.415971	-0.615666	-0.346499	-0.102443	-0.0629367	0.871086	0.987659	0.344844	0.340765	0.853988	0.624328	0	0	0	0	0	0	0	0	0	0	0	0	0	0											0	1	0	0	0.116574	0.513223	-0.526242
HORVU2Hr1G022640	chr2H	65812350	65813207	6.12378	-2.19483	-1.32472	-0.908796	-0.767212	-1.21089	-0.72283	0.0619119	0.977725	-0.147243	1.13879	0.410263	-1.46226	-0.189453	0.238298	0	0	0	0	0	0	0	0	0	0	0	0	0	0											0	1	0	0	1.28604	1.2728	0.557506
HORVU2Hr1G022660	chr2H	65917353	65920616	2237.16	-0.496536	-0.893346	-0.401045	0.205843	0.779151	-0.0729474	-0.48131	-0.839352	-3.40759	-3.3121	-2.3084	0.991877	-0.268583	0.225473	0	0	0	0	0	0	0	0	-1	-1	0	0	0	0	0	1	1	0	0	1	0	0	0	0	1	0	0	0	0.0954905	-1.26046	1.09919
HORVU2Hr1G022680	chr2H	65977052	65982418	258.233	0.12765	0.794483	0.298159	0.0311257	-1.00061	-0.809604	0.494567	0.752971	0.588053	0.758563	-0.175305	-2.00898	-0.513802	-0.446402	0	0	0	0	0	0	0	0	0	0	0	0	0	0											0	1	0	0	0.170509	1.49517	-0.763358
ENSRNA049437887	chr2H	65981955	65982026	0																																							0	1	0	0
HORVU2Hr1G022690	chr2H	66001126	66005178	0.651643	-0.337085	-0.361131	-0.475576	-0.422666	0.394042	0.599935	-0.287025	-0.312718	0.367954	0.229463	0.306419	0.312487	-0.36858	-0.600166	0	0	0	0	0	0	0	0	0	0	0	0	0	0											0	1	0	0	-0.138491	-0.681067	-0.0615353
HORVU2Hr1G022720	chr2H	66372519	66381696	734.914	-0.165472	0.283644	0.469116	0.131457	-0.296962	-0.6842	0.83645	1.15003	1.09329	1.72787	0.941099	-0.858354	0.275057	0.975878	0	0	0	0	0	0	0	0	0	0	0	0	0	0	0	1	1	0	1	0	0	0	1	1	1	0	0	0	0.634588	1.13341	-0.152187
HORVU2Hr1G022740	chr2H	66390766	66392352	3.93962	0.357604	0.535524	0.638153	0.481247	-1.50161	-0.150394	1.58005	1.79713	-1.58311	-1.30257	-1.63739	-1.35315	1.7285	0.594374	0	0	0	0	0	0	0	0	0	0	0	0	0	0											0	1	0	0	0.280549	3.08165	-0.0542778
HORVU2Hr1G022780	chr2H	66441877	66445090	2529.48	0.126788	-0.0299506	-0.0739404	0.509152	0.792558	0.575137	-0.367133	-0.898223	-2.03847	-2.2392	-1.49937	0.783068	-0.376623	-0.690292	0	0	0	0	0	0	0	0	0	0	0	0	0	0											0	1	0	0	-0.200729	-1.15969	0.539102
HORVU2Hr1G022790	chr2H	66613731	66614444	0.122598	0	0	0	0	0	0	-0.00789068	-0.147168	0	0	0	0.148445	0.0831273	0	0	0	0	0	0	0	0	0	0	0	0	0	0	0											0	1	0	0	0	-0.0653173	0
HORVU2Hr1G022800	chr2H	66642746	66643461	1.13898	-0.422637	-0.13873	-0.202762	-0.433343	0.862797	0.948415	-0.153584	-0.261714	-0.00323349	0.216641	-0.297846	0.461144	-0.555237	-0.748985	0	0	0	0	0	0	0	0	0	0	0	0	0	0											0	1	0	0	0.219874	-1.01638	-0.294613
HORVU2Hr1G022820	chr2H	66834713	66836530	11087.4	-0.563596	0.602903	0.0425194	1.17002	2.40074	1.73392	-0.860353	-1.32157	0.570856	1.17697	1.13798	0.828617	-2.43248	-2.22687	0	0	0	0	0	0	0	0	0	0	0	0	0	0											0	1	0	0	0.606115	-3.2611	0.56712
HORVU2Hr1G022850	chr2H	66894308	66898017	194.968	0.472871	-0.147638	0.0637753	-0.447472	-0.801711	-0.852507	0.21671	0.134218	0.512949	0.103853	0.213116	-0.477588	0.540833	0.509138	0	0	0	0	0	0	0	0	0	0	0	0	0	0											0	1	0	0	-0.409096	1.01842	-0.299834
HORVU2Hr1G022900	chr2H	67017112	67024191	695.633	-0.10715	0.0239856	0.0337533	-0.131009	-0.0942615	-0.168209	0.140451	0.211398	0.290712	0.431615	0.135717	-0.474511	-0.239798	-0.0949031	0	0	0	0	0	0	0	0	0	0	0	0	0	0											0	1	0	0	0.140904	0.234713	-0.154995
HORVU2Hr1G022910	chr2H	67176598	67176840	0																																							0	1	0	0
HORVU2Hr1G022920	chr2H	67503163	67520099	1161.8	-0.127089	0.456977	0.661464	0.497227	-0.504465	-0.672611	0.768576	1.07641	1.34828	2.13683	1.38853	-1.13318	0.139859	0.615836	0	0	0	0	0	0	0	0	0	0	0	0	0	0											0	1	0	0	0.788553	1.27304	0.0402501
HORVU2Hr1G022940	chr2H	67583109	67583869	1.19417	0	0	-0.262833	-0.249202	-0.242181	-0.257192	-1.55807	-0.860097	0.22181	0	0	1.19571	-0.120179	0.592802	0	0	0	0	0	0	0	0	0	0	0	0	0	0											0	1	0	0	-0.248344	-1.31589	-0.221743
HORVU2Hr1G022960	chr2H	67701287	67706217	7616.37	0.137278	0.507141	-0.35943	0.0369263	2.56339	1.60901	-1.02259	-1.74661	-2.84542	-3.34213	-3.31563	1.68212	-1.90387	-1.67351	0	0	0	0	1	0	0	0	0	-1	-1	0	0	0											0	1	0	0	-0.496708	-3.58599	-0.470215
HORVU2Hr1G022970	chr2H	67705610	67706120	0																																							0	1	0	0
HORVU2Hr1G022980	chr2H	67714511	67715685	0.0333459	0.04749	0	0	0	0	0	0	0	0	-0.0899001	0	0	0	0	0	0	0	0	0	0	0	0	0	0	0	0	0	0											0	1	0	0	-0.0210789	0	0
HORVU2Hr1G022990	chr2H	67714613	67715685	0																																							0	1	0	0
HORVU2Hr1G023000	chr2H	67716589	67729343	1033.66	0.0713098	0.392084	0.184594	-0.180502	-0.288432	-0.555905	0.55861	0.958546	0.0913073	0.204592	-0.481279	-0.464866	0.382176	1.04958	0	0	0	0	0	0	0	0	0	0	0	0	0	0											0	1	0	0	0.113285	0.847042	-0.572586
HORVU2Hr1G023070	chr2H	68085188	68085502	60.7454	0.110395	0.312288	0.0077786	0.21429	-1.1643	-0.530094	0.896939	1.34579	0.502223	0.399607	0.404226	-0.317262	1.74398	1.55862	0	0	0	0	0	0	0	0	0	0	0	0	0	0											0	1	0	0	-0.102616	2.06124	-0.0979974
HORVU2Hr1G023100	chr2H	68312479	68315203	40.4848	0.146154	0.126683	0.374946	-0.315513	-0.811688	-2.03037	0.614946	0.885616	0.893428	1.12222	0.451231	-0.443903	0.982732	2.47208	0	0	0	0	0	0	0	0	0	0	0	0	0	0											0	1	0	0	0.228792	1.42663	-0.442197
HORVU2Hr1G023110	chr2H	68377333	68380140	878.112	-1.34674	-0.0147106	-0.430742	0.647983	2.03073	0.925885	-0.902752	-0.892446	-0.29846	0.617539	0.364233	-0.204747	-3.13823	-2.02308	0	0	0	0	0	0	0	0	0	0	0	0	-1	0											0	1	0	0	0.916	-2.93348	0.662694
HORVU2Hr1G023120	chr2H	68478924	68482535	1108.71	0.18195	0.125635	0.0671039	-0.23696	-1.24075	-0.515581	0.453017	0.59051	1.41882	1.30398	1.05623	-0.369711	1.32405	0.736379	0	0	0	0	0	0	0	0	0	0	0	0	0	0											0	1	0	0	-0.114846	1.69376	-0.362596
HORVU2Hr1G023130	chr2H	68621235	68622448	10.1568	0.106322	0.902962	0.370409	0.68983	-0.219451	0.118391	1.62461	1.78729	0.361307	0.625393	0.148175	-0.877075	0.966986	0.791825	0	0	0	0	0	0	0	0	0	0	0	0	0	0											0	1	0	0	0.264086	1.84406	-0.213132
HORVU2Hr1G023140	chr2H	68627463	68632596	30.4233	0.975024	1.45114	-0.0606143	0.269373	1.57397	1.3204	-0.611621	-1.69754	-0.862503	-1.89814	-2.04427	1.92769	-0.257902	-1.09024	0	0	0	0	0	0	0	0	0	0	0	0	0	0	1	0	1	0	0	0	1	0	0	0	1	0	0	0	-1.03564	-2.18559	-1.18176
HORVU2Hr1G023150	chr2H	68628056	68633294	18.2732	-0.175576	-0.186817	-0.0756393	1.00937	0.834913	0.926954	-0.0397268	-0.607467	-1.21386	-1.11392	-0.0176672	0.83647	-0.0381697	-0.69795	0	0	0	0	0	0	0	0	0	0	0	0	0	0											0	1	0	0	0.0999368	-0.87464	1.19619
HORVU2Hr1G023170	chr2H	68781934	68787901	252.898	0.0146939	0.791435	0.266875	0.141273	-0.812552	-0.613398	0.3355	0.645366	1.77972	2.0319	1.12956	-1.13341	0.0146377	0.125349	0	0	0	0	0	0	0	0	0	0	0	0	0	0											0	1	0	0	0.252182	1.14805	-0.650161
HORVU2Hr1G023180	chr2H	68833704	68836778	0.57673	-0.200992	-0.215747	0	0	-0.238183	-0.105436	0.104786	-0.196308	-0.24275	0	0	-0.295152	0.047817	-0.386024	0	0	0	0	0	0	0	0	0	0	0	0	0	0											0	1	0	0	0.204174	0.342969	0.24179
HORVU2Hr1G023200	chr2H	68972642	68974655	74.933	0.283961	0.153344	-0.146967	-0.56957	-1.0849	-0.698304	-0.0358172	-0.0596042	1.46153	1.0306	0.738618	-0.164943	0.884138	0.473756	0	0	0	0	0	0	0	0	0	0	0	0	0	0											0	1	0	0	-0.430928	1.04908	-0.722914
HORVU2Hr1G023210	chr2H	68975255	68978705	95.2925	0.0563021	0.123355	-0.216746	-0.496115	-1.10334	-0.258584	0.697728	1.03539	0.435889	0.162841	-0.183581	-0.395892	1.40518	0.898077	0	0	0	0	0	0	0	0	0	0	0	0	0	0											0	1	0	0	-0.273048	1.80107	-0.61947
HORVU2Hr1G023260	chr2H	69196769	69199681	740.143	-1.46033	-1.73588	0.334944	1.25008	0.431015	0.270027	-0.648738	-0.84331	-2.66814	-0.872874	0.317816	0.327222	-0.752531	-0.786115	0	0	0	0	0	0	0	0	0	0	0	0	0	0											0	1	0	0	1.79527	-1.07975	2.98596
HORVU2Hr1G023270	chr2H	69206497	69207606	0.117531	0	0	0.15036	0	0	0	0.116059	0	0	0.0960237	0	0	0.0831273	0	0	0	0	0	0	0	0	0	0	0	0	0	0	0											0	1	0	0	0.164845	0.0586319	0
HORVU2Hr1G023350	chr2H	69545411	69554664	3407.71	0.0249144	0.298225	0.361101	-0.0321725	-0.0372453	-0.164197	0.555322	0.527215	1.00354	1.33972	0.673138	-0.212426	0.380141	0.478987	0	0	0	0	0	0	0	0	0	0	0	0	0	0											0	1	0	0	0.336187	0.592567	-0.330398
HORVU2Hr1G023370	chr2H	69793989	69794773	6.14267	-1.54699	-1.30402	-0.376724	-0.213008	-1.03037	-1.0907	0.506449	-1.68709	-0.853678	0.316588	0.237329	1.99477	3.53159	1.39838	0	0	0	0	0	0	0	0	0	0	0	0	0	0											0	1	0	0	1.17027	1.53682	1.09101
HORVU2Hr1G023390	chr2H	69898575	69903264	0.595517	0.143616	0	0	0.137228	0.357873	0.452507	-0.285656	-0.2971	0	-0.188849	0.114736	0.297143	-0.346386	-0.452464	0	0	0	0	0	0	0	0	0	0	0	0	0	0											0	1	0	0	-0.141461	-0.643529	0.162124
HORVU2Hr1G023400	chr2H	69906799	69911936	2.85433	-0.975192	0.185367	0.196094	1.42132	0.891053	1.56645	-0.013926	-0.155653	-0.686135	0.485151	0.549821	1.24963	0.344647	-0.472476	0	0	0	0	0	0	0	0	0	0	0	0	0	0											0	1	0	0	1.17129	-0.904979	1.23596
HORVU2Hr1G023420	chr2H	69922376	69926662	0																																							0	1	0	0
HORVU2Hr1G023430	chr2H	70127754	70129296	11.0277	-2.21518	-1.79884	-0.687882	1.21629	1.13197	1.07596	0.319997	0.650352	-1.43601	0.0912809	1.57912	-0.0942566	-0.906232	-0.519865	0	0	0	0	0	0	0	0	0	0	0	0	0	0											0	1	0	0	1.5273	-0.811975	3.01513
HORVU2Hr1G023450	chr2H	70292946	70300449	844.82	-0.695964	-1.21681	-0.0135041	0.593913	0.0195928	0.618178	-0.574188	-1.17335	-1.31913	-0.636671	0.491591	-0.38676	-0.980541	-2.17829	0	0	0	0	0	0	0	0	0	0	0	0	0	0											0	1	0	0	0.68246	-0.59378	1.81072
HORVU2Hr1G023460	chr2H	70292981	70295896	0																																							0	1	0	0
HORVU2Hr1G023480	chr2H	70367100	70386478	1197.42	-0.936984	-0.113206	0.288001	1.41821	1.78224	1.02439	-0.840066	-0.819562	-1.1564	0.0685847	0.375012	-0.872053	-3.49436	-2.71601	0	0	0	0	0	0	0	0	0	0	0	0	-1	0											0	1	0	0	1.22498	-2.62231	1.53141
HORVU2Hr1G023490	chr2H	70369939	70374620	178.186	-0.0252913	-0.287521	-0.346799	-0.0355043	0.200816	-0.138217	-0.383242	-0.404996	-0.544273	-0.865781	-0.292257	0.615314	0.0312565	0.348536	0	0	0	0	0	0	0	0	0	0	0	0	0	0	1	1	0	0	0	1	0	0	0	0	1	0	0	0	-0.321508	-0.584058	0.252016
HORVU2Hr1G023540	chr2H	70530693	70531009	15.6042	0.362103	2.16296	0.857763	1.31206	-1.11808	-0.476317	-0.351768	1.21301	2.48501	2.98067	1.63411	-1.18059	-0.414275	0.50874	0	0	0	0	0	0	0	0	0	0	0	0	0	0											0	1	0	0	0.49566	0.766313	-0.850893
HORVU2Hr1G023550	chr2H	70573033	70574469	0																																							0	1	0	0
HORVU2Hr1G023560	chr2H	70573334	70580179	1330.81	-0.350297	0.877371	0.597366	0.690551	-1.4168	-1.09518	-0.0221411	0.599372	1.45578	2.40344	1.26896	-1.78615	-0.391497	-0.0915985	0	0	0	0	0	0	0	0	0	0	0	0	0	0											0	1	0	0	0.947663	1.39466	-0.18682
HORVU2Hr1G023580	chr2H	70636702	70637011	0																																							0	1	0	0
HORVU2Hr1G023590	chr2H	70639687	70644290	841.808	-0.120705	0.14205	0.275742	0.167448	0.348199	0.728735	-0.345311	-0.171178	-0.0865263	0.30992	-0.0611291	0.89449	0.20098	-0.00542309	0	0	0	0	0	0	0	0	0	0	0	0	0	0											0	1	0	0	0.396446	-0.69351	0.0253971
HORVU2Hr1G023600	chr2H	70643209	70644332	1.68859	-1.67834	-0.730267	0.303009	0.568181	0.284388	0.880147	-0.487717	-1.12774	-1.10172	0.879628	0.196723	1.35722	0.585112	-0.650668	0	0	0	0	0	0	0	0	0	0	0	0	0	0											0	1	0	0	1.98135	-0.772105	1.29845
HORVU2Hr1G023610	chr2H	70668138	70669128	14.7409	0.357375	2.18993	0.726367	0.656553	1.44137	1.28704	-0.0631665	-1.3714	0.309723	0.678716	-1.22366	1.68798	0.183442	-0.970454	0	0	0	0	0	0	0	0	0	0	0	0	0	0											0	1	0	0	0.368992	-1.50454	-1.53338
HORVU2Hr1G023640	chr2H	71041063	71041784	3.07095	-1.92987	-0.958673	1.23627	1.09455	1.00337	0.782086	0.830053	0.330798	-1.01838	2.14776	1.03484	-0.457772	-0.631092	-0.90906	0	0	0	0	0	0	0	0	0	0	0	0	0	0											0	1	0	0	3.16615	-0.17332	2.05322
HORVU2Hr1G023650	chr2H	71043847	71046826	26.2465	-0.460016	-0.739163	0.192211	0.159627	-0.435992	0.0741143	-0.456497	-0.29082	-1.47801	-0.825781	-0.579217	-0.738739	-0.759244	-1.10367	0	0	0	0	0	0	0	0	0	0	0	0	0	0											0	1	0	0	0.652226	-0.0205049	0.89879
HORVU2Hr1G023660	chr2H	71219819	71229149	201.056	0.154584	0.271065	-0.0400534	-0.32816	-0.869951	-0.862419	0.70032	1.18323	1.26334	1.0687	0.664116	-0.339649	1.23062	1.706	0	0	0	0	0	0	0	0	0	0	0	0	0	0											0	1	0	0	-0.194637	1.57027	-0.599225
HORVU2Hr1G023680	chr2H	71232412	71233558	0.70441	0.470554	0.653622	0	0.262469	0	0	0.138619	0.571027	0	-0.552444	-0.482465	0.322531	0.367045	0.853255	0	0	0	0	0	0	0	0	0	0	0	0	0	0											0	1	0	0	-0.461132	0.0445144	-0.391153
HORVU2Hr1G023690	chr2H	71246693	71249707	1087.23	-0.511947	-0.0493864	0.0473421	1.1566	2.44583	1.68025	-0.70914	-1.25828	-2.58757	-2.02828	-1.38158	1.36502	-1.78996	-1.57351	0	0	0	0	0	0	0	0	0	0	0	0	0	0											0	1	0	0	0.559289	-3.15497	1.20598
HORVU2Hr1G023710	chr2H	71400380	71406607	3841.03	0.161188	0.150198	-0.370915	0.147413	0.740944	0.625396	-0.393013	-1.11203	-1.01735	-1.54945	-1.02013	1.25608	0.122123	-0.481345	0	0	0	0	0	0	0	0	0	0	0	0	0	0											0	1	0	0	-0.532103	-1.13396	-0.00278517
HORVU2Hr1G023730	chr2H	71497340	71497636	0																																							0	1	0	0
HORVU2Hr1G023750	chr2H	71540427	71545992	4.42421	-1.71216	-2.22421	-0.663895	0.585279	-0.00847326	0.300299	-0.380635	-0.176106	-2.16682	-1.11855	0.642673	0.473488	0.101326	-0.00291704	0	0	0	0	0	0	0	0	0	0	0	0	0	0											0	1	0	0	1.04826	-0.372161	2.80949
HORVU2Hr1G023760	chr2H	71564597	71564839	0																																							0	1	0	0
HORVU2Hr1G023770	chr2H	71568407	71572157	3.13261	-1.92994	-2.5127	-0.321085	-0.216759	0.120324	0.553039	-0.525841	-1.09063	-1.86592	-0.257062	0.430025	0.803722	0.157557	-0.839949	0	0	0	0	0	0	0	0	0	0	0	0	0	0											0	1	0	0	1.60886	-0.646165	2.29594
HORVU2Hr1G023780	chr2H	71583271	71584433	5.24018	-0.25527	-0.38203	1.82324	0.329876	-0.295813	0.694951	-0.397042	-0.632071	-2.2704	-0.191888	-1.5585	0.530059	0.42883	-0.796963	0	0	0	0	0	0	0	0	0	0	0	0	0	0											0	1	0	0	2.07851	-0.10123	0.711906
HORVU2Hr1G023800	chr2H	71708234	71708734	0																																							0	1	0	0
HORVU2Hr1G023810	chr2H	71808059	71808855	0.118799	0	0.0957659	0	0	-0.0665226	-0.0879455	0	0	0	0	-0.123704	-0.0994538	0	0	0	0	0	0	0	0	0	0	0	0	0	0	0	0											0	1	0	0	0	0.0586319	-0.0548826
HORVU2Hr1G023820	chr2H	71812910	71818481	1.10056	0	0.226861	0	0	0.248884	0.213841	-0.141872	-0.142351	0	0	-0.231797	0.014638	-0.376118	-0.341554	0	0	0	0	0	0	0	0	0	0	0	0	0	0											0	1	0	0	0	-0.390756	-0.225679
HORVU2Hr1G023830	chr2H	71844780	71850625	0																																							0	1	0	0
HORVU2Hr1G023840	chr2H	72083404	72084531	27.9339	0.856825	1.01739	0.333567	1.63022	-0.142094	0.881447	0.862967	1.27242	0.938919	0.41566	1.55175	0.149707	1.15477	0.540682	0	0	0	0	0	0	0	0	0	0	0	0	0	0											0	1	0	0	-0.523258	1.00506	0.612832
HORVU2Hr1G023850	chr2H	72236010	72244224	1200.45	0.115366	-0.299129	-0.0105034	-0.385355	-0.464201	-0.401803	0.128084	0.0917239	0.449754	0.323884	0.363528	-0.190869	0.401417	0.302657	0	0	0	0	0	0	0	0	0	0	0	0	0	0											0	1	0	0	-0.12587	0.592286	-0.0862257
HORVU2Hr1G023890	chr2H	72261989	72262321	0																																							0	1	0	0
HORVU2Hr1G023900	chr2H	72351655	72352919	0.116792	0	0	0.27431	0.102858	0	0	0	0	0	0.219973	0.06222	0	0	0	0	0	0	0	0	0	0	0	0	0	0	0	0	0											0	1	0	0	0.288794	0	0.131041
HORVU2Hr1G023940	chr2H	72586717	72589814	149.816	0.737642	0.460196	-0.644861	-0.521694	-0.597032	0.0580468	0.856327	1.25422	-0.715018	-2.09752	-1.69691	0.545429	1.99879	1.7416	0	0	0	0	0	0	0	0	0	0	0	0	0	0											0	1	0	0	-1.3825	1.45336	-0.98189
HORVU2Hr1G023960	chr2H	72633631	72634191	0																																							0	1	0	0
HORVU2Hr1G023970	chr2H	72651947	72653273	57.0105	0.345112	0.173788	-0.224529	-0.0315854	-0.978372	-0.518056	0.0400856	0.741561	0.225162	-0.344479	0.0197886	-0.312942	0.705516	0.946676	0	0	0	0	0	0	0	0	0	0	0	0	0	0											0	1	0	0	-0.569641	1.01846	-0.205374
HORVU2Hr1G023980	chr2H	72665414	72667220	0																																							0	1	0	0
HORVU2Hr1G024030	chr2H	72755103	72756253	0																																							0	1	0	0
HORVU2Hr1G024070	chr2H	72805715	72811542	0.205212	0	0	-0.159513	-0.0210913	0	0	-0.193815	-0.209142	0.117103	0	0.124195	0.210419	0	0	0	0	0	0	0	0	0	0	0	0	0	0	0	0											0	1	0	0	-0.145028	-0.251241	0.00709201
HORVU2Hr1G024090	chr2H	72876301	72876461	6.86823	-0.548447	-1.07167	1.24703	0.940591	-0.586209	-0.0542159	1.33708	2.42745	-0.280754	1.51472	1.73151	-0.696695	1.2266	1.78497	0	0	0	0	0	0	0	0	0	0	0	0	0	0											0	1	0	0	1.79548	1.92329	2.01226
HORVU2Hr1G024100	chr2H	72931131	72937027	0.0398853	0	0.0957659	0	0	0	0	0	0	0	0	-0.123704	0	0	0	0	0	0	0	0	0	0	0	0	0	0	0	0	0											0	1	0	0	0	0	-0.0548826
HORVU2Hr1G024120	chr2H	73142222	73150452	19.9458	0.599305	-1.31858	0.79434	0.313287	-0.535929	-0.000475515	0.998983	0.524928	1.78878	1.98381	3.42065	-0.0705034	1.46441	0.4549	0	0	0	0	0	0	0	0	0	0	1	0	0	0											0	1	0	0	0.195035	1.53491	1.63187
HORVU2Hr1G024130	chr2H	73372233	73372704	0.0750098	0	0	-0.0355635	-0.0210913	0	0	-0.13184	-0.147168	-0.00684666	0	0	0.148445	0	0	0	0	0	0	0	0	0	0	0	0	0	0	0	0											0	1	0	0	-0.0210789	-0.189267	0.00709201
HORVU2Hr1G024140	chr2H	73378157	73383298	0.238306	0	0	0	0	0	0	-0.255789	-0.395066	0	0	0	0.396343	0.0831273	0	0	0	0	0	0	0	0	0	0	0	0	0	0	0											0	1	0	0	0	-0.313216	0
HORVU2Hr1G024150	chr2H	73398067	73403095	1037.43	0.405691	-0.53165	-0.125413	-0.226834	-0.811401	-0.228182	0.137018	0.0667104	-1.45269	-1.98379	-1.14787	0.358134	1.30655	0.653027	0	0	0	0	0	0	0	0	0	0	0	0	0	0											0	1	0	0	-0.531104	0.948419	0.304816
HORVU2Hr1G024160	chr2H	73406114	73410163	450.867	-0.0974388	0.147408	-0.352985	0.0769448	0.0389817	0.214065	-0.17587	-0.159577	0.372075	0.116529	0.301612	-0.424775	-0.639627	-0.798417	0	0	0	0	0	0	0	0	0	0	0	0	0	0											0	1	0	0	-0.255546	-0.214851	-0.0704634
HORVU2Hr1G024190	chr2H	73410490	73412749	3.55144	0.100392	1.39556	-0.935262	-0.879845	0.620883	1.53188	-1.07759	-2.17388	0.244614	-0.79104	-2.03079	1.9107	0.212225	-1.79506	0	0	0	0	0	0	0	0	0	0	0	0	0	0											0	1	0	0	-1.03565	-1.69847	-2.27541
HORVU2Hr1G024210	chr2H	73501677	73502214	0																																							0	1	0	0
HORVU2Hr1G024270	chr2H	73632917	73634480	0.337451	0	0	-0.0874329	0.146549	0.0501784	0.0287554	0	0.103717	0.0450227	0	0.218975	-0.106702	-0.164771	-0.0317408	0	0	0	0	0	0	0	0	0	0	0	0	0	0											0	1	0	0	-0.0729483	-0.0580691	0.173953
HORVU2Hr1G024280	chr2H	73779135	73786852	61.5904	0.208752	-1.95987	-1.44893	0.764369	-0.217846	-1.31024	-1.25471	-0.644264	-1.61802	-3.2757	1.10622	-1.57239	-2.60925	-0.906418	0	0	0	0	0	0	0	0	0	-1	0	0	0	0											0	1	0	0	-1.65768	-1.03686	2.72424
HORVU2Hr1G024290	chr2H	73890774	73898375	0																																							0	1	0	0
HORVU2Hr1G024300	chr2H	73913329	73913931	5.99063	-0.861751	-1.8882	0.756191	1.30354	-0.950973	-1.21468	-0.596695	0.602785	0.550199	2.16814	3.74194	-1.32391	-0.969631	0.493554	0	0	0	0	0	0	0	0	0	0	0	0	0	0											0	1	0	0	1.61794	0.354278	3.19175
HORVU2Hr1G024310	chr2H	73937788	73938843	2.31381	0.695034	1.43458	-0.270686	-0.45431	-0.304921	0.236208	0.0694984	0.0260183	1.82156	0.855839	-0.0673267	-0.314378	0.0600412	-0.524569	0	0	0	0	0	0	0	0	0	0	0	0	0	0											0	1	0	0	-0.96572	0.37442	-1.88889
HORVU2Hr1G024340	chr2H	74033896	74034225	3.37727	0.412085	-0.633185	0.355856	1.46439	1.93555	0.797978	-1.58078	-1.73096	-0.565382	-0.62161	1.5322	2.23544	-1.28089	-0.293499	0	0	0	0	0	0	0	0	0	0	0	0	0	0											0	1	0	0	-0.0562281	-3.51633	2.09758
HORVU2Hr1G024360	chr2H	74091385	74091861	0																																							0	1	0	0
HORVU2Hr1G024370	chr2H	74101711	74101887	0																																							0	1	0	0
HORVU2Hr1G024380	chr2H	74113968	74117834	25.9054	-0.559773	0.640383	-0.423571	-1.01916	0.553671	-0.11938	-0.689759	-0.45158	1.94865	2.08485	0.289112	-0.317606	-1.56104	-0.649806	0	0	0	0	0	0	0	0	0	0	0	0	0	0											0	1	0	0	0.136202	-1.24343	-1.65954
HORVU2Hr1G024400	chr2H	74205255	74205380	0																																							0	1	0	0
HORVU2Hr1G024410	chr2H	74205509	74205742	0																																							0	1	0	0
HORVU2Hr1G024460	chr2H	74245437	74252854	0.424738	-0.146822	-0.0224599	-0.27678	-0.258742	-0.262536	-0.285257	-0.137934	-0.151622	0.101242	0	-0.135041	-0.166003	0	0	0	0	0	0	0	0	0	0	0	0	0	0	0	0											0	1	0	0	-0.129958	0.124602	-0.236282
HORVU2Hr1G024470	chr2H	74285591	74286064	0																																							0	1	0	0
HORVU2Hr1G024480	chr2H	74359861	74373208	23.2968	1.61509	2.80389	-0.881558	-0.987844	1.49755	0.480737	0.369999	-0.32713	2.00897	-0.487674	-1.78276	3.17445	2.0469	2.36658	0	1	0	0	0	0	0	0	0	0	0	1	0	0											0	1	0	0	-2.49665	-1.12755	-3.79174
HORVU2Hr1G024520	chr2H	74415467	74419188	1.23782	-0.116083	0.190969	0.27366	0.193135	0	0.505314	0.195555	-0.0990076	0.397556	0.787299	0.399723	0.742264	0.840098	0.137943	0	0	0	0	0	0	0	0	0	0	0	0	0	0											0	1	0	0	0.389742	0.0978339	0.00216634
HORVU2Hr1G024550	chr2H	74595064	74600241	941.229	0.43992	-0.355318	-0.240601	-0.291656	-1.1029	-0.638682	0.487167	0.7005	-1.41382	-2.09434	-1.35016	-0.0802004	1.50987	1.25898	0	0	0	0	0	0	0	0	0	0	0	0	0	0											0	1	0	0	-0.680521	1.59007	0.0636618
HORVU2Hr1G024570	chr2H	74603326	74605311	4412.9	-0.0217837	-0.138371	-0.0659434	-0.0171375	-0.151075	0.132553	-0.165479	-0.461011	0.27711	0.23295	0.398343	-0.468161	-0.482565	-1.06173	0	0	0	0	0	0	0	0	0	0	0	0	0	0											0	1	0	0	-0.0441597	-0.0144044	0.121233
HORVU2Hr1G024580	chr2H	74636894	74638051	2960.04	0.30053	1.00851	-0.303428	0.275511	3.81011	2.63959	-0.817901	-2.4681	-2.06363	-2.66759	-2.79664	2.83956	-1.78844	-2.26813	0	0	0	0	1	1	0	0	0	0	0	0	0	0											0	1	0	0	-0.603957	-4.62801	-0.733002
HORVU2Hr1G024600	chr2H	74731519	74734352	8879.6	0.22625	0.957947	-0.202675	0.254953	3.9135	2.64216	-0.784144	-2.50247	-2.10218	-2.5311	-2.80517	2.82726	-1.87038	-2.31736	0	0	0	0	1	1	0	-1	0	0	0	0	0	0											0	1	0	0	-0.428925	-4.69764	-0.702993
HORVU2Hr1G024610	chr2H	74786756	74808830	514.988	0.035108	0.87361	0.361319	-0.142641	-0.505159	-0.518685	0.778843	0.961148	1.61072	1.93693	0.594474	-0.379057	0.904945	1.10078	0	0	0	0	0	0	0	0	0	0	0	0	0	0	0	1	1	0	0	0	1	0	0	0	1	0	0	0	0.326211	1.284	-1.01625
HORVU2Hr1G024620	chr2H	74804110	74804917	0																																							0	1	0	0
HORVU2Hr1G024630	chr2H	74816754	74818909	57.3463	-0.386714	0.651941	0.147775	1.0457	0.887738	1.03593	-0.693608	-1.97246	1.31023	1.84472	1.70399	-0.19652	-1.77787	-3.20491	0	0	0	0	0	0	0	0	0	0	0	0	0	-1											0	1	0	0	0.534489	-1.58135	0.393758
HORVU2Hr1G024650	chr2H	75085228	75087331	77.0654	0.0105379	0.150886	0.437433	-0.00669641	-0.330507	0.0113896	-0.134946	0.0858244	-0.800721	-0.373825	-0.958303	0.0824136	0.277975	0.156848	0	0	0	0	0	0	0	0	0	0	0	0	0	0											0	1	0	0	0.426896	0.195561	-0.157582
HORVU2Hr1G024660	chr2H	75203672	75204513	16.8005	0.33083	-0.238924	0.519813	-0.414835	-0.880595	-0.93869	-0.656679	-0.695407	-0.0695788	0.119404	-0.24549	0.504554	0.728471	0.747837	0	0	0	0	0	0	0	0	0	0	0	0	0	0											0	1	0	0	0.188983	0.223916	-0.175911
HORVU2Hr1G024680	chr2H	75408509	75417473	0.665573	0.148236	-0.171837	-0.100611	-0.0886365	0.124479	-0.398516	0	0	-0.0840202	-0.332868	0	-0.408508	-0.527462	0	0	0	0	0	0	0	0	0	0	0	0	0	0	0											0	1	0	0	-0.248848	-0.118953	0.0832007
HORVU2Hr1G024690	chr2H	75410262	75410911	0.0805296	0	0	0	0	-0.0665226	-0.0879455	0.116059	0	0	0	0	-0.0994538	0.0831273	0	0	0	0	0	0	0	0	0	0	0	0	0	0	0											0	1	0	0	0	0.182581	0
HORVU2Hr1G024720	chr2H	75521640	75522799	31.9855	-0.766814	-0.480923	0.40757	-0.0997487	-0.691188	-0.982629	0.144323	0.290391	-0.0666372	1.10775	0.314537	-0.0565806	0.778931	1.21644	0	0	0	0	0	0	0	0	0	0	0	0	0	0											0	1	0	0	1.17438	0.835511	0.381175
HORVU2Hr1G024740	chr2H	75597288	75727846	4072.08	0.112101	0.454884	-0.0113831	0.0694259	2.44441	1.67159	-0.544566	-1.16536	-1.7676	-1.89108	-2.15306	0.985418	-2.00356	-1.85154	0	0	0	0	0	0	0	0	0	0	0	0	0	0											0	1	0	0	-0.123484	-2.98898	-0.385458
HORVU2Hr1G024760	chr2H	75604942	75607542	7.46506	-0.666609	-0.131954	0.151041	-0.438277	-1.04706	-1.53466	-0.342921	0.214255	2.17789	2.99554	1.87157	-0.870275	-0.166138	0.878636	0	0	0	0	0	0	0	0	0	0	0	0	0	0											0	1	0	0	0.817649	0.704136	-0.306324
HORVU2Hr1G024770	chr2H	75773294	75773477	0																																							0	1	0	0
HORVU2Hr1G024780	chr2H	75773565	75777945	311.598	0.222778	0.215945	-0.374156	-0.70323	-0.411814	-0.423671	0.205005	-0.234026	0.917181	0.320247	-0.00199436	-0.504392	0.112427	-0.314747	0	0	0	0	0	0	0	0	0	0	0	0	0	0											0	1	0	0	-0.596934	0.616819	-0.919176
HORVU2Hr1G024790	chr2H	75972346	75984124	22.2493	0.224396	0.717899	0.0892204	-0.122538	-0.220413	-0.462356	-0.163824	0.0134848	0.999845	0.86467	0.159408	-0.00388638	0.0527029	0.471955	0	0	0	0	0	0	0	0	0	0	0	0	0	0	1	0	1	0	0	1	0	0	0	0	1	0	0	0	-0.135175	0.0565893	-0.840437
HORVU2Hr1G024840	chr2H	76251701	76261214	278.866	0.43714	0.573977	0.130575	-0.231807	-0.475936	-0.294817	0.355763	0.159213	1.90414	1.59757	1.09835	-0.414492	0.417207	0.0395379	0	0	0	0	0	0	0	0	0	0	0	0	0	0											0	1	0	0	-0.306566	0.8317	-0.805784
HORVU2Hr1G024870	chr2H	76297076	76305583	1.09891	-0.531079	-0.226236	0.250807	0.243461	0.614164	-0.313396	-0.284348	0.147451	-0.572378	0.209508	-0.10268	-0.351608	-1.25012	0.109239	0	0	0	0	0	0	0	0	0	0	0	0	0	0											0	1	0	0	0.781886	-0.898513	0.469698
HORVU2Hr1G024900	chr2H	76445537	76448395	836.34	-0.116349	-0.487477	0.0216973	0.0169755	-0.430485	-0.0992519	-0.360278	-0.555428	-0.245008	-0.106962	0.259445	-0.591142	-0.520936	-1.04732	0	0	0	0	0	0	0	0	0	0	0	0	0	0											0	1	0	0	0.138046	0.0702061	0.504453
HORVU2Hr1G024940	chr2H	76530609	76631835	202.71	-0.104744	-0.391987	0.328897	-0.192072	-1.37866	-0.26364	0.0939027	0.523863	0.97713	1.41077	1.17704	0.200399	1.67296	0.987903	0	0	0	0	0	0	0	0	0	0	0	0	0	0											0	1	0	0	0.433641	1.47256	0.199915
HORVU2Hr1G024950	chr2H	76530610	76531549	85.0354	-0.514403	-0.886823	0.112527	-0.77563	-0.885404	-0.413068	0.126826	0.195142	0.410319	1.03725	0.521513	-0.0299692	0.982261	0.57824	0	0	0	0	0	0	0	0	0	0	0	0	0	0											0	1	0	0	0.62693	1.01223	0.111194
HORVU2Hr1G024970	chr2H	76561171	76563586	0																																							0	1	0	0
HORVU2Hr1G025020	chr2H	76951367	76954887	1016.68	0.0164727	0.0716279	-0.165521	0.537978	1.40045	1.08088	-0.238529	-0.571532	-2.74496	-2.92695	-2.27861	1.17973	-0.459246	-0.472682	0	0	0	0	0	0	0	0	0	0	0	0	0	0											0	1	0	0	-0.181994	-1.63897	0.46635
HORVU2Hr1G025040	chr2H	76955301	76969377	315.315	0.0115247	0.0144853	0.373928	-0.108542	-0.467506	-0.972837	0.688868	1.07355	0.630031	0.992434	0.507004	-0.734522	0.421852	1.31186	0	0	0	0	0	0	0	0	0	0	0	0	0	0											0	1	0	0	0.362403	1.15637	-0.123027
HORVU2Hr1G025050	chr2H	77271014	77275472	108.455	-0.140156	0.068826	0.108752	-0.414968	-0.214239	-0.472202	0.857473	0.825473	0.793576	1.04248	0.309782	-0.350387	0.721324	0.947288	0	0	0	0	0	0	0	0	0	0	0	0	0	0											0	1	0	0	0.248908	1.07171	-0.483794
HORVU2Hr1G025070	chr2H	77321569	77322149	17.4781	-0.799625	0.0041518	-0.578353	0.59823	1.0557	1.28282	-0.582528	-0.95278	-0.943525	-0.722252	-0.349446	2.30391	0.665687	0.0683145	0	0	0	0	0	0	0	0	0	0	0	0	0	0											0	1	0	0	0.221272	-1.63823	0.594079
HORVU2Hr1G025080	chr2H	77490585	77491823	8.98553	-1.87973	-2.06264	1.20361	0.878783	0.795492	0.399958	-0.949278	-1.62643	-3.84501	-0.761677	-0.903588	1.45698	-0.287792	-0.569408	0	0	0	0	0	0	0	0	0	0	0	0	0	0											0	1	0	0	3.08334	-1.74477	2.94143
HORVU2Hr1G025090	chr2H	77494010	77496824	1274.34	-0.762367	-0.383573	-0.104801	0.642165	1.06074	0.833107	-0.666973	-0.808673	-1.47616	-0.81859	-0.450418	0.865303	-0.862408	-0.776478	0	0	0	0	0	0	0	0	0	0	0	0	0	0											0	1	0	0	0.657566	-1.72771	1.02574
HORVU2Hr1G025140	chr2H	77882839	77910976	1439.47	-0.078489	0.368554	0.602229	0.258414	-0.338736	-0.685347	1.03763	0.958578	0.998154	1.67887	0.888014	-0.25289	1.12348	1.39103	0	0	0	0	0	0	0	0	0	0	0	0	0	0											0	1	0	0	0.680718	1.37637	-0.11014
HORVU2Hr1G025150	chr2H	78167965	78170281	4124.96	-0.809446	-0.285063	0.061493	0.665411	0.646176	0.690041	-0.829998	-1.185	0.346524	1.21746	1.297	-0.0330096	-1.50918	-1.90805	0	0	0	0	0	0	0	0	0	0	0	0	0	0											0	1	0	0	0.870939	-1.47617	0.950474
HORVU2Hr1G025160	chr2H	78199335	78207760	151.876	-0.627186	-1.10761	-0.230206	-0.942132	-1.60399	-0.927463	0.629492	1.12448	0.34132	0.7383	0.506795	-0.721406	1.51208	1.33054	0	0	0	0	0	0	0	0	0	0	0	0	0	0											0	1	0	0	0.39698	2.23348	0.165475
HORVU2Hr1G025170	chr2H	78310105	78310520	7.15145	0.482784	-0.766284	0.176343	0.470964	-1.21628	0.836304	0.73429	1.52322	1.30655	1.00011	2.5438	0.0557307	2.0063	0.742652	0	0	0	0	0	0	0	0	0	0	0	0	0	0											0	1	0	0	-0.306442	1.95057	1.23725
HORVU2Hr1G025180	chr2H	78366495	78375408	490.571	0.653787	0.63591	0.218636	0.0603088	-1.59749	-0.666205	0.476147	0.99296	0.810854	0.375704	0.235253	-0.3234	1.75024	1.33576	0	0	0	0	0	0	0	0	0	0	0	0	0	0											0	1	0	0	-0.435151	2.07364	-0.575601
HORVU2Hr1G025190	chr2H	78369494	78375210	0.286948	-0.138434	-0.152133	-0.106444	0.0877031	0	0.159109	0.116059	0.0387562	-0.059915	0	0.179921	0	0.0831273	-0.0967013	0	0	0	0	0	0	0	0	0	0	0	0	0	0											0	1	0	0	0.0319895	0.0594756	0.239836
HORVU2Hr1G025210	chr2H	78380471	78383154	308.469	0.13979	-0.27016	0.0124328	-0.322889	-1.11383	-0.373069	0.243744	0.48591	0.383267	0.25591	0.330538	-0.40955	0.948025	0.449428	0	0	0	0	0	0	0	0	0	0	0	0	0	0											0	1	0	0	-0.127357	1.35758	-0.0527293
HORVU2Hr1G025230	chr2H	78612276	78618671	141.183	-0.020822	-0.362099	-0.592876	0.944967	2.57793	1.6772	-0.629276	-2.04919	-3.35179	-3.92385	-2.04473	1.05329	-2.15392	-2.67311	0	0	0	0	1	0	0	0	-1	-1	0	0	0	0											0	1	0	0	-0.572054	-3.20721	1.30707
HORVU2Hr1G025270	chr2H	78676814	78680636	685.757	0.410944	0.305844	-0.0013245	-0.462126	-0.981362	0.0054709	0.253129	0.493278	0.157548	-0.254721	-0.610422	-0.233735	1.00076	0.254072	0	0	0	0	0	0	0	0	0	0	0	0	0	0											0	1	0	0	-0.412269	1.23449	-0.76797
HORVU2Hr1G025280	chr2H	78680330	78680640	0																																							0	1	0	0
HORVU2Hr1G025290	chr2H	78746610	78747651	198.797	-0.564677	-0.376951	-0.17468	1.19932	1.29215	1.24964	-1.30274	-2.02223	-1.71625	-1.32625	-0.139984	1.77889	-0.815997	-1.49298	0	0	0	0	0	0	0	0	0	0	0	0	0	0											0	1	0	0	0.389997	-2.59489	1.57627
HORVU2Hr1G025300	chr2H	78764750	78765175	19.6765	-0.333618	-0.305982	0.168031	0.496715	0.988896	0.681713	-0.115601	-0.801316	-2.72027	-2.21862	-1.91757	0.296199	-0.808298	-1.18683	0	0	0	0	0	0	0	0	0	0	0	0	0	0											0	1	0	0	0.501649	-1.1045	0.802696
HORVU2Hr1G025320	chr2H	78770807	78774068	2742.53	-0.203184	-0.311436	-0.349314	0.0297553	0.16009	0.219287	-0.391026	-0.726975	-0.850917	-0.997047	-0.509726	0.549644	-0.00147242	-0.396617	0	0	0	0	0	0	0	0	0	0	0	0	0	0											0	1	0	0	-0.14613	-0.551117	0.341191
HORVU2Hr1G025350	chr2H	78909660	78912913	0																																							0	1	0	0
HORVU2Hr1G025360	chr2H	79003645	79004694	44.0388	-0.166935	1.07509	0.985849	1.91168	2.72345	1.80197	-0.581178	-2.69229	-2.91813	-1.76534	-2.08154	1.18161	-2.12302	-3.31265	0	0	0	0	1	0	0	-1	0	0	0	0	0	-1											0	1	0	0	1.15278	-3.30463	0.836588
HORVU2Hr1G025380	chr2H	79042151	79047194	1104.13	-0.974679	-1.22489	-0.100879	1.19924	2.10724	0.761726	-0.743653	-1.7048	-4.27527	-3.40147	-1.85114	1.29923	-1.55167	-1.1673	0	0	0	0	0	0	0	0	-1	-1	0	0	0	0											0	1	0	0	0.873801	-2.8509	2.42413
HORVU2Hr1G025390	chr2H	79052949	79054879	240.544	0.0936209	0.927836	0.0919152	1.77669	2.72341	1.82421	-1.05173	-2.48358	-3.20022	-3.20192	-2.35136	1.25936	-2.51577	-3.04843	0	0	0	0	1	0	0	0	-1	-1	0	0	0	-1											0	1	0	0	-0.00170563	-3.77513	0.848853
HORVU2Hr1G025400	chr2H	79114629	79117166	15.9287	0.872467	2.04281	0.506275	1.63395	1.2171	0.114486	-0.426688	-1.14369	1.46302	1.09682	1.05415	-0.796791	-2.44058	-2.05497	0	0	0	0	0	0	0	0	0	0	0	0	0	0											0	1	0	0	-0.366191	-1.64379	-0.408864
HORVU2Hr1G025410	chr2H	79149026	79151087	360.691	-0.400105	-0.304869	-0.0436452	1.18832	2.19934	0.968559	-0.617252	-1.30155	-2.29483	-1.93837	-0.801642	1.28625	-1.53035	-0.983866	0	0	0	0	0	0	0	0	0	0	0	0	0	0											0	1	0	0	0.35646	-2.81659	1.49319
HORVU2Hr1G025430	chr2H	79265252	79270411	68.8283	0.21786	0.615866	-0.0853892	-0.0342235	-0.247805	0.309798	-0.162558	-0.115196	0.145134	-0.158115	-0.504956	0.615821	0.701069	0.190828	0	0	0	0	0	0	0	0	0	0	0	0	0	0											0	1	0	0	-0.303249	0.0852471	-0.65009
HORVU2Hr1G025450	chr2H	79303834	79305729	57.8687	-0.857263	-0.0276699	0.081815	0.978762	2.60941	1.23299	-0.69251	-1.34733	-1.56034	-0.621265	-0.553912	-0.134546	-3.43647	-2.71486	0	0	0	0	1	0	0	0	0	0	0	0	-1	0											0	1	0	0	0.939078	-3.30192	1.00643
HORVU2Hr1G025480	chr2H	79420846	79423112	0																																							0	1	0	0
HORVU2Hr1G025510	chr2H	79452094	79457099	47.7095	0.602907	1.13367	0.265101	0.0472535	-0.142953	-0.146283	0.662732	0.992363	1.43367	1.09587	0.347255	-0.277244	0.528441	0.861403	0	0	0	0	0	0	0	0	0	0	0	0	0	0											0	1	0	0	-0.337806	0.805685	-1.08642
HORVU2Hr1G025530	chr2H	79714638	79718093	3793.19	0.19528	0.325064	0.082265	-0.0143996	-0.939877	-0.124763	0.222823	0.539879	1.04045	0.927436	0.700988	0.0210272	1.18373	0.685669	0	0	0	0	0	0	0	0	0	0	0	0	0	0											0	1	0	0	-0.113015	1.1627	-0.339463
HORVU2Hr1G025550	chr2H	79718897	79719047	9.26561	-0.130864	1.29089	0.914438	1.33203	1.97718	0.48745	-0.930645	-0.0297787	-1.77496	-0.72966	-1.73382	0.959868	-1.94795	0.442639	0	0	0	0	0	0	0	0	0	0	0	0	0	0											0	1	0	0	1.0453	-2.90782	0.0411411
HORVU2Hr1G025570	chr2H	79845761	79851505	514.061	0.127648	0.835774	-0.159402	-0.611869	-0.0678095	-0.119444	0.303047	0.542989	1.07605	0.789	-0.371592	-0.0621446	0.308712	0.600289	0	0	0	0	0	0	0	0	0	0	0	0	0	0	1	1	0	0	0	1	0	0	0	0	1	0	0	0	-0.28705	0.370857	-1.44764
HORVU2Hr1G025580	chr2H	79855753	79863119	486.533	1.22897	1.30943	0.420427	0.424914	0.0399955	0.259663	0.378746	0.725559	-0.567177	-1.37571	-1.45169	0.132426	0.471177	0.598322	0	0	0	0	0	0	0	0	0	0	0	0	0	0	1	1	0	0	0	1	0	0	0	0	1	0	0	0	-0.808538	0.338751	-0.884518
HORVU2Hr1G025630	chr2H	80019010	80022160	143.494	-0.171809	-0.32975	0.199406	0.879408	-0.0770184	0.0988494	0.0585219	0.326266	-1.30482	-0.933602	-0.0956588	0.374602	0.510142	0.602019	0	0	0	0	0	0	0	0	0	0	0	0	0	0											0	1	0	0	0.371215	0.13554	1.20916
HORVU2Hr1G025660	chr2H	80022918	80023641	1.93119	0.711373	0.947288	-1.53365	-0.457628	-0.425279	-0.194592	-0.816491	0.0483657	1.26437	-0.980645	-0.140541	0.0238984	-0.367314	0.266857	0	0	0	0	0	0	0	0	0	0	0	0	0	0											0	1	0	0	-2.24502	-0.391213	-1.40492
HORVU2Hr1G025670	chr2H	80075908	80077076	34.4052	0.674021	1.10225	-1.46846	0.806432	0.346225	0.241203	-0.500734	-0.932492	2.91576	0.773278	2.61994	-0.0922889	-0.939248	-1.26598	0	0	0	0	0	0	0	0	0	0	0	0	0	0											0	1	0	0	-2.14248	-0.846959	-0.295819
HORVU2Hr1G025680	chr2H	80109492	80110362	0.115851	0	0	0	0	0	0.159953	-0.13184	-0.147168	0	0	0	0.148445	0	-0.158676	0	0	0	0	0	0	0	0	0	0	0	0	0	0											0	1	0	0	0	-0.189267	0
HORVU2Hr1G025710	chr2H	80388749	80391150	2275.27	0.668628	0.513433	0.178734	0.150947	0.206685	0.375499	0.206855	0.350996	-1.88367	-2.37357	-2.24616	0.244124	0.244294	0.219622	0	0	0	0	0	0	0	0	0	0	0	0	0	0											0	1	0	0	-0.489894	0.000169512	-0.362486
HORVU2Hr1G025720	chr2H	80404773	80406165	534.143	-0.636222	-0.247958	0.256608	0.983389	2.94131	1.4965	-0.272196	-0.806785	-3.9714	-3.07857	-2.74005	1.95683	-1.25667	-0.346452	0	0	0	0	1	0	0	0	-1	-1	0	0	0	0											0	1	0	0	0.89283	-3.2135	1.23135
HORVU2Hr1G025730	chr2H	80420669	80422215	0.431868	0	0	-0.0930616	0.0615176	-0.335662	-0.0921109	0	0.0958785	0.0482797	0	0.135614	-0.371076	0	-0.183087	0	0	0	0	0	0	0	0	0	0	0	0	0	0											0	1	0	0	-0.0774849	0.32892	0.0873346
HORVU2Hr1G025740	chr2H	80641986	80643551	0.577565	0	0	-0.117729	0.281822	-0.365672	-0.0469352	0.15219	0.265511	0.0714252	0	0.380731	-0.41339	0.104472	-0.100944	0	0	0	0	0	0	0	0	0	0	0	0	0	0											0	1	0	0	-0.104492	0.517862	0.309306
HORVU2Hr1G025750	chr2H	80833134	80837735	198.277	0.340086	0.294718	0.234168	-0.476329	-1.13218	-0.662607	0.305745	0.638319	1.63079	1.52487	0.859738	-0.341852	1.09608	0.959074	0	0	0	0	0	0	0	0	0	0	0	0	0	0											0	1	0	0	-0.105918	1.43793	-0.771047
HORVU2Hr1G025770	chr2H	80970335	80974833	31.483	0.342386	0.392435	0.474075	0.139449	0.333134	0.402166	0.386048	0.705034	0.618854	0.750543	0.365868	0.908862	0.961776	1.21173	0	0	0	0	0	0	0	0	0	0	0	0	0	0											0	1	0	0	0.13169	0.0529143	-0.252986
HORVU2Hr1G025780	chr2H	80975098	80977949	3574.47	-0.18721	-0.0328865	-0.14674	0.00678983	-0.0717666	0.0279987	-0.235228	-0.363052	0.284597	0.325068	0.324274	-0.320064	-0.483525	-0.711114	0	0	0	0	0	0	0	0	0	0	0	0	0	0											0	1	0	0	0.0404702	-0.163462	0.0396763
HORVU2Hr1G025790	chr2H	81221019	81224194	0.18001	0.109465	0	0	0	0	0	0	0.22468	0	-0.151875	0	0	0	0.213172	0	0	0	0	0	0	0	0	0	0	0	0	0	0											0	1	0	0	-0.0830535	0	0
HORVU2Hr1G025800	chr2H	81226356	81228072	20.9374	-1.46007	-1.23335	-1.17946	0.68889	3.21697	1.67416	-0.360899	-0.698824	-1.59778	-1.31717	0.32446	2.58944	-0.988436	0.216451	0	0	0	0	1	0	0	0	0	0	0	0	0	0											0	1	0	0	0.280613	-3.57787	1.92224
HORVU2Hr1G025810	chr2H	81229284	81231059	9.16041	-1.26421	-1.31714	-0.774021	2.04002	1.19578	0.83288	-0.841018	-1.587	-0.225129	0.265059	3.13203	1.23408	-0.80272	-1.1858	0	0	0	0	0	0	0	0	0	0	0	0	0	0											0	1	0	0	0.490188	-2.0368	3.35716
HORVU2Hr1G025860	chr2H	81531059	81532747	1.20801	0.853264	1.13369	-0.317188	-0.177036	0.563352	0.966437	0	0.288733	0.87133	-0.299123	-0.439398	0	-0.546413	-0.653581	0	0	0	0	0	0	0	0	0	0	0	0	0	0											0	1	0	0	-1.17045	-0.570535	-1.31073
HORVU2Hr1G025890	chr2H	81697827	81713247	2057.51	0.169619	-0.192591	-0.00727719	-0.392369	-1.3159	-0.721779	-0.0297448	0.294385	0.850347	0.673451	0.650569	-0.669829	0.616327	0.346335	0	0	0	0	0	0	0	0	0	0	0	0	0	0											0	1	0	0	-0.176896	1.28616	-0.199778
ENSRNA049437906	chr2H	81713788	81713860	0																																							0	1	0	0
HORVU2Hr1G025920	chr2H	81780438	81787510	20.0328	-0.335849	-0.324339	-0.313231	-0.611804	-0.00943095	-0.180968	0.315221	-0.703629	1.69413	1.71675	1.40667	0.232979	0.557631	-0.289682	0	0	0	0	0	0	0	0	0	0	0	0	0	0											0	1	0	0	0.0226181	0.324652	-0.287465
HORVU2Hr1G025930	chr2H	81780894	81787979	8.91186	0.200533	-1.10533	0.159247	0.00460977	-1.26459	0.271544	-0.0431666	0.90024	-0.13966	-0.180946	0.97028	0.115039	1.33646	0.743735	0	0	0	0	0	0	0	0	0	0	0	0	0	0											0	1	0	1	-0.0412855	1.22142	1.10994
HORVU2Hr1G025940	chr2H	81871664	81875476	168.816	0.324084	-0.356229	-0.230722	0.178978	-0.304543	-0.214236	-0.411654	-0.607674	-0.954895	-1.5097	-0.419688	-0.826512	-0.933623	-1.21995	0	0	0	0	0	0	0	0	0	0	0	0	0	0											0	1	0	0	-0.554806	-0.107111	0.535208
HORVU2Hr1G025960	chr2H	82014632	82014857	3.03003	1.02877	-0.31145	-0.647075	0.772968	-0.980574	1.32651	0.98596	1.26815	1.67059	-0.00525016	2.75501	0.0627743	2.02931	0.0044106	0	0	0	0	0	0	0	0	0	0	0	0	0	0											0	1	0	0	-1.67584	1.96653	1.08442
HORVU2Hr1G025980	chr2H	82435959	82440482	1227.88	0.417482	-0.384511	-0.141926	-0.621215	-0.367487	-0.714086	0.349486	0.397942	-1.49667	-2.05607	-1.73337	-0.350403	0.36657	0.761625	0	0	0	0	0	0	0	0	0	0	0	0	0	0											0	1	0	0	-0.559408	0.716973	-0.236704
HORVU2Hr1G025990	chr2H	82492689	82502726	461.578	-0.254282	0.0700804	-0.0196657	-0.0243414	0.340321	-0.0349407	-0.431871	-0.629761	0.326676	0.561293	0.232255	-0.0601899	-0.832382	-0.655011	0	0	0	0	0	0	0	0	0	0	0	0	0	0											0	1	0	0	0.234616	-0.772192	-0.0944218
HORVU2Hr1G026020	chr2H	82519901	82524968	122.584	-0.869871	-0.48847	-0.168418	0.690885	1.06808	0.151222	-0.866986	-1.10801	-1.15667	-0.455221	0.0226805	0.734106	-1.20096	-0.525122	0	0	0	0	0	0	0	0	0	0	0	0	0	0											0	1	0	0	0.701453	-1.93507	1.17935
HORVU2Hr1G026040	chr2H	82525824	82529175	81.7409	0.0390291	0.0800765	-0.195325	-0.362085	-0.110717	-0.700388	0.439851	0.665784	1.47611	1.24176	1.03395	-0.372576	0.177991	0.993596	0	0	0	0	0	0	0	0	0	0	0	0	0	0											0	1	0	0	-0.234354	0.550568	-0.442162
ENSRNA049439820	chr2H	82711527	82711599	0																																							0	1	0	0
ENSRNA049439810	chr2H	82713168	82713240	0																																							0	1	0	0
HORVU2Hr1G026060	chr2H	83098918	83102791	5875.77	-0.423397	-0.348759	-0.354354	0.56567	0.895406	0.607889	-0.471828	-0.95381	-1.05874	-0.989696	-0.14431	0.419034	-0.9482	-1.14266	0	0	0	0	0	0	0	0	0	0	0	0	0	0											0	1	0	0	0.0690434	-1.36723	0.914429
HORVU2Hr1G026100	chr2H	83151562	83152011	0																																							0	1	0	0
HORVU2Hr1G026110	chr2H	83152236	83154287	0																																							0	1	0	0
HORVU2Hr1G026140	chr2H	83200444	83200740	0																																							0	1	0	0
HORVU2Hr1G026150	chr2H	83210310	83210892	0.121508	0	0	-0.159513	-0.0210913	0	0	0	0.0387562	0.117103	0	0.124195	0	0	0.0272479	0	0	0	0	0	0	0	0	0	0	0	0	0	0											0	1	0	0	-0.145028	0	0.00709201
HORVU2Hr1G026180	chr2H	83400279	83400485	0.158044	-0.138434	-0.152133	0	0	0	0	0.116059	0	-0.19277	0	0	0	0.0831273	0	0	0	0	0	0	0	0	0	0	0	0	0	0	0											0	1	0	0	0.164845	0.0586319	0.193016
HORVU2Hr1G026190	chr2H	83418392	83420682	0																																							0	1	0	0
HORVU2Hr1G026200	chr2H	83423334	83428748	403.12	0.537418	0.724028	0.0802447	-0.535701	-0.842777	-0.802068	0.653602	0.983252	2.64653	2.18935	1.3868	-0.625171	0.871208	1.16015	0	0	0	0	0	0	0	0	0	0	0	0	0	0											0	1	0	0	-0.457174	1.49638	-1.25973
HORVU2Hr1G026210	chr2H	83428310	83431244	1120.53	0.171811	-0.217524	-0.265412	-0.159173	-0.289499	-0.0631913	-0.106084	-0.130335	-0.721729	-1.15895	-0.663379	0.198352	0.381767	0.131209	0	0	0	0	0	0	0	0	0	0	0	0	0	0											0	1	0	0	-0.437223	0.183415	0.0583505
HORVU2Hr1G026220	chr2H	83431347	83434077	2850.82	0.422891	0.133564	0.208127	-0.100112	-1.08953	-0.359555	0.294566	0.804712	0.0119524	-0.202811	-0.221723	-0.62875	0.755351	0.535517	0	0	0	0	0	0	0	0	0	0	0	0	0	0											0	1	0	0	-0.214764	1.3841	-0.233675
HORVU2Hr1G026240	chr2H	83478582	83479828	0.614671	-0.218399	-0.233668	-0.0798281	-0.0953036	0	0	0.809481	0.162692	0.00551476	0.144086	0.143879	0	0.756603	0.144213	0	0	0	0	0	0	0	0	0	0	0	0	0	0											0	1	0	0	0.138571	0.747755	0.138364
HORVU2Hr1G026290	chr2H	83514650	83515065	0.108522	0	0.0337913	0	0	0	0	0.240008	0	0	0	-0.0617293	0	0.207077	0	0	0	0	0	0	0	0	0	0	0	0	0	0	0											0	1	0	0	0	0.182581	0.00709201
HORVU2Hr1G026300	chr2H	83515186	83515371	0																																							0	1	0	0
HORVU2Hr1G026310	chr2H	83515522	83515786	0.0946485	0	0.0957659	0	0	0	0	-0.13184	-0.147168	0	0	-0.123704	0.148445	0	0	0	0	0	0	0	0	0	0	0	0	0	0	0	0											0	1	0	0	0	-0.189267	-0.0548826
HORVU2Hr1G026320	chr2H	83524021	83524764	0.408602	0	0.0957659	0	0	0.553224	0	0	0	0	0	-0.123704	0	-0.536619	0	0	0	0	0	0	0	0	0	0	0	0	0	0	0											0	1	0	0	0	-0.561114	-0.0548826
HORVU2Hr1G026330	chr2H	83581690	83582926	0																																							0	1	0	0
HORVU2Hr1G026340	chr2H	83588583	83591880	2024.16	0.099243	-0.598257	-0.0482046	-0.430667	-1.02667	-0.590243	-0.147747	-0.0264261	-1.52164	-1.66909	-1.35405	-0.513808	0.365111	0.0500081	0	0	0	0	0	0	0	0	0	0	0	0	0	0											0	1	0	0	-0.147448	0.878919	0.16759
HORVU2Hr1G026370	chr2H	83670581	83671691	2.52606	-0.921926	-0.480173	-0.84118	1.03983	1.51899	0.894574	-0.573427	-0.621024	0.225275	0.306021	1.74528	0.608493	-1.48392	-0.907105	0	0	0	0	0	0	0	0	0	0	0	0	0	0											0	1	0	0	0.0807454	-2.09241	1.52
HORVU2Hr1G026380	chr2H	83731355	83733272	0.203939	0	0	0	0.164832	-0.190472	-0.211895	0	0.100731	0	0	0.124195	-0.223403	0	0.0892225	0	0	0	0	0	0	0	0	0	0	0	0	0	0											0	1	0	0	0	0.182581	0.193016
HORVU2Hr1G026400	chr2H	83903733	83918282	0																																							0	1	0	0
HORVU2Hr1G026420	chr2H	83919132	83920600	0.157445	0	0.0957659	-0.0975381	-0.083066	0	0	-0.13184	-0.147168	0.055128	0	-0.123704	0.148445	0	0	0	0	0	0	0	0	0	0	0	0	0	0	0	0											0	1	0	0	-0.0830535	-0.189267	-0.178832
HORVU2Hr1G026430	chr2H	84087997	84088268	0																																							0	1	0	0
HORVU2Hr1G026450	chr2H	84175723	84177723	81.9249	0.622101	0.426513	0.727668	0.986128	0.168253	1.01073	-0.0718095	-0.126192	-2.48728	-2.38172	-1.92767	0.330819	0.0907567	-0.806107	0	0	0	0	0	0	0	0	0	0	0	0	0	0											0	1	0	0	0.105567	-0.240062	0.559615
HORVU2Hr1G026470	chr2H	84225784	84225930	0.74937	-0.2222	0.0229941	-0.0568112	-0.0250686	-0.0952333	-0.124743	-0.0522364	0.169969	-0.00695866	0.15843	-0.0550213	0.209805	0.252802	0.504518	0	0	0	0	0	0	0	0	0	0	0	0	0	0											0	1	0	0	0.165389	0.042997	-0.0480626
HORVU2Hr1G026520	chr2H	84287071	84288983	1.49814	0	0.187005	-1.48584	-0.376366	-0.347357	0.159091	0	0.221324	1.42977	0	0.866395	-0.771891	-0.428807	-0.709658	0	0	0	0	0	0	0	0	0	0	0	0	0	0											0	1	0	0	-1.45428	0.343083	-0.563371
HORVU2Hr1G026540	chr2H	84439448	84494246	1.1946	0	0.215594	-1.69361	-0.994562	-0.984406	-0.649676	0	0.857386	1.60809	0	0.397935	-1.06036	0	0.446707	0	0	0	0	0	0	0	0	0	0	0	0	0	0											0	1	0	0	-1.66037	0.980619	-1.21016
HORVU2Hr1G026550	chr2H	84546452	84547978	0																																							0	1	0	0
HORVU2Hr1G026560	chr2H	84576800	84577578	1.00405	0	0.284686	-1.59116	-0.48855	-1.10483	-0.67911	0.424437	1.13137	1.45095	0	0.677716	-1.23353	0.295735	0.57695	0	0	0	0	0	0	0	0	0	0	0	0	0	0											0	1	0	0	-1.54903	1.52927	-0.773236
HORVU2Hr1G026570	chr2H	84603109	84604913	2.20576	-0.609801	-0.0991272	-2.11961	-0.970236	-1.46652	-0.565579	0.566368	1.05017	1.46635	0	0.595239	-1.51923	0.513656	0.0965188	0	0	0	0	0	0	0	0	0	0	0	0	0	0											0	1	0	0	-1.50981	2.03289	-0.871108
HORVU2Hr1G026590	chr2H	84645125	84646804	1.96247	0	0.708039	-1.8313	-1.19113	-1.39844	-0.805874	0.272407	1.0358	1.77372	0	-0.125448	-1.43331	0.237534	0.40836	0	0	0	0	0	0	0	0	0	0	0	0	0	0											0	1	0	0	-1.80218	1.67084	-1.89917
HORVU2Hr1G026600	chr2H	84771148	84771453	0																																							0	1	0	0
HORVU2Hr1G026610	chr2H	84826992	84830334	89.589	-0.0357109	0.038314	0.467951	0.75794	0.217656	-0.070951	0.104059	0.326034	-0.564571	-0.0609096	0.155055	0.0138392	-0.0997579	0.410824	0	0	0	0	0	0	0	0	0	0	0	0	0	0											0	1	0	0	0.503661	-0.113597	0.719626
HORVU2Hr1G026620	chr2H	84847588	84848024	0																																							0	1	0	0
HORVU2Hr1G026640	chr2H	85103963	85105555	0.994566	0	0	-0.412634	-0.290232	-1.33294	-0.769015	-0.189265	-0.589412	0.623413	0.24021	0.395321	-0.82907	0.314603	-0.649468	0	0	0	0	0	0	0	0	0	0	0	0	0	0											0	1	0	0	-0.383204	1.14367	-0.228093
HORVU2Hr1G026650	chr2H	85122404	85123531	0																																							0	1	0	0
HORVU2Hr1G026660	chr2H	85127043	85127270	0																																							0	1	0	0
HORVU2Hr1G026670	chr2H	85127283	85127980	0																																							0	1	0	0
HORVU2Hr1G026680	chr2H	85308246	85310099	0																																							0	1	0	0
HORVU2Hr1G026700	chr2H	85491477	85492728	0.436449	-0.138434	-0.149267	0.130278	0.154807	0.175145	0	0.393909	0	-0.178163	0.0905485	0.125911	0	0.237028	0	0	0	0	0	0	0	0	0	0	0	0	0	0	0											0	1	0	0	0.268712	0.218764	0.304074
HORVU2Hr1G026710	chr2H	85563762	85564100	0																																							0	1	0	0
HORVU2Hr1G026740	chr2H	86111171	86115862	98.6819	0.040379	0.0555352	-0.0823227	0.280378	0.23	-0.0596989	-0.0420524	0.161803	-0.096184	-0.218886	0.128659	1.40002	1.12796	1.62152	0	0	0	0	0	0	0	0	0	0	0	0	0	0											0	1	0	0	-0.122702	-0.272053	0.224843
HORVU2Hr1G026750	chr2H	86118846	86125631	926.81	0.059089	0.289928	0.36208	-0.106035	-0.494408	-0.81053	0.768631	0.997655	1.0357	1.33869	0.639738	-0.313903	0.949136	1.49428	0	0	0	0	0	0	0	0	0	0	0	0	0	0											0	1	0	0	0.302991	1.26304	-0.395963
HORVU2Hr1G026770	chr2H	86257843	86258088	0																																							0	1	0	0
HORVU2Hr1G026790	chr2H	86289324	86290889	6.51178	-1.54981	-1.17619	0.252138	0.183002	0.33073	0.0884269	0.342006	-0.441793	-0.164529	1.63742	1.19466	1.28919	1.30046	0.758968	0	0	0	0	0	0	0	0	0	0	0	0	0	0											0	1	0	0	1.80195	0.0112755	1.35919
HORVU2Hr1G026800	chr2H	86293277	86297229	448.401	0.0850808	0.791114	-0.0894069	-0.270288	-0.426283	-0.155703	-0.0154609	0.377138	1.74903	1.57455	0.687631	-0.646532	-0.235709	-0.11369	0	0	0	0	0	0	0	0	0	0	0	0	0	0											0	1	0	0	-0.174488	0.410822	-1.0614
HORVU2Hr1G026810	chr2H	86326178	86327145	12.8757	-0.143832	1.82902	-1.59139	0.316304	1.55603	0.944589	-0.576117	-0.434022	-0.83242	-2.27998	-2.34513	0.884359	-1.24779	-0.494252	0	0	0	0	0	0	0	0	0	0	0	0	0	0											0	1	0	0	-1.44756	-2.13215	-1.51271
HORVU2Hr1G026820	chr2H	86464571	86468728	1321.88	-0.70825	-1.11811	-0.330648	0.613175	2.04788	0.705382	-0.517873	-1.06749	-4.35927	-3.98167	-2.62799	2.37117	-0.19459	0.598293	0	0	0	0	0	0	0	0	-1	-1	0	0	0	0											0	1	0	0	0.377602	-2.56576	1.73128
HORVU2Hr1G026830	chr2H	86468791	86469301	265.095	-0.501129	-0.762341	0.0673188	1.1123	2.07112	0.763316	-0.515557	-1.56618	-4.47712	-3.90867	-2.60248	2.5855	-0.00118042	0.255998	0	0	0	0	0	0	0	0	-1	-1	0	0	0	0											0	1	0	0	0.568448	-2.58668	1.87464
HORVU2Hr1G026840	chr2H	86506740	86508897	2218.22	-0.570496	-1.01637	-0.319411	0.781929	2.03483	0.670657	-0.704175	-1.3297	-4.46374	-4.21266	-2.66545	2.57556	-0.163443	0.575205	0	0	0	0	0	0	0	0	-1	-1	0	0	0	0											0	1	0	0	0.251084	-2.739	1.79829
HORVU2Hr1G026850	chr2H	86538015	86550356	269.047	-0.134521	0.0773768	0.661633	0.336693	0.167936	-0.141914	0.830902	0.998349	0.525145	1.3213	0.784461	-0.684746	-0.0217797	0.455517	0	0	0	0	0	0	0	0	0	0	0	0	0	0	1	0	1	0	0	0	1	0	0	0	1	0	0	0	0.796154	0.662966	0.259316
HORVU2Hr1G026860	chr2H	86573763	86580009	290.468	0.294725	1.06234	-0.0181771	-0.273882	-0.756648	-0.451572	0.685777	0.731897	1.50468	1.19178	0.168462	-0.67926	0.763165	0.504209	0	0	0	0	0	0	0	0	0	0	0	0	0	0											0	1	0	0	-0.312903	1.44243	-1.33622
HORVU2Hr1G026870	chr2H	86580719	86708702	1138.77	0.157279	0.256523	0.0459376	-0.332472	-0.817294	-0.307758	0.178762	0.545221	0.77431	0.662969	0.185315	-0.729351	0.266705	0.123628	0	0	0	0	0	0	0	0	0	0	0	0	0	0											0	1	0	0	-0.111341	0.996056	-0.588995
HORVU2Hr1G026880	chr2H	86790001	86791517	175.993	-0.662154	-0.0246285	0.406763	0.799036	-0.247584	0.387662	-0.854905	-1.43857	1.98378	3.0527	2.80745	0.550478	-0.0568423	-1.27575	0	0	0	0	0	0	0	0	0	1	0	0	0	0											0	1	0	0	1.06892	-0.60732	0.823665
HORVU2Hr1G026890	chr2H	86796579	86797871	63.2888	-0.779379	-0.771557	0.45103	0.584022	-0.0625318	-0.133065	-0.64442	-1.92002	1.86054	3.09095	3.21612	-0.178255	-0.760143	-1.96521	0	0	0	0	0	0	0	0	0	1	1	0	0	0											0	1	0	0	1.23041	-0.581888	1.35558
HORVU2Hr1G026900	chr2H	86859103	86878126	11.9735	-0.314779	-1.5831	0.540934	0.720449	0.122835	0.0460087	-0.895061	-2.67321	1.86864	2.72435	4.17219	-0.27081	-1.28871	-2.99003	0	0	0	0	0	0	0	-1	0	0	1	0	0	0											0	1	0	0	0.855713	-1.0179	2.30355
HORVU2Hr1G026910	chr2H	86868159	86869456	6.60784	-1.60714	-1.67914	0.619205	0.784615	0.438278	0.899562	0.0139749	-0.779186	0.875731	3.10207	3.33948	0.907606	0.483302	-0.771142	0	0	0	0	0	0	0	0	0	0	0	0	0	0											0	1	0	0	2.22634	-0.424303	2.46375
HORVU2Hr1G026920	chr2H	86893816	86894720	4.73687	0.016309	-0.993945	0.853891	1.10316	-0.0724686	0.175942	-0.890548	-2.36615	1.35802	2.19561	3.45513	-0.0849052	-0.902985	-2.627	0	0	0	0	0	0	0	0	0	0	0	0	0	0											0	1	0	0	0.837582	-0.818079	2.09711
HORVU2Hr1G026930	chr2H	86931196	86953952	38.4076	0.140352	-0.954834	0.729632	1.21813	0.0330493	0.268573	-1.208	-1.72342	2.45732	3.0466	4.63028	-0.410584	-1.65164	-2.40258	0	0	0	0	0	0	0	0	0	1	1	0	0	0											0	1	0	0	0.58928	-1.24105	2.17296
HORVU2Hr1G026970	chr2H	87309774	87311191	26.4817	-1.50463	-0.983217	0.126892	1.21857	0.080065	0.429004	-1.43302	-0.962705	1.60357	3.23509	3.80535	-0.733639	-2.24672	-2.12535	0	0	0	0	0	0	0	0	0	1	1	0	0	0											0	1	0	0	1.63152	-1.51308	2.20179
HORVU2Hr1G026980	chr2H	87444733	87446983	10.9788	0.0963122	-0.0947768	-0.0532306	-0.408924	-0.874236	-0.449865	1.02583	1.32525	1.29832	1.14878	0.98417	-1.89105	0.00901446	-0.11593	0	0	0	0	0	0	0	0	0	0	0	0	0	0											0	1	0	0	-0.149543	1.90006	-0.314148
HORVU2Hr1G027010	chr2H	87698774	87699487	7.11572	-0.721058	-1.08524	-1.55036	0.315663	2.0584	1.05012	-0.2562	-0.218483	-0.609858	-1.43916	0.791048	1.03295	-1.28165	-0.23566	0	0	0	0	0	0	0	0	0	0	0	0	0	0											0	1	0	0	-0.829298	-2.3146	1.40091
HORVU2Hr1G027020	chr2H	87698990	87699754	33.4664	-0.34852	-0.350927	-0.236976	0.223581	1.50474	0.857977	-0.338795	-1.20386	-1.02624	-0.914694	-0.451729	0.824461	-1.01907	-1.23738	0	0	0	0	0	0	0	0	0	0	0	0	0	0											0	1	0	0	0.111544	-1.84354	0.574509
HORVU2Hr1G027040	chr2H	88323133	88327200	946.69	-0.0205143	-0.640326	-0.0558648	0.150004	-1.01046	-0.597922	0.0288942	0.183676	-2.2135	-2.24885	-1.42317	-0.958227	0.0811316	-0.176629	0	0	0	0	0	0	0	0	0	0	0	0	0	0											0	1	0	0	-0.0353505	1.03936	0.790329
HORVU2Hr1G027050	chr2H	88610756	88622722	156.303	0.215527	0.132203	-0.0987577	-0.0411942	0.127401	-0.627186	0.814477	1.23118	0.109856	-0.204429	-0.0635412	-0.508248	0.178827	1.35011	0	0	0	0	0	0	0	0	0	0	0	0	0	0											0	1	0	0	-0.314285	0.687075	-0.173397
HORVU2Hr1G027080	chr2H	88787691	88793026	2175.35	1.20376	1.67111	0.255513	0.15819	0.7234	0.817638	0.670127	0.359598	-0.674637	-1.62288	-2.18756	0.419804	0.366531	-0.0382365	0	0	0	0	0	0	0	0	0	0	0	0	0	0											0	1	0	0	-0.948246	-0.0532731	-1.51292
HORVU2Hr1G027090	chr2H	88806357	88806617	0.0634363	0	0	0	0	0.181376	0	0	0	0	0	0	0	-0.164771	0	0	0	0	0	0	0	0	0	0	0	0	0	0	0											0	1	0	0	0	-0.189267	0
HORVU2Hr1G027100	chr2H	88806655	88807008	0.3438	0	0	0.150357	0.277156	0	0	0	0.103776	0.0482471	0.213088	0.352748	0	0	0.0922675	0	0	0	0	0	0	0	0	0	0	0	0	0	0											0	1	0	0	0.164841	0	0.304501
HORVU2Hr1G027110	chr2H	88807312	88807844	0																																							0	1	0	0
HORVU2Hr1G027130	chr2H	88808907	88809290	0																																							0	1	0	0
HORVU2Hr1G027150	chr2H	88812245	88814100	125.047	0.189323	0.92031	0.243041	0.276513	-0.837878	-0.158953	0.622084	1.14726	1.05253	1.10625	0.408732	0.435336	1.8953	1.74155	0	0	0	0	0	0	0	0	0	0	0	0	0	0											0	1	0	0	0.0537185	1.45996	-0.643797
HORVU2Hr1G027160	chr2H	88814254	88816836	0.723004	0.150867	0	0.101813	0.182694	-0.366119	-0.184669	-0.511103	-0.325131	0.0256462	-0.0234079	0.241976	0.230628	0.0856448	0.090166	0	0	0	0	0	0	0	0	0	0	0	0	0	0											0	1	0	0	-0.0490541	-0.144983	0.21633
HORVU2Hr1G027170	chr2H	88814315	88822165	244.477	-0.0407797	-0.0228269	0.291897	-0.507295	-0.0438126	-0.568238	0.516281	0.584105	0.996857	1.32953	0.512388	-0.131759	0.428335	1.02058	0	0	0	0	0	0	0	0	0	0	0	0	0	0											0	1	0	0	0.332677	0.560094	-0.484469
HORVU2Hr1G027210	chr2H	89154958	89155909	62.6723	-0.685496	-0.409613	0.0615015	1.0427	0.324809	0.189488	-1.20326	-1.50802	1.15462	1.90162	2.60693	-0.848602	-2.37667	-2.54611	0	0	0	0	0	0	0	0	0	0	0	0	0	0											0	1	0	0	0.746997	-1.52807	1.45231
HORVU2Hr1G027220	chr2H	89293412	89294391	0																																							0	1	0	0
HORVU2Hr1G027230	chr2H	89303564	89311509	104.256	0.25842	0.042396	-0.0925301	-0.322177	-0.683459	-0.349958	-0.00875477	0.019842	1.65918	1.30823	1.29461	-0.522209	0.152495	-0.152409	0	0	0	0	0	0	0	0	0	0	0	0	0	0											0	1	0	0	-0.350951	0.674705	-0.364573
HORVU2Hr1G027270	chr2H	89423686	89424553	0.839514	-0.346865	-0.3734	-0.14829	-0.384539	1.34798	0.363111	0.262467	0.472571	0.00960424	0.208179	0	0	-1.07327	0.121705	0	0	0	0	0	0	0	0	0	0	0	0	0	0											0	1	0	0	0.198574	-1.08552	-0.0111388
HORVU2Hr1G027290	chr2H	89551807	89594505	212.748	-0.000569494	1.02414	-0.0292514	-0.178575	-0.381003	-0.717578	0.714852	1.20857	1.01667	0.987983	-0.186047	-0.254508	0.841347	1.67164	0	0	0	0	0	0	0	0	0	0	0	0	0	0											0	1	0	0	-0.0286819	1.09585	-1.20271
HORVU2Hr1G027370	chr2H	89856504	90008780	1215.96	0.597986	1.07024	0.381777	0.206492	-1.44072	-0.635445	0.634673	1.06142	2.83539	2.61918	1.97165	-1.09081	0.984577	0.60605	0	0	0	0	0	0	0	0	0	0	0	0	0	0	1	1	0	0	1	0	0	0	0	0	1	0	0	0	-0.216208	2.07539	-0.863746
HORVU2Hr1G027390	chr2H	90168742	90170689	145.148	-0.276969	-0.573533	-0.118862	0.00143869	0.575536	0.276917	-0.238314	-0.634813	-0.315957	-0.157849	0.259015	0.27645	-0.5374	-0.63528	0	0	0	0	0	0	0	0	0	0	0	0	0	0											0	1	0	0	0.158107	-0.81385	0.574971
HORVU2Hr1G027400	chr2H	90176650	90237114	783.04	0.702253	1.10821	0.337608	0.162476	-1.35346	-0.506835	0.38845	0.580458	2.80066	2.43602	1.85493	-1.50127	0.24064	-0.413972	0	0	0	0	0	0	0	0	0	0	0	0	0	0											0	1	0	0	-0.364645	1.74191	-0.945732
HORVU2Hr1G027430	chr2H	90242779	90244139	1946.24	-0.439046	-0.317966	-0.0764325	0.143212	0.421727	0.386087	-0.023177	-0.459301	-1.43677	-1.07415	-0.97559	0.308036	-0.136869	-0.537353	0	0	0	0	0	0	0	0	0	0	0	0	0	0											0	1	0	0	0.362613	-0.444904	0.461178
HORVU2Hr1G027440	chr2H	90321978	90327491	18.5898	0.0769644	0.254542	0.658487	-0.328492	0.284933	-0.928814	0.343959	0.498235	0.834599	1.41612	0.251565	0.366502	0.425528	1.79355	0	0	0	0	0	0	0	0	0	0	0	0	0	0											0	1	0	0	0.581522	0.059026	-0.583034
HORVU2Hr1G027460	chr2H	90601082	90603001	1.23248	0	0.252518	0.424838	0.214056	0.601157	0.513631	-0.263877	-0.269991	0	0.393606	-0.0940457	-0.271753	-1.13679	-1.05538	0	0	0	0	0	0	0	0	0	0	0	0	0	0											0	1	0	0	0.449189	-0.865034	-0.0384623
HORVU2Hr1G027470	chr2H	90729378	90734367	5045.98	1.79614	2.30221	0.389986	0.60699	1.76167	1.5339	0.815614	-0.385843	-1.85433	-3.26048	-3.54955	0.778892	-0.167159	-1.14085	0	0	0	0	0	0	0	0	0	-1	-1	0	0	0											0	1	0	0	-1.40615	-0.946052	-1.69523
HORVU2Hr1G027480	chr2H	90777722	90780083	733.341	2.05867	2.4589	0.360146	0.772	2.09195	1.96229	0.529541	-0.213633	-2.9223	-4.62082	-4.6092	0.32891	-1.2335	-1.84701	0	0	0	0	0	0	0	0	0	-1	-1	0	0	0											0	1	0	0	-1.69852	-1.56241	-1.6869
HORVU2Hr1G027490	chr2H	90785832	90787335	0																																							0	1	0	0
HORVU2Hr1G027540	chr2H	90955737	90956386	0.298135	-0.262383	-0.276082	0.0883858	0	0	0	0	0.100731	-0.31672	0.0340491	0	0	0	0.0892225	0	0	0	0	0	0	0	0	0	0	0	0	0	0											0	1	0	0	0.350769	0	0.316965
HORVU2Hr1G027560	chr2H	90958456	90959253	0																																							0	1	0	0
HORVU2Hr1G027570	chr2H	90996284	90997845	0.0627022	0	0	0	0.164832	0	0	0	0	0	0	0.124195	0	0	0	0	0	0	0	0	0	0	0	0	0	0	0	0	0											0	1	0	0	0	0	0.193016
HORVU2Hr1G027580	chr2H	91036980	91037716	203.568	-0.759039	-0.841941	0.208705	1.45314	1.16961	1.15588	-0.696125	-1.41852	-1.71671	-0.74897	0.57837	1.08653	-0.779208	-1.48786	0	0	0	0	0	0	0	0	0	0	0	0	0	0											0	1	0	0	0.967744	-1.86574	2.29508
HORVU2Hr1G027600	chr2H	91067154	91069435	290.543	-0.829046	-0.940879	0.129225	1.20515	1.28591	1.35789	-0.812027	-1.45037	-1.67367	-0.715396	0.472366	1.22821	-0.869731	-1.58006	0	0	0	0	0	0	0	0	0	0	0	0	0	0											0	1	0	0	0.958272	-2.09794	2.14603
HORVU2Hr1G027610	chr2H	91325635	91325863	0																																							0	1	0	0
HORVU2Hr1G027620	chr2H	91592970	91593119	0																																							0	1	0	0
HORVU2Hr1G027640	chr2H	91939510	91943875	3529.5	0.621441	0.602889	0.171165	-0.33571	-0.136378	0.557748	0.237745	-0.210366	1.25495	0.80467	0.316347	-0.407092	-0.0329689	-1.17521	0	0	0	0	0	0	0	0	0	0	0	0	0	0											0	1	0	0	-0.450277	0.374123	-0.938599
HORVU2Hr1G027660	chr2H	92179701	92183423	268.709	-0.174966	-0.121152	-0.0626641	-0.569344	-0.630741	-0.360569	-0.139006	-0.144135	0.963129	1.07543	0.514936	-0.315466	0.176269	-0.0990324	0	0	0	0	0	0	0	0	0	0	0	0	0	0											0	1	0	0	0.112302	0.491735	-0.448193
HORVU2Hr1G027680	chr2H	92204300	92207053	671.376	-0.65488	-0.663021	-0.243602	-0.0420051	-0.573426	-1.20396	-0.17956	0.343954	-4.75308	-4.3418	-4.13206	-1.28212	-0.888257	0.265791	0	0	0	0	0	0	0	0	-1	-1	-1	0	0	0											0	1	0	0	0.411278	0.393866	0.621016
HORVU2Hr1G027690	chr2H	92208310	92214858	211.011	-0.573644	-0.196071	0.170014	0.16329	0.497667	0.529725	-0.500437	-0.41929	0.313296	1.05695	0.672657	0.09415	-0.903954	-0.854866	0	0	0	0	0	0	0	0	0	0	0	0	0	0											0	1	0	0	0.743658	-0.998104	0.35936
HORVU2Hr1G027710	chr2H	92522776	92525625	1160.73	0.0205982	-0.466159	0.0129413	-0.236871	-0.443384	-0.483802	0.00305588	0.0624043	-1.02917	-1.03682	-0.79988	0.393992	0.840431	0.940198	0	0	0	0	0	0	0	0	0	0	0	0	0	0	1	1	1	0	0	0	1	0	1	0	1	0	0	0	-0.00765685	0.44644	0.229288
HORVU2Hr1G027720	chr2H	92754300	92754980	0																																							0	1	0	0
HORVU2Hr1G027750	chr2H	92808352	92810637	10.8566	-1.12623	-0.581036	0.641053	0.862058	0.0724987	-0.0555549	-0.657532	-1.14461	-1.62135	0.145933	-0.178256	0.617179	-0.112852	-0.471874	0	0	0	0	0	0	0	0	0	0	0	0	0	0											0	1	0	0	1.76728	-0.73003	1.44309
HORVU2Hr1G027760	chr2H	92822382	92827095	330.692	0.53566	0.526867	-0.196426	-0.570246	-0.83652	-0.393733	0.311418	0.324419	0.693657	-0.0384296	-0.403457	0.281465	1.4294	0.999617	0	0	0	0	0	0	0	0	0	0	0	0	0	0											0	1	0	0	-0.732087	1.14794	-1.09711
HORVU2Hr1G027770	chr2H	92830376	92833656	1503.39	0.0235565	-0.438965	-0.00281316	-0.095004	-0.33992	-0.25945	0.0901845	0.208788	-1.12846	-1.15483	-0.784503	0.437105	0.86721	0.905343	0	0	0	0	0	0	0	0	0	0	0	0	0	0											0	1	0	0	-0.0263697	0.430105	0.343961
HORVU2Hr1G027790	chr2H	92947991	92949485	53.9226	-0.45334	-0.549215	-0.102858	0.156011	-1.10322	-0.254236	0.245426	-0.39536	-0.0585375	0.291944	0.646688	-0.10553	1.24312	-0.246654	0	0	0	0	0	0	0	0	0	0	0	0	0	0											0	1	0	0	0.350482	1.34865	0.705225
HORVU2Hr1G027810	chr2H	92956716	92957803	28.383	0.192836	0.202603	0.146395	0.290529	-0.801579	0.283965	1.07951	0.838951	-0.401413	-0.447854	-0.313487	-0.33488	1.54621	0.220106	0	0	0	0	0	0	0	0	0	0	0	0	0	0											0	1	0	0	-0.046441	1.88109	0.0879258
HORVU2Hr1G027820	chr2H	92973214	92973813	14.9778	-0.155558	-0.749617	-0.0901201	-0.213378	-0.673812	-0.399024	1.26639	1.4998	0.931806	0.997244	1.46805	-1.35418	0.586019	0.544648	0	0	0	0	0	0	0	0	0	0	0	0	0	0											0	1	0	0	0.0654376	1.9402	0.53624
HORVU2Hr1G027860	chr2H	93017618	93018223	2831.22	-0.467187	-0.428821	-0.176097	0.356032	1.04726	0.38938	-0.479601	-1.24522	-1.07975	-0.788657	-0.294894	0.657181	-0.869684	-0.977417	0	0	0	0	0	0	0	0	0	0	0	0	0	0											0	1	0	0	0.29109	-1.52687	0.784853
HORVU2Hr1G027880	chr2H	93087747	93099209	0																																							0	1	0	0
HORVU2Hr1G027900	chr2H	93235784	93236622	0																																							0	1	0	0
HORVU2Hr1G027930	chr2H	93275644	93276790	6.23451	-0.0772307	-0.736473	0.745576	1.3524	-1.51151	0.659903	-0.19392	-0.912841	0.268995	1.0918	2.35787	-0.351206	0.966384	-1.92395	0	0	0	0	0	0	0	0	0	0	0	0	0	0											0	1	0	0	0.822807	1.31759	2.08888
HORVU2Hr1G027940	chr2H	93316760	93319528	15.5513	0.196251	-0.180757	-0.0164871	-0.412745	-0.872922	-0.643038	-0.15874	-0.449009	1.48902	1.27628	1.25703	-0.633574	0.0806079	-0.439545	0	0	0	0	0	0	0	0	0	0	0	0	0	0											0	1	0	0	-0.212738	0.714182	-0.231988
HORVU2Hr1G027960	chr2H	93389502	93400350	0.0967801	0	0	0.15036	0	0	0	0	0.100731	0	0.0960237	0	0	0	0.0892225	0	0	0	0	0	0	0	0	0	0	0	0	0	0											0	1	0	0	0.164845	0	0
HORVU2Hr1G027970	chr2H	93402008	93402241	0																																							0	1	0	0
HORVU2Hr1G027980	chr2H	93436016	93436154	0																																							0	1	0	0
HORVU2Hr1G028010	chr2H	93696377	93730140	0.370587	0	0	0	0.144384	0	0.155726	0.114085	0.479943	0	0	0.113239	0	0.0811538	0.344485	0	0	0	0	0	0	0	0	0	0	0	0	0	0											0	1	0	0	0	0.060885	0.170753
HORVU2Hr1G028040	chr2H	93740439	93740576	0.369666	0.109465	0	0	0	0.305325	0	-0.00789068	-0.147168	0	-0.151875	0	0.148445	-0.164771	0	0	0	0	0	0	0	0	0	0	0	0	0	0	0											0	1	0	0	-0.0830535	-0.313216	0
HORVU2Hr1G028050	chr2H	93818411	93820707	962.08	-0.105865	0.272582	-0.339103	0.255545	0.589075	0.353407	-0.278283	-0.596226	-0.35221	-0.585447	-0.369247	-0.134616	-1.00197	-1.08425	0	0	0	0	0	0	0	0	0	0	0	0	0	0											0	1	0	0	-0.233237	-0.867358	-0.0170373
HORVU2Hr1G028060	chr2H	93821349	93829760	327.226	0.186061	0.726253	0.208918	-0.0892348	-0.478941	-0.876614	0.672445	1.1258	1.82087	1.84372	1.00538	-0.583997	0.567389	1.41841	0	0	0	0	0	0	0	0	0	0	0	0	0	0											0	1	0	0	0.0228563	1.15139	-0.815487
HORVU2Hr1G028070	chr2H	93963309	94043320	953.11	0.111491	-0.0435148	0.284672	0.216549	-0.905656	-0.247175	0.0811874	0.499501	1.05172	1.2249	1.31178	-0.57809	0.408754	0.168587	0	0	0	0	0	0	0	0	0	0	0	0	0	0											0	1	0	0	0.173182	0.986844	0.260064
HORVU2Hr1G028080	chr2H	94192061	94192853	7.75847	0.326915	0.376699	-0.281817	-0.176635	-1.60422	0.785579	0.79319	0.850551	0.565025	-0.0437072	0.0116913	0.453516	2.85092	0.518488	0	0	0	0	0	0	0	0	0	0	0	0	0	0											0	1	0	0	-0.608732	2.39741	-0.553334
ENSRNA049482530	chr2H	94195785	94195904	0.235707	0	0	0	0	0	0.283902	0.116059	0.100731	0	0	0	0	0.0831273	-0.158676	0	0	0	0	0	0	0	0	0	0	0	0	0	0											0	1	0	0	0	0.0586319	0
HORVU2Hr1G028120	chr2H	94196295	94355239	154.158	-0.153172	0.0700373	-0.0378736	-0.1916	-1.05038	-0.843136	0.277828	0.0356201	1.17884	1.29414	0.917208	-0.406142	0.922067	0.472614	0	0	0	0	0	0	0	0	0	0	0	0	0	0											0	1	0	0	0.115299	1.32821	-0.261637
ENSRNA049482518	chr2H	94348589	94348706	0.235707	0	0	0	0	0	0.283902	0.116059	0.100731	0	0	0	0	0.0831273	-0.158676	0	0	0	0	0	0	0	0	0	0	0	0	0	0											0	1	0	0	0	0.0586319	0
HORVU2Hr1G028140	chr2H	94521869	94524276	607.108	0.596611	1.00583	0.52719	0.64464	-0.0490644	0.425455	0.109325	0.0689602	-0.394278	-0.4637	-0.755468	-0.265231	-0.106842	-0.621726	0	0	0	0	0	0	0	0	0	0	0	0	0	0											0	1	0	0	-0.0694217	0.158389	-0.361189
HORVU2Hr1G028150	chr2H	94528775	94531670	743.538	0.611252	1.02768	0.454584	0.601122	0.0704061	0.435164	0.0555765	0.0351608	-0.337498	-0.494166	-0.764061	-0.206515	-0.221345	-0.606519	0	0	0	0	0	0	0	0	0	0	0	0	0	0											0	1	0	0	-0.156668	-0.0148296	-0.426563
HORVU2Hr1G028160	chr2H	94740777	94742377	648.942	-0.479993	-0.492905	-0.314471	0.953004	2.71967	1.69098	-0.91611	-1.87682	-3.81051	-3.64498	-2.3646	1.9354	-1.70038	-1.6324	0	0	0	0	1	0	0	0	-1	-1	0	0	0	0											0	1	0	0	0.165522	-3.63578	1.44591
HORVU2Hr1G028190	chr2H	94760080	94765783	738.081	-0.381901	0.115212	-0.204278	0.678711	0.526878	0.346332	-0.663109	-1.43258	-0.0701253	0.107498	0.493373	0.742934	-0.447054	-1.03598	0	0	0	0	0	0	0	0	0	0	0	0	0	0											0	1	0	0	0.177623	-1.18999	0.563498
HORVU2Hr1G028200	chr2H	94763521	94763912	0																																							0	1	0	0
HORVU2Hr1G028210	chr2H	94768916	94772769	809.096	0.0437588	0.0113924	-0.48905	-0.601627	-0.145705	0.289592	-0.0380568	-0.200696	-0.0758231	-0.608632	-0.688843	1.39944	1.50709	0.909156	0	0	0	0	0	0	0	0	0	0	0	0	0	0											0	1	0	0	-0.532809	0.107648	-0.613019
ENSRNA049482520	chr2H	94773286	94773396	0.0915551	0	0	0	0	0	0	0	0.22468	0	0	0	0	0	0.213172	0	0	0	0	0	0	0	0	0	0	0	0	0	0											0	1	0	0	0	0	0
HORVU2Hr1G028220	chr2H	94904015	94908570	1704.83	0.143094	-0.119634	0.184501	0.63187	-0.16327	0.276017	-0.0335865	0.0584392	-0.0981402	-0.0567332	0.653363	0.135574	0.265258	-0.0820039	0	0	0	0	0	0	0	0	0	0	0	0	0	0											0	1	0	0	0.041407	0.129684	0.751504
HORVU2Hr1G028230	chr2H	94908957	94923316	3183.3	1.47291	1.69407	-0.058478	-0.0494313	0.688499	1.1799	0.648956	0.0473513	-0.297403	-1.82879	-2.0409	0.420108	0.380566	-0.712442	0	0	0	0	0	0	0	0	0	0	0	0	0	0											0	1	0	0	-1.53139	-0.0395422	-1.7435
ENSRNA049482524	chr2H	94909130	94909249	0																																							0	1	0	0
HORVU2Hr1G028260	chr2H	95094705	95103759	610.003	0.191374	0.781601	0.157757	-0.56872	-0.736381	-0.671331	0.485729	0.534013	1.69637	1.66275	0.346047	-0.0530571	1.16905	1.15229	0	0	0	0	0	0	0	0	0	0	0	0	0	0											0	1	0	0	-0.0336168	1.22211	-1.35032
HORVU2Hr1G028300	chr2H	95254777	95256703	0																																							0	1	0	0
HORVU2Hr1G028310	chr2H	95530685	95531247	34.4571	0.518432	1.29792	0.367329	0.868774	2.9481	1.85396	-0.312595	-1.50209	-0.960031	-1.11113	-1.38917	0.832032	-2.42867	-2.52401	0	0	0	0	1	0	0	0	0	0	0	0	0	0											0	1	0	0	-0.151102	-3.2607	-0.429144
HORVU2Hr1G028320	chr2H	95531502	95531962	80.1067	0.646897	1.76929	0.0846951	0.914214	3.61992	2.42519	-0.133114	-0.812317	-0.816124	-1.37833	-1.6712	1.1292	-2.62383	-2.10831	0	0	0	0	1	0	0	0	0	0	0	0	0	0											0	1	0	0	-0.562201	-3.75303	-0.855079
HORVU2Hr1G028330	chr2H	95771939	95773782	615.465	-1.55774	-1.1455	-0.242898	0.963591	1.32071	0.639375	-1.07753	-0.766126	-1.61449	-0.299652	0.494603	0.559371	-1.83887	-0.846129	0	0	0	0	0	0	0	0	0	0	0	0	0	0											0	1	0	0	1.31484	-2.39824	2.1091
HORVU2Hr1G028340	chr2H	95983561	95985598	1162.5	-0.788724	-0.730062	-0.245163	-0.0272701	0.811726	0.414084	-0.880414	-1.84374	-1.92036	-1.3768	-1.21757	-0.365733	-2.05787	-2.62355	0	0	0	0	0	0	0	0	0	0	0	0	0	0											0	1	0	0	0.543561	-1.69214	0.702792
HORVU2Hr1G028370	chr2H	96154641	96161945	855.067	0.254225	-0.183646	-0.19909	-0.302112	-1.06943	-0.307814	0.196662	0.121904	0.0131971	-0.440118	-0.105268	0.042245	1.30834	0.471963	0	0	0	0	0	0	0	0	0	0	0	0	0	0											0	1	0	0	-0.453315	1.26609	-0.118465
HORVU2Hr1G028380	chr2H	96162336	96201151	775.597	0.559849	0.18365	-0.254818	-0.376972	-1.25947	-0.60711	0.263822	0.0443885	0.829394	0.0147263	0.268772	-0.782631	0.740664	-0.131132	0	0	0	0	0	0	0	0	0	0	0	0	0	0											0	1	0	0	-0.814668	1.52329	-0.560622
HORVU2Hr1G028400	chr2H	96251809	96252897	2.00811	-0.719116	0.394151	-0.246239	0.0375181	-1.70966	-1.82595	0	1.82754	1.5112	1.98408	1.15457	-1.87056	0	1.78292	0	0	0	0	0	0	0	0	0	0	0	0	0	0											0	1	0	0	0.472876	1.68047	-0.356633
HORVU2Hr1G028410	chr2H	96315663	96316751	1.00456	0	0.713811	0.275531	0.0494805	-0.978761	-1.0898	0	0.504573	1.40888	1.74299	0.744552	-1.14944	0	0.444925	0	0	0	0	0	0	0	0	0	0	0	0	0	0											0	1	0	0	0.334111	0.96585	-0.66433
ENSRNA049437950	chr2H	96412171	96412251	0																																							0	1	0	0
ENSRNA049437958	chr2H	96412710	96412790	0																																							0	1	0	0
HORVU2Hr1G028430	chr2H	96413282	96415679	13723.1	-0.257831	0.253476	-0.00365592	0.823444	2.1635	1.1777	-0.710789	-1.88818	-1.83167	-1.5775	-1.2617	0.849362	-2.02492	-2.21652	0	0	0	0	0	0	0	0	0	0	0	0	0	0											0	1	0	0	0.254175	-2.87428	0.569968
HORVU2Hr1G028470	chr2H	96732310	96733373	152.843	-0.0362342	0.474586	-0.0853386	0.974962	1.46684	1.00474	-0.000616837	-0.348034	-2.57084	-2.61995	-2.07047	0.398144	-1.06931	-0.954629	0	0	0	0	0	0	0	0	0	0	0	0	0	0											0	1	1	0	-0.0491044	-1.46745	0.500377
HORVU2Hr1G028500	chr2H	97036942	97039359	286.064	0.404925	0.250858	-0.0576164	-0.06887	-0.874476	-0.292847	0.107811	0.931445	0.688858	0.226317	0.36913	-1.08376	-0.101468	0.140536	0	0	0	0	0	0	0	0	0	0	0	0	0	0											0	1	0	0	-0.462541	0.982287	-0.319728
HORVU2Hr1G028510	chr2H	97111015	97114741	55.896	-0.263695	0.248785	-0.176974	-0.101875	0.90238	0.120687	-0.55486	-1.16999	2.1316	2.21832	1.78094	-0.440249	-1.89749	-1.73092	0	0	0	0	0	0	0	0	0	0	0	0	0	0											0	1	0	0	0.0867215	-1.45724	-0.35066
HORVU2Hr1G028520	chr2H	97111868	97119451	65.7688	0.625809	0.613355	0.277428	0.191277	-0.102812	0.277087	-0.0291858	0.437611	1.27805	0.929668	0.855971	0.220026	0.293652	0.380551	0	0	0	0	0	0	0	0	0	0	0	0	0	0											0	1	0	0	-0.348381	0.0736257	-0.422078
HORVU2Hr1G028530	chr2H	97116730	97119126	0.986431	-1.13052	-0.953861	-0.458947	0.0702007	0.304394	-0.172058	0.499504	1.69389	-0.47276	0.198815	0.551301	-0.817778	-0.622668	1.04817	0	0	0	0	0	0	0	0	0	0	0	0	0	0											0	1	0	0	0.671575	0.19511	1.02406
HORVU2Hr1G028540	chr2H	97211748	97214946	153.875	-0.230234	-0.450578	0.309335	-0.561108	-0.835955	-0.742059	0.484786	0.706845	0.613224	1.15279	0.502695	-0.0467091	1.27403	1.4022	0	0	0	0	0	0	0	0	0	0	0	0	0	0											0	1	0	0	0.539569	1.32074	-0.11053
HORVU2Hr1G028560	chr2H	97225733	97227653	6.96957	-0.633501	-0.0676471	-0.533003	1.6113	-0.412577	0.114261	-0.162232	0.130944	2.23018	2.33068	3.90913	0.429654	0.679999	0.446336	0	0	0	0	0	0	0	0	0	0	0	0	0	0											0	1	0	0	0.100499	0.250346	1.67895
HORVU2Hr1G028580	chr2H	97367831	97369815	75.4389	0.223908	0.864961	-0.0409303	0.564176	1.46072	1.36515	-0.911864	-1.42138	-0.391682	-0.656521	-0.692467	0.16041	-2.21217	-2.62612	0	0	0	0	0	0	0	0	0	0	0	0	0	0											0	1	0	0	-0.264838	-2.37258	-0.300785
HORVU2Hr1G028590	chr2H	97388924	97390822	0.294027	0.109465	0	0.15036	0	0.0572064	-0.0881657	0.116059	0	0	-0.0279255	0	-0.0996741	-0.0408219	0	0	0	0	0	0	0	0	0	0	0	0	0	0	0											0	1	0	0	0.0408957	0.0588521	0
HORVU2Hr1G028600	chr2H	97396366	97401345	1031.05	0.0840494	0.555161	0.0625469	-0.479542	-0.921347	-0.670154	0.42375	0.722283	1.76927	1.74777	0.734566	-0.189807	1.15529	1.20263	0	0	0	0	0	0	0	0	0	0	0	0	0	0											0	1	0	0	-0.0215024	1.3451	-1.0347
HORVU2Hr1G028610	chr2H	97403370	97406619	77.2226	-0.274425	-0.988793	0.0670003	0.446814	-0.353824	0.147976	-0.0665515	-0.206315	-2.10322	-1.76179	-0.667612	0.309322	0.596594	-0.0449693	0	0	0	0	0	0	0	0	0	0	0	0	0	0	0	1	1	0	0	0	1	0	0	0	1	0	0	0	0.341425	0.287272	1.43561
HORVU2Hr1G028650	chr2H	97460790	97460953	0																																							0	1	0	0
HORVU2Hr1G028660	chr2H	97461300	97484755	474.783	-0.626175	-1.33067	-2.16763	-1.56058	-1.18971	-1.26053	0.310202	1.14771	-3.22818	-4.76964	-3.45809	-0.725784	0.77413	1.68246	0	0	0	0	0	0	0	0	-1	-1	-1	0	0	0											0	1	0	0	-1.54145	1.49991	-0.229903
HORVU2Hr1G028670	chr2H	97538337	97539258	563.005	-0.551435	-1.62093	-1.16969	-0.998535	-1.14842	-1.34828	-0.792545	-0.562364	-3.63046	-4.24872	-3.00807	-0.338651	0.0172198	0.447265	0	0	0	0	0	0	0	0	-1	-1	-1	0	0	0											0	1	0	0	-0.618255	0.355871	0.622398
HORVU2Hr1G028720	chr2H	97647698	97648709	517.535	-0.6481	-1.50804	-1.92782	-1.16028	-0.863864	-0.651501	-0.594182	-0.702396	-3.01277	-4.29249	-2.66501	0.365531	0.635213	0.314636	0	0	0	0	0	0	0	0	-1	-1	0	0	0	0											0	1	0	0	-1.27972	0.269682	0.347766
HORVU2Hr1G028730	chr2H	97704738	97706536	0																																							0	1	0	0
HORVU2Hr1G028740	chr2H	97707239	97708110	0																																							0	1	0	0
HORVU2Hr1G028750	chr2H	98092535	98093074	0																																							0	1	0	0
HORVU2Hr1G028760	chr2H	98126743	98126961	28.7544	-0.164816	-0.760459	-1.30483	0.468924	-1.45306	0.00875592	0.693969	2.20277	-2.76807	-3.90808	-1.53869	-0.809026	1.338	1.38499	0	0	0	0	0	0	0	0	0	-1	0	0	0	0											0	1	0	0	-1.14001	2.14703	1.22938
HORVU2Hr1G028770	chr2H	98137937	98138233	0																																							0	1	0	0
HORVU2Hr1G028780	chr2H	98211920	98212964	347.521	-0.252986	-0.869156	-1.25111	-0.346343	-0.792122	-0.161096	0.166859	0.573137	-3.07092	-4.06904	-2.5481	0.0363332	0.995314	0.770567	0	0	0	0	0	0	0	0	-1	-1	0	0	0	0											0	1	0	0	-0.998129	0.958981	0.522813
HORVU2Hr1G028800	chr2H	98540498	98541040	0																																							0	1	0	0
HORVU2Hr1G028840	chr2H	98673291	98678595	294.475	-0.208399	-0.0682675	0.141175	-0.508958	0.316769	-0.341445	0.480232	0.572638	1.09184	1.44141	0.651149	-0.510485	-0.347023	0.403598	0	0	0	0	0	0	0	0	0	0	0	0	0	0											0	1	0	0	0.349574	0.163462	-0.440691
HORVU2Hr1G028850	chr2H	98841886	98843453	0																																							0	1	0	0
HORVU2Hr1G028880	chr2H	98872576	98875457	287	-0.239167	-0.506624	-0.188103	0.410926	0.753418	0.606751	-0.230281	-0.174608	-1.29333	-1.24226	-0.375775	0.670888	-0.312812	-0.110472	0	0	0	0	0	0	0	0	0	0	0	0	0	0	1	1	0	0	1	0	0	0	0	0	1	0	0	0	0.0510636	-0.9837	0.917551
HORVU2Hr1G028900	chr2H	98875978	98876340	0.0447325	0	0	0	0	0	0	0	0.100731	0	0	0	0	0	0.0892225	0	0	0	0	0	0	0	0	0	0	0	0	0	0											0	1	0	0	0	0	0
HORVU2Hr1G028910	chr2H	98876382	98876816	0.354302	0.109465	0	0.0179894	0.143838	0	0	-0.0088736	-0.146164	0.0619847	-0.0294905	0.232627	0.144654	0.0821444	0	0	0	0	0	0	0	0	0	0	0	0	0	0	0											0	1	0	0	-0.0914752	-0.06251	0.170642
HORVU2Hr1G028920	chr2H	98877056	98879270	95.5979	0.641085	1.29306	-0.199645	0.165823	1.28215	0.163892	-0.268902	-1.23114	-2.06589	-2.90662	-3.19312	2.16366	0.612611	0.768638	0	0	0	0	0	0	0	0	0	0	-1	0	0	0											0	1	0	0	-0.84073	-1.55105	-1.12724
HORVU2Hr1G028930	chr2H	99020220	99022161	23.4431	-0.488522	-2.44269	0.557136	0.77222	0.263559	0.460566	-0.668306	-0.52302	-3.59648	-2.55083	-0.381572	2.70769	1.77582	1.7241	0	0	0	0	0	0	0	0	-1	0	0	0	0	0											0	1	0	0	1.04566	-0.931865	3.21491
ENSRNA049482533	chr2H	99134769	99134870	0																																							0	1	0	0
HORVU2Hr1G028940	chr2H	99135526	99140665	646.185	0.569322	0.2443	0.0718166	-0.0499185	-0.976979	-0.481145	0.397853	0.650019	0.472438	-0.0250683	0.178219	0.0915952	1.46643	1.22276	0	0	0	0	0	0	0	0	0	0	0	0	0	0	1	0	1	0	1	0	0	0	0	0	1	0	0	0	-0.497506	1.37483	-0.294219
HORVU2Hr1G028950	chr2H	99230840	99231694	0																																							0	1	0	0
HORVU2Hr1G028960	chr2H	99458165	99459914	0.458254	0.109465	0.0968395	0	0	0.428375	0	0.116059	0	0	-0.151875	-0.124778	0	-0.28872	0	0	0	0	0	0	0	0	0	0	0	0	0	0	0											0	1	0	0	-0.0867873	-0.312317	-0.0596901
HORVU2Hr1G028980	chr2H	99525563	99527484	533.443	-0.839016	-0.982678	0.178443	1.53611	1.64591	0.68436	-0.965412	-1.24608	-4.8871	-3.86964	-2.36831	0.37462	-2.2367	-1.55582	0	0	0	0	0	0	0	0	-1	-1	0	0	0	0											0	1	0	0	1.01746	-2.61132	2.51879
HORVU2Hr1G028990	chr2H	99721931	99722805	0.149824	0	0	0	0	0.181376	0	-0.13184	-0.147168	0	0	0	0.148445	-0.164771	0	0	0	0	0	0	0	0	0	0	0	0	0	0	0											0	1	0	0	0	-0.313216	0
HORVU2Hr1G029000	chr2H	99736854	99739065	0																																							0	1	0	0
HORVU2Hr1G029030	chr2H	100005862	100007039	0																																							0	1	0	0
HORVU2Hr1G029060	chr2H	100192375	100195023	8.00944	0.955915	1.32878	-0.832252	0.297232	0.0432962	-0.380822	-0.82014	0.48266	3.24299	1.45482	2.21144	0.526	-0.337436	1.38948	0	0	0	0	0	0	0	0	0	0	0	0	0	0											0	1	0	0	-1.78817	-0.863436	-1.03155
HORVU2Hr1G029070	chr2H	100292233	100295800	307.738	-1.31246	0.0403774	-0.131829	0.361832	2.31976	1.48644	-1.14083	-2.2413	-0.483753	0.696883	-0.162299	1.97172	-1.48888	-1.75602	0	0	0	0	0	0	0	0	0	0	0	0	0	0											0	1	0	0	1.18064	-3.46059	0.321454
HORVU2Hr1G029090	chr2H	100503656	100504445	0																																							0	1	0	0
HORVU2Hr1G029100	chr2H	100636220	100642259	1738.61	0.321222	-0.132944	-0.0243826	-0.416545	-1.39303	-0.715881	0.378573	0.708551	-0.581826	-0.927431	-0.865428	-0.0960308	1.67557	1.3284	0	0	0	0	0	0	0	0	0	0	0	0	0	0											0	1	0	0	-0.345605	1.7716	-0.283601
HORVU2Hr1G029110	chr2H	100643163	100645821	352.865	0.0736394	0.755628	0.210078	0.117913	-0.734607	0.280377	-0.250917	0.103171	1.57865	1.71509	0.940932	-0.776671	-0.292981	-0.953878	0	0	0	0	0	0	0	0	0	0	0	0	0	0											0	1	0	0	0.136439	0.48369	-0.637715
HORVU2Hr1G029120	chr2H	101119589	101124202	717.982	-0.17502	-0.608739	0.139848	-0.54428	-1.27021	-0.960327	0.0956488	0.0557819	0.952883	1.26775	1.01734	-1.05025	0.315606	-0.0341405	0	0	0	0	0	0	0	0	0	0	0	0	0	0											0	1	0	0	0.314869	1.36585	0.0644588
HORVU2Hr1G029150	chr2H	101405577	101410430	0																																							0	1	0	0
HORVU2Hr1G029160	chr2H	101405834	101419176	0																																							0	1	0	0
HORVU2Hr1G029200	chr2H	101443735	101447616	33.7498	1.53254	1.85144	0.322335	-0.14323	-1.67416	-0.609282	0.613383	0.616832	3.31759	2.10738	1.32292	-0.493926	1.79362	0.732189	0	0	0	0	0	0	0	0	1	0	0	0	0	0											0	1	0	0	-1.21021	2.28754	-1.99467
HORVU2Hr1G029220	chr2H	102005926	102013846	449.326	0.264139	0.197421	-0.158768	-0.306892	-1.07728	-0.907245	0.379963	0.788257	0.338815	-0.084092	-0.165498	-0.613866	0.843377	1.08164	0	0	0	0	0	0	0	0	0	0	0	0	0	0											0	1	0	0	-0.422907	1.45724	-0.504313
HORVU2Hr1G029230	chr2H	102232130	102236747	17.8302	0.487248	0.263631	0.649665	0.716718	-1.11675	0.206905	0.802277	1.78462	-0.445891	-0.283475	0.00719489	0.465882	2.38491	2.04359	0	0	0	0	0	0	0	0	0	0	0	0	0	0											0	1	0	0	0.162417	1.91903	0.453086
HORVU2Hr1G029240	chr2H	102391275	102392747	1326.74	-1.12193	-0.614782	-0.270077	0.657986	2.22309	1.10891	-0.935341	-2.02618	-0.845118	0.00673508	0.427649	1.25944	-1.89899	-1.87565	0	0	0	0	0	0	0	0	0	0	0	0	0	0											0	1	0	0	0.851853	-3.15843	1.27277
HORVU2Hr1G029250	chr2H	102392834	102398869	2.04004	-0.220642	0.0387614	0.763622	0.131564	0.117409	0.0700463	0.827551	1.40288	0.0407824	1.02505	0.133585	-1.67421	-0.964065	-0.341374	0	0	0	0	0	0	0	0	0	0	0	0	0	0											0	1	0	0	0.984264	0.710142	0.0928027
HORVU2Hr1G029260	chr2H	102509728	102517255	409.172	-0.0907639	0.118949	0.114684	-0.148577	-0.115971	-0.41255	0.514864	0.744505	1.30915	1.51459	1.04162	-0.155329	0.475506	1.00173	0	0	0	0	0	0	0	0	0	0	0	0	0	0											0	1	0	0	0.205448	0.630835	-0.267526
HORVU2Hr1G029270	chr2H	102538994	102541979	338.435	-0.990568	-0.420899	0.152102	0.542586	-1.04936	-0.919848	-0.797705	-0.667232	0.128827	1.2715	1.09231	-1.8406	-1.58895	-1.58799	0	0	0	0	0	0	0	0	0	0	0	0	0	0											0	1	0	0	1.14267	0.251656	0.963485
HORVU2Hr1G029290	chr2H	103693165	103696976	72.9345	-0.146455	0.430701	0.244353	0.800362	-0.07431	0.449695	-0.304679	0.00282065	0.995301	1.38611	1.36496	-0.264648	-0.495017	-0.711522	0	0	0	0	0	0	0	0	0	0	0	0	0	0											0	1	0	0	0.390808	-0.230369	0.369661
HORVU2Hr1G029310	chr2H	104007920	104008087	0																																							0	1	0	0
HORVU2Hr1G029330	chr2H	104553910	104562369	179.519	-0.092158	0.751848	0.198831	-0.0692851	-0.557779	-0.837672	0.792001	1.15103	2.09576	2.38675	1.27463	-0.770531	0.579248	1.21817	0	0	0	0	0	0	0	0	0	0	0	0	0	0	1	0	1	0	0	0	1	0	0	0	1	0	0	0	0.290989	1.34978	-0.821133
HORVU2Hr1G029350	chr2H	104599637	104603903	5956.19	1.47007	2.30538	0.0409765	-0.56747	0.427421	0.751243	0.488688	-0.495748	2.20316	0.774066	-0.66969	0.393043	0.454311	-0.853948	0	0	0	0	0	0	0	0	0	0	0	0	0	0											0	1	0	0	-1.42909	0.0612676	-2.87285
HORVU2Hr1G029430	chr2H	104974251	104975280	484.991	-0.375921	-0.573188	0.115326	1.1001	1.40545	0.766526	-0.185365	-0.593359	-2.10792	-1.61667	-0.434627	-0.231303	-1.82212	-1.59119	0	0	0	0	0	0	0	0	0	0	0	0	0	0											0	1	0	0	0.491247	-1.59081	1.67329
HORVU2Hr1G029440	chr2H	105040736	105047394	448.592	0.404408	0.603586	0.0535486	0.502628	1.10641	0.689115	-0.0744084	-0.336269	-0.254164	-0.605023	-0.355122	0.539791	-0.641025	-0.485593	0	0	0	0	0	0	0	0	0	0	0	0	0	0											0	1	0	0	-0.350859	-1.18082	-0.100958
HORVU2Hr1G029450	chr2H	105141752	105195966	590.968	-0.321463	-0.476104	-0.158458	0.776997	1.36608	0.694738	-0.286573	-0.761957	-1.89312	-1.73011	-0.640018	-0.203312	-1.85597	-1.66001	0	0	0	0	0	0	0	0	0	0	0	0	0	0											0	1	0	0	0.163005	-1.65265	1.2531
HORVU2Hr1G029460	chr2H	105194566	105195952	0.394919	0.189531	0	-0.0618106	-0.0368267	0.426086	0.0681335	0.183095	-0.0424129	-0.011404	-0.262745	0	0.0482661	-0.194725	-0.0622802	0	0	0	0	0	0	0	0	0	0	0	0	0	0											0	1	0	0	-0.251341	-0.242991	0.0116896
HORVU2Hr1G029480	chr2H	105283548	105285816	1407.3	-0.25174	-1.22529	-0.0284146	-0.0484874	0.214202	0.261463	-0.580917	-1.2993	-1.83691	-1.61359	-0.660107	-0.897398	-1.69252	-2.45816	0	0	0	0	0	0	0	0	0	0	0	0	0	0											0	1	0	0	0.223325	-0.79512	1.1768
HORVU2Hr1G029490	chr2H	105396629	105397459	8.58636	-2.8881	-0.823537	0.766984	1.92485	2.56396	-0.349183	-0.550773	-0.227537	-0.741976	2.91311	2.00641	0.664848	-2.44989	0.786494	0	0	0	0	0	0	0	0	0	0	0	0	0	0											0	1	0	0	3.65508	-3.11473	2.74839
HORVU2Hr1G029500	chr2H	105428895	105430233	3.84783	1.54094	2.08681	-0.779011	-0.0580813	0.634746	0.058535	-0.711681	-1.35942	0.775917	-1.54403	-1.36897	0.913965	-0.432462	-0.50399	0	0	0	0	0	0	0	0	0	0	0	0	0	0											0	1	0	0	-2.31995	-1.34643	-2.14489
HORVU2Hr1G029530	chr2H	105446431	105451999	0																																							0	1	0	0
HORVU2Hr1G029560	chr2H	105459481	105468201	28.1422	-0.828779	-0.999731	-0.0875614	0.556802	-1.06924	-0.559324	-0.975372	-0.46402	-2.21128	-1.47006	-0.654749	-1.09026	-0.996397	-0.994958	0	0	0	0	0	0	0	0	0	0	0	0	0	0											0	1	0	0	0.741218	0.093865	1.55653
ENSRNA049482505	chr2H	105590810	105590928	0																																							0	1	0	0
HORVU2Hr1G029580	chr2H	106606730	106607370	0																																							0	1	0	0
HORVU2Hr1G029600	chr2H	106654189	106657130	2126.77	0.0637435	-0.0122246	0.0199261	-0.390497	0.356489	0.384379	-0.226739	-0.411956	0.207159	0.163342	-0.171113	-0.46093	-1.04416	-1.25727	0	0	0	0	0	0	0	0	0	0	0	0	0	0											0	1	0	0	-0.0438174	-0.583228	-0.378273
HORVU2Hr1G029610	chr2H	106825059	106826569	0																																							0	1	0	0
HORVU2Hr1G029620	chr2H	106850261	106854124	1656.73	-0.404247	-0.175329	-0.146161	0.320163	0.375092	0.295546	-0.128338	0.0597583	-0.799192	-0.541106	-0.3037	0.63676	0.133331	0.400972	0	0	0	0	0	0	0	0	0	0	0	0	0	0											0	1	0	0	0.258086	-0.503429	0.495492
HORVU2Hr1G029630	chr2H	106888057	106889926	221.769	0.314969	0.0623349	0.316797	0.390665	-0.682031	-0.0365892	0.265075	1.06608	-0.882746	-0.880917	-0.554416	0.548078	1.49518	1.65075	0	0	0	0	0	0	0	0	0	0	0	0	0	0											0	1	0	0	0.00182831	0.947106	0.32833
HORVU2Hr1G029640	chr2H	106940242	106942136	1193.8	0.337717	-0.0657504	0.110572	0.057755	-0.478721	0.0730465	0.170218	0.490289	-0.871641	-1.09879	-0.748136	0.537438	1.18638	0.95468	0	0	0	0	0	0	0	0	0	0	0	0	0	0											0	1	0	0	-0.227145	0.64894	0.123505
HORVU2Hr1G029650	chr2H	107040160	107040705	0																																							0	1	0	0
HORVU2Hr1G029660	chr2H	107043523	107046220	2059.09	0.23671	-0.240022	-0.035412	-0.100613	-0.250931	-0.14576	0.268356	0.387404	-0.885937	-1.15806	-0.746529	0.398632	0.917919	0.931796	0	0	0	0	0	0	0	0	0	0	0	0	0	0											0	1	0	0	-0.272122	0.519287	0.139409
HORVU2Hr1G029670	chr2H	107049645	107050170	0																																							0	1	0	0
HORVU2Hr1G029680	chr2H	107086380	107086574	0																																							0	1	0	0
HORVU2Hr1G029700	chr2H	107423407	107424954	63.0685	-0.672175	-0.339297	0.489642	0.515024	-0.894862	-0.281486	-0.263507	-0.348055	0.847142	2.00896	1.70146	-0.612048	0.019306	-0.678617	0	0	0	0	0	0	0	0	0	0	0	0	0	0											0	1	0	0	1.16182	0.631354	0.854322
HORVU2Hr1G029710	chr2H	107631152	107636685	0																																							0	1	0	0
HORVU2Hr1G029720	chr2H	107636945	107639244	1125.39	-0.362461	-0.425532	-0.359685	0.529684	1.18715	0.514865	-0.382973	-0.615948	-1.86273	-1.85995	-0.907514	0.703389	-0.866734	-0.427424	0	0	0	0	0	0	0	0	0	0	0	0	0	0											0	1	0	0	0.00277577	-1.57012	0.955216
HORVU2Hr1G029760	chr2H	107970602	107972421	1226.71	-0.711417	-0.480935	-0.192676	0.784547	1.57008	0.759671	-0.490549	-0.904105	-2.25214	-1.7334	-0.986659	1.44754	-0.613092	-0.216238	0	0	0	0	0	0	0	0	0	0	0	0	0	0											0	1	0	0	0.518741	-2.06063	1.26548
HORVU2Hr1G029780	chr2H	107981898	107990517	1663.07	1.14014	2.08829	0.31804	-0.0396745	1.22457	1.15058	1.0313	0.527591	0.242615	-0.579485	-1.88535	0.608311	0.415043	-0.0146785	0	0	0	0	0	0	0	0	0	0	0	0	0	0											0	1	0	0	-0.8221	-0.193268	-2.12797
HORVU2Hr1G029790	chr2H	108066063	108066331	0																																							0	1	0	0
HORVU2Hr1G029830	chr2H	108254005	108255825	37.2294	0.012695	-0.122664	0.384804	0.158007	-0.0973261	0.274288	0.619335	1.31782	1.70918	2.08129	1.98985	0.0148233	0.731484	1.05835	0	0	0	0	0	0	0	0	0	0	0	0	0	0											0	1	0	0	0.372109	0.716661	0.280671
HORVU2Hr1G029840	chr2H	108258494	108263191	583.811	-0.46058	-0.5111	-0.437374	-0.364399	0.103398	-0.0473867	-0.690554	-1.01084	-2.3004	-2.27719	-2.1537	1.56535	0.771395	0.601888	0	0	0	0	0	0	0	0	0	0	0	0	0	0											0	1	0	0	0.0232062	-0.793951	0.1467
HORVU2Hr1G029870	chr2H	108478220	108481831	8340.56	0.132066	0.173734	0.35307	0.237217	-0.296935	-0.042056	-0.0584894	-0.275247	1.06528	1.28628	1.12876	-0.387122	-0.148676	-0.620312	0	0	0	0	0	0	0	0	0	0	0	0	0	0											0	1	0	0	0.221004	0.238446	0.0634833
HORVU2Hr1G029880	chr2H	108488405	108489309	0																																							0	1	0	0
HORVU2Hr1G029890	chr2H	108643317	108645670	4238.05	0.198425	0.245356	0.00721795	-0.347299	-0.617213	-0.251339	-0.232207	-0.296178	1.42464	1.23343	0.831982	-1.03111	-0.646106	-1.07595	0	0	0	0	0	0	0	0	0	0	0	0	0	0											0	1	0	0	-0.191207	0.385006	-0.592655
HORVU2Hr1G029900	chr2H	108667789	108672779	3405.05	1.08197	1.03074	0.212399	-0.32109	1.06466	0.816722	0.191461	-0.782886	-0.240177	-1.10975	-1.59201	0.251722	-0.62148	-1.34789	0	0	0	0	0	0	0	0	0	0	0	0	0	0											0	1	0	0	-0.869575	-0.873202	-1.35183
HORVU2Hr1G029960	chr2H	108974585	108977238	510.03	-0.659303	0.0278971	-0.144851	0.337565	1.34112	0.654979	-0.708769	-1.37149	0.859976	1.37443	1.16964	1.88191	-0.167979	-0.144562	0	0	0	0	0	0	0	0	0	0	0	0	0	0											0	1	0	0	0.514452	-2.04989	0.309668
HORVU2Hr1G029990	chr2H	109352320	109355347	3173.51	0.308668	0.359292	0.0626205	-0.653707	-1.31539	-0.637502	0.253791	0.499254	1.02537	0.779323	0.0123712	-0.37819	1.191	0.758566	0	0	0	0	0	0	0	0	0	0	0	0	0	0											0	1	0	0	-0.246048	1.56919	-1.013
HORVU2Hr1G030030	chr2H	109861735	109863125	98.3501	-0.0197695	0.21181	-0.51023	0.294458	1.54867	0.803986	-0.558997	-1.24557	-1.51214	-2.0026	-1.42949	1.45399	-0.653673	-0.595559	0	0	0	0	0	0	0	0	0	0	0	0	0	0											0	1	0	0	-0.49046	-2.10767	0.0826475
HORVU2Hr1G030040	chr2H	109867062	109877454	221.975	0.185679	0.778011	0.394947	-0.105446	-0.11858	-0.462217	0.892563	0.798814	1.33996	1.54923	0.456502	0.499321	1.51046	1.76035	0	0	0	0	0	0	0	0	0	0	0	0	0	0											0	1	0	0	0.209269	1.01114	-0.883457
HORVU2Hr1G030050	chr2H	109878074	109878913	373.017	-0.931639	-0.736036	-0.226909	0.69159	2.2247	0.865502	-0.441097	-0.85723	-1.9349	-1.23017	-0.507271	0.855174	-1.81063	-0.867558	0	0	0	0	0	0	0	0	0	0	0	0	0	0											0	1	0	0	0.70473	-2.6658	1.42763
HORVU2Hr1G030090	chr2H	110053413	110057366	9.2204	-1.01104	-1.93142	-0.764876	0.318931	1.3983	-0.104126	0.848707	-0.0539085	-3.38889	-3.14272	-1.13854	0.31928	-0.230317	0.369498	0	0	0	0	0	0	0	0	0	0	0	0	0	0	1	0	1	0	0	0	1	0	0	0	1	0	0	0	0.246165	-0.549597	2.25035
HORVU2Hr1G030130	chr2H	110192249	110194670	572.082	0.0154001	0.108408	0.0532192	-0.386959	0.0734468	-0.0246686	-0.0181596	-0.0760388	0.522289	0.560108	0.0269219	-0.153388	-0.244995	-0.204759	0	0	0	0	0	0	0	0	0	0	0	0	0	0											0	1	0	0	0.0378191	-0.0916064	-0.495367
HORVU2Hr1G030140	chr2H	110211657	110213713	1.09548	0.963245	0.737142	-0.297746	0.432901	0	0.458909	0.455058	0.105302	0.20669	-1.0543	-0.0975511	0.691963	1.05097	0.338356	0	0	0	0	0	0	0	0	0	0	0	0	0	0											0	1	0	0	-1.26099	0.359009	-0.304241
HORVU2Hr1G030150	chr2H	110244396	110250272	1489.37	0.588767	0.707162	0.0698407	0.241316	0.533639	0.671661	0.275931	-0.355726	-1.24826	-1.76718	-1.7141	0.293747	0.0360394	-0.73364	0	0	0	0	0	0	0	0	0	0	0	0	0	0											0	1	0	0	-0.518926	-0.257707	-0.465846
HORVU2Hr1G030170	chr2H	110288834	110289433	7.88088	0.993681	1.05925	0.465867	0.790013	-0.312756	1.02888	0.025364	1.08472	0.804866	0.277053	0.535625	-0.573531	-0.235411	-0.517693	0	0	0	0	0	0	0	0	0	0	0	0	0	0	0	1	1	0	0	0	1	0	1	1	1	0	0	0	-0.527813	0.33812	-0.269241
HORVU2Hr1G030180	chr2H	110380329	110380972	18.8908	0.397697	0.551396	0.303084	0.654175	-0.844805	0.614397	0.137705	0.248894	0.770096	0.675484	0.872875	-0.227468	0.755041	-0.592972	0	0	0	0	0	0	0	0	0	0	0	0	0	0											0	1	0	0	-0.0946126	0.98251	0.102779
HORVU2Hr1G030190	chr2H	110636894	110642011	3.7389	0.715062	0.931017	-0.757874	0.189514	1.32921	0.961817	-0.94656	-0.762402	1.15379	-0.319149	0.412284	0.334729	-1.94104	-1.38949	0	0	0	0	0	0	0	0	0	0	0	0	0	0											0	1	0	0	-1.47294	-2.27577	-0.741504
HORVU2Hr1G030200	chr2H	110642455	110645570	3799.54	-0.626375	-0.385607	-0.261864	0.489166	1.09512	0.673565	-0.464665	-1.17531	-0.831247	-0.466736	0.0435266	0.761704	-0.798086	-1.08717	0	0	0	0	0	0	0	0	0	0	0	0	0	0											0	1	0	0	0.364511	-1.55979	0.874773
HORVU2Hr1G030220	chr2H	110653969	110658439	1871.47	0.486267	0.389184	-0.131856	-0.57873	-1.11412	-0.434211	0.225654	0.252604	1.2077	0.589578	0.239787	-0.926264	0.413505	-0.23945	0	0	0	0	0	0	0	0	0	0	0	0	0	0											0	1	0	0	-0.618123	1.33977	-0.967914
HORVU2Hr1G030230	chr2H	110808051	110812551	1913.23	0.485067	0.370969	-0.13144	-0.576149	-1.06389	-0.431094	0.203088	0.229397	1.18481	0.568302	0.237691	-0.903373	0.363603	-0.242881	0	0	0	0	0	0	0	0	0	0	0	0	0	0											0	1	0	0	-0.616507	1.26698	-0.947119
HORVU2Hr1G030240	chr2H	110990909	110993659	648.028	-0.107389	-0.301052	-0.0452785	-0.237127	-0.45884	-0.190579	-0.290015	-0.293702	0.0793571	0.141467	0.143282	0.317374	0.486199	0.214251	0	0	0	0	0	0	0	0	0	0	0	0	0	0											0	1	0	0	0.0621102	0.168825	0.0639246
HORVU2Hr1G030250	chr2H	111215868	111218591	499.343	-0.147005	-0.325581	0.0289829	-0.0931452	-0.272169	-0.061635	-0.293094	-0.252772	-0.12558	0.0504086	0.106856	0.462987	0.442062	0.27185	0	0	0	0	0	0	0	0	0	0	0	0	0	0											0	1	0	0	0.175988	-0.0209247	0.232436
HORVU2Hr1G030260	chr2H	111445017	111446356	2885.71	-0.89267	-0.836128	-0.407369	0.696235	1.71649	1.13289	-0.912374	-1.05614	-2.71199	-2.22669	-1.17963	2.21021	-0.418657	0.0211848	0	0	0	0	0	0	0	0	0	0	0	0	0	0											0	1	0	0	0.485301	-2.62887	1.53236
HORVU2Hr1G030280	chr2H	111448455	111453734	13.2023	0.0438995	0.64457	1.49451	1.29195	-0.300787	-0.489829	0.391691	1.26806	0.221185	1.6718	0.868566	0.0701111	0.762589	1.828	0	0	0	0	0	0	0	0	0	0	0	0	0	0											0	1	0	0	1.45061	0.692478	0.64738
HORVU2Hr1G030290	chr2H	111495526	111496884	2472.26	-0.89568	-0.828688	-0.393209	0.69307	1.70264	1.13947	-0.913934	-1.01202	-2.71095	-2.20848	-1.18919	2.20152	-0.415049	0.0500307	0	0	0	0	0	0	0	0	0	0	0	0	0	0											0	1	0	0	0.502471	-2.61657	1.52176
HORVU2Hr1G030300	chr2H	111498913	111500002	0																																							0	1	0	0
HORVU2Hr1G030320	chr2H	111583966	111584729	4.70571	-0.0259292	-2.06129	-2.35295	-0.951499	-0.809384	0.208287	0.537047	0.623709	-0.718312	-3.04533	0.39148	-1.19696	0.149475	-0.781533	0	0	0	0	0	0	0	0	0	0	0	0	0	0											0	1	0	0	-2.32702	1.34643	1.10979
HORVU2Hr1G030330	chr2H	111589705	111591022	92.5387	0.354985	0.198458	0.761611	0.78731	-1.41244	-0.173338	0.511186	1.01055	3.14499	3.55161	3.73384	-1.02301	0.900614	0.160875	0	0	0	0	0	0	0	0	1	1	1	0	0	0											0	1	0	0	0.406626	1.92362	0.588852
HORVU2Hr1G030340	chr2H	111593013	111593499	1.33739	-1.10249	-0.723936	-1.27318	-0.390844	0.20014	0.00703101	-0.104261	0.470493	0.0826336	0	0.415726	-0.0661543	-0.370556	0.397307	0	0	0	0	0	0	0	0	0	0	0	0	0	0											0	1	0	0	-0.17069	-0.304401	0.333092
ENSRNA049483616	chr2H	111594215	111594288	0.0678344	0	0	0	0	0	0	0.116059	0	0	0	0	0	0.0831273	0	0	0	0	0	0	0	0	0	0	0	0	0	0	0											0	1	0	0	0	0.0586319	0
HORVU2Hr1G030350	chr2H	111594831	111594983	0.470828	0.319468	0	-0.151422	-0.34497	0	0.264265	0.235634	0.0710272	0.303867	-0.167023	0	0.13366	0.287254	-0.0595778	0	0	0	0	0	0	0	0	0	0	0	0	0	0											0	1	0	0	-0.47089	0.153594	-0.304938
HORVU2Hr1G030360	chr2H	111609035	111609580	1.34946	0	1.97122	-1.77429	-0.223644	1.16007	0.237776	1.64335	0.966167	1.54616	0	-0.648705	-0.542653	-0.0593758	0.185738	0	0	0	0	0	0	0	0	0	0	0	0	0	0											0	1	0	0	-1.70463	0.483277	-2.19486
HORVU2Hr1G030380	chr2H	111676836	111688129	0																																							0	1	0	0
ENSRNA049437994	chr2H	111789649	111789729	0																																							0	1	0	0
HORVU2Hr1G030400	chr2H	111802628	111804176	0.572906	0.106094	0.125464	-0.0961375	-0.0801083	0.187599	0	-0.30636	-0.346413	0.0571436	-0.145088	-0.148429	0.467136	-0.0268219	0.102214	0	0	0	0	0	0	0	0	0	0	0	0	0	0											0	1	0	0	-0.202232	-0.493958	-0.205572
ENSRNA049438004	chr2H	111806345	111806425	0																																							0	1	0	0
HORVU2Hr1G030410	chr2H	111807691	111807855	2.16672	-0.0905677	0.593863	0.121279	0.790457	-0.047388	-0.133242	0.503061	0.325973	0.709651	0.921498	0.906245	-1.21969	-0.669246	-0.76048	0	0	0	0	0	0	0	0	0	0	0	0	0	0											0	1	0	0	0.211847	0.550449	0.196594
HORVU2Hr1G030420	chr2H	111951269	111952958	104.192	1.76784	2.31491	0.153383	0.613849	1.36523	1.48301	0.571524	-0.0301369	-1.59442	-3.20888	-3.29548	1.00111	0.207408	-0.512033	0	0	0	0	0	0	0	0	0	-1	-1	0	0	0											0	1	0	0	-1.61446	-0.793706	-1.70107
ENSRNA049438012	chr2H	112026450	112026530	0																													0	1	1	0	0	0	1	0	1	1	1	0	0	0
ENSRNA049439748	chr2H	112101599	112101679	0																																							0	1	0	0
HORVU2Hr1G030450	chr2H	112102631	112105491	0.325241	-0.138434	-0.0892945	-0.105708	-0.0912355	0	0	-0.255789	-0.0476259	-0.0606517	0	-0.0625927	0.270415	0	0.188764	0	0	0	0	0	0	0	0	0	0	0	0	0	0											0	1	0	0	0.0327262	-0.311236	-0.00194102
HORVU2Hr1G030460	chr2H	112152731	112153901	2.6532	-1.07232	-0.0794725	0	0.911841	1.84859	0.183373	-0.839567	-2.26327	-2.36943	-1.18169	-1.37812	2.22071	-0.467448	-0.225936	0	0	0	0	0	0	0	0	0	0	0	0	0	0											0	1	0	0	1.18774	-2.68816	0.991313
HORVU2Hr1G030480	chr2H	112202125	112202882	0.966435	-0.218072	0.00300811	0.172882	0	0.149203	-0.402964	-0.736408	-0.734761	-0.241576	0.149378	-0.236001	0.497437	-0.388174	0.165639	0	0	0	0	0	0	0	0	0	0	0	0	0	0											0	1	0	0	0.390954	-0.885611	0.00557433
HORVU2Hr1G030520	chr2H	112360955	112366308	330.146	0.135637	0.44939	0.149108	-0.245201	-0.998337	-0.697453	0.508011	0.969251	1.99992	2.01339	1.30533	-0.933493	0.572856	0.733212	0	0	0	0	0	0	0	0	0	0	0	0	0	0											0	1	0	0	0.0134705	1.50635	-0.69459
HORVU2Hr1G030550	chr2H	112552181	112557421	71.4426	0.532318	0.922266	0.0140663	-0.512925	-0.72189	-0.619888	0.829646	0.890438	1.98406	1.4658	0.548865	-0.924708	0.626827	0.585617	0	0	0	0	0	0	0	0	0	0	0	0	0	0											0	1	0	0	-0.518252	1.55154	-1.43519
HORVU2Hr1G030570	chr2H	112603345	112603893	0.637209	-0.134194	-0.143427	0	0.0926798	-0.213642	-0.111028	-0.528322	-0.533133	-0.152814	0	0.083293	0.291349	0	-0.130757	0	0	0	0	0	0	0	0	0	0	0	0	0	0	1	1	0	0	0	0	1	0	0	0	1	0	0	0	0.135281	-0.314679	0.236107
HORVU2Hr1G030580	chr2H	112664969	112665472	0.0546574	0	0	0	0	-0.00454796	-0.0259709	-0.0698653	-0.085193	0	0	0	0.0244954	0	0	0	0	0	0	0	0	0	0	0	0	0	0	0	0											0	1	0	0	0	-0.0653173	0
HORVU2Hr1G030600	chr2H	112839249	112840029	0																																							0	1	0	0
HORVU2Hr1G030610	chr2H	113044159	113046050	632.732	-1.00109	-1.26571	-0.865748	-1.07346	0.839946	-0.138388	-0.729584	-1.39775	-3.86384	-3.7285	-3.67159	0.235808	-1.33372	-1.02355	0	0	0	0	0	0	0	0	-1	-1	-1	0	0	0											0	1	0	0	0.135342	-1.56953	0.19225
HORVU2Hr1G030630	chr2H	113046741	113051344	286.94	0.367317	0.430165	0.177427	-0.146897	-0.167579	-0.523831	0.59075	0.157004	-0.00995755	-0.199848	-0.58702	-0.109636	0.648692	0.571199	0	0	0	0	0	0	0	0	0	0	0	0	0	0											0	1	0	0	-0.189891	0.758328	-0.577062
HORVU2Hr1G030640	chr2H	113058896	113061464	3608.26	0.293983	0.0749299	-0.484851	-0.45152	-0.768932	0.0122631	0.0541018	0.251261	-0.654828	-1.43366	-1.18128	0.0973912	0.920425	0.336389	0	0	0	0	0	0	0	0	0	0	0	0	0	0											0	1	0	0	-0.778834	0.823034	-0.52645
HORVU2Hr1G030650	chr2H	113159031	113159461	0																																							0	1	0	0
HORVU2Hr1G030660	chr2H	113452713	113454741	320.308	0.616744	-1.39915	-0.320691	-0.0590729	-1.52745	-0.968741	1.00268	0.396994	-0.955403	-1.89284	0.384673	-1.11738	1.41275	0.24836	0	0	0	0	0	0	0	0	0	0	0	0	0	0											0	1	0	0	-0.937435	2.53013	1.34008
HORVU2Hr1G030670	chr2H	113455677	113459127	687.642	0.33673	-0.292299	-0.184798	-0.285832	-0.671554	-0.372952	0.117206	0.0157155	-0.631357	-1.15288	-0.62489	-0.492231	0.296529	-0.103564	0	0	0	0	0	0	0	0	0	0	0	0	0	0											0	1	0	0	-0.521528	0.78876	0.0064669
HORVU2Hr1G030680	chr2H	113465855	113473755	236.065	0.0526211	0.226493	-0.0402701	-0.630102	-1.64887	-1.25889	0.463616	0.525802	2.16155	2.06866	1.30496	-0.688709	1.42378	1.09598	0	0	0	0	0	0	0	0	0	0	0	0	0	0											0	1	0	0	-0.0928911	2.11249	-0.856595
HORVU2Hr1G030690	chr2H	113474060	113481338	128.474	0.25441	0.803017	0.56876	0.427219	-0.51158	-0.477399	0.220255	0.683213	1.5124	1.82675	1.1366	-0.89587	-0.164036	0.264743	0	0	0	0	0	0	0	0	0	0	0	0	0	0											0	1	0	0	0.31435	0.731834	-0.375799
ENSRNA049439734	chr2H	113483235	113483315	0																																							0	1	0	0
ENSRNA049439725	chr2H	113483438	113483518	0																																							0	1	0	0
HORVU2Hr1G030750	chr2H	114071162	114071730	0.0341215	0	0	-0.0975381	-0.083066	0	0	0	0	0.055128	0	0	0	0	0	0	0	0	0	0	0	0	0	0	0	0	0	0	0											0	1	0	0	-0.0830535	0	-0.0548826
HORVU2Hr1G030770	chr2H	114195967	114196191	0																																							0	1	0	0
HORVU2Hr1G030800	chr2H	114263586	114264828	0																																							0	1	0	0
HORVU2Hr1G030810	chr2H	114309096	114311427	958.507	-1.42019	-0.775671	-0.0548903	0.676089	1.09085	0.123604	-1.18306	-1.26609	-0.393095	0.972206	1.05867	0.85451	-1.4194	-0.535181	0	0	0	0	0	0	0	0	0	0	0	0	0	0											0	1	0	0	1.3653	-2.27391	1.45176
HORVU2Hr1G030820	chr2H	114313382	114319007	629.236	-0.054717	0.370999	0.158507	-0.0780033	-0.738953	-0.506275	0.296612	0.645928	1.42595	1.63917	0.976945	-0.39736	0.638205	0.754843	0	0	0	0	0	0	0	0	0	0	0	0	0	0											0	1	0	0	0.213224	1.03556	-0.449003
HORVU2Hr1G030840	chr2H	114968183	114968576	0.70937	-0.590252	0.0341518	0.190175	0	0	0.406884	0	0.166125	-0.630398	0.150029	-0.641742	0	0	-0.235708	0	0	0	0	0	0	0	0	0	0	0	0	0	0											0	1	0	0	0.780427	0	-0.0113433
HORVU2Hr1G030860	chr2H	115314927	115318267	215.527	-0.000536649	0.182114	0.0695828	-0.246406	-0.889904	-0.372494	0.300526	0.717704	-0.053832	0.0162875	-0.482352	-0.326505	0.863925	0.763694	0	0	0	0	0	0	0	0	0	0	0	0	0	0											0	1	0	0	0.0701195	1.19043	-0.42852
HORVU2Hr1G030870	chr2H	115321811	115327913	386.39	-0.44204	-0.736307	0.0596979	0.179683	-0.0251899	-0.0354065	-0.105698	-0.0560643	-1.7467	-1.24496	-0.830707	0.919692	0.839184	0.899034	0	0	0	0	0	0	0	0	0	0	0	0	0	0											0	1	0	0	0.501738	-0.0805079	0.91599
HORVU2Hr1G030880	chr2H	115448549	115451096	22897.6	-0.128348	-0.0307547	-0.0400853	0.257251	0.514089	0.204132	-0.254301	-0.223301	-0.364047	-0.275784	-0.0760416	-0.434553	-1.20294	-0.861986	0	0	0	0	0	0	0	0	0	0	0	0	0	0											0	1	0	0	0.0882624	-0.76839	0.288005
HORVU2Hr1G030930	chr2H	115538449	115548113	711.305	-0.148938	-0.202223	-0.0862327	0.261499	-0.11028	0.00884025	-0.0772933	-0.27646	-0.816475	-0.75377	-0.352754	-0.0067136	0.0262727	-0.292014	0	0	0	0	0	0	0	0	0	0	0	0	0	0											0	1	0	0	0.0627049	0.0329863	0.463721
HORVU2Hr1G030940	chr2H	115544226	115548167	0																																							0	1	0	0
HORVU2Hr1G030950	chr2H	115726947	115731619	741.724	0.328472	0.646954	0.307258	0.23429	-1.34752	-0.45311	0.533287	0.525472	1.89032	1.8691	1.47765	-1.16632	0.714487	-0.187738	0	0	0	0	0	0	0	0	0	0	0	0	0	0											0	1	0	0	-0.0212138	1.88081	-0.412664
HORVU2Hr1G031010	chr2H	115898983	115899174	0																																							0	1	0	0
HORVU2Hr1G031030	chr2H	116053541	116061696	730.237	-0.0636937	0.0927069	0.461981	-0.115892	-0.548274	-0.568403	0.543385	0.717847	0.85022	1.37589	0.641622	-0.49573	0.595929	0.79052	0	0	0	0	0	0	0	0	0	0	0	0	0	0											0	1	0	0	0.525675	1.09166	-0.208599
HORVU2Hr1G031050	chr2H	116290077	116297308	996.974	-0.24637	-0.208823	-0.49292	-0.358129	-0.216325	-0.144751	-0.0208581	0.258235	-0.648233	-0.894783	-0.797539	0.316281	0.511748	0.719266	0	0	0	0	0	0	0	0	0	0	0	0	0	0											0	1	0	0	-0.24655	0.195467	-0.149306
HORVU2Hr1G031090	chr2H	116305797	116307031	0.982643	0.54912	-0.395099	0.15758	-0.533187	0.193921	-0.0680804	0.14568	-0.345549	0.138127	-0.253414	0	-0.0975548	-0.145796	-0.375023	0	0	0	0	0	0	0	0	0	0	0	0	0	0											0	1	0	0	-0.39154	-0.0482408	-0.138089
HORVU2Hr1G031100	chr2H	116325826	116326039	12.2263	-0.0153919	-0.216291	-1.28893	-1.16967	-0.686475	0.253359	-0.48061	-0.44739	-0.554799	-1.82834	-1.50818	0.583432	0.789297	-0.117318	0	0	0	0	0	0	0	0	0	0	0	0	0	0											0	1	0	0	-1.27354	0.205865	-0.953377
HORVU2Hr1G031110	chr2H	116620154	116623593	0																																							0	1	0	0
HORVU2Hr1G031120	chr2H	116750433	116751545	0																																							0	1	0	0
HORVU2Hr1G031130	chr2H	116787369	116794002	24.4544	0.259277	-0.373226	0.590444	0.140863	0.800318	0.133372	0.313023	-0.69615	0.0600977	0.391265	0.574187	-0.600694	-1.08799	-1.43022	0	0	0	0	0	0	0	0	0	0	0	0	0	0											0	1	0	0	0.331168	-0.487295	0.514089
HORVU2Hr1G031180	chr2H	117456448	117463133	587.267	0.403649	0.360688	-0.208736	0.251016	0.442999	0.573588	-0.140585	-0.399269	-0.418802	-1.03119	-0.528473	1.4876	0.904018	0.514745	0	0	0	0	0	0	0	0	0	0	0	0	0	0											0	1	0	0	-0.612385	-0.583585	-0.109672
HORVU2Hr1G031190	chr2H	117619424	117621098	220.689	1.16882	1.3236	0.12087	-0.0887087	0.609726	1.11925	0.831443	0.456058	-0.533867	-1.58181	-1.94617	0.783268	1.00499	0.120071	0	0	0	0	0	0	0	0	0	0	0	0	0	0											0	1	0	0	-1.04795	0.221717	-1.41231
HORVU2Hr1G031200	chr2H	117649965	117656530	146.511	0.174675	0.454553	0.144749	-0.280419	-0.133569	0.134634	0.468937	0.546398	0.601779	0.571852	-0.133194	0.23284	0.835346	0.644604	0	0	0	0	0	0	0	0	0	0	0	0	0	0											0	1	0	0	-0.0299265	0.602506	-0.734972
HORVU2Hr1G031210	chr2H	117671787	117672995	0																																							0	1	0	0
HORVU2Hr1G031220	chr2H	117949951	117950251	0																																							0	1	0	0
HORVU2Hr1G031230	chr2H	117952227	117958382	298.691	0.0955393	0.887077	-0.00542023	-0.469216	-0.679571	-0.884708	0.511574	0.890043	1.03662	0.935665	-0.319668	-0.294879	0.896266	1.47987	0	0	0	0	0	0	0	0	0	0	0	0	0	0	1	0	1	0	0	0	1	0	0	0	1	0	0	0	-0.10096	1.19114	-1.35629
HORVU2Hr1G031250	chr2H	118314655	118316126	217.279	0.748955	0.792065	0.188417	-0.171988	-1.10576	-0.364634	0.445781	0.272857	0.911589	0.351051	-0.0524639	0.0203478	1.57189	0.657839	0	0	0	0	0	0	0	0	0	0	0	0	0	0											0	1	0	0	-0.560538	1.55154	-0.964053
HORVU2Hr1G031260	chr2H	118545809	118552399	1216.05	0.427837	0.423687	0.000450335	-0.239812	-0.600087	-0.342505	0.266773	0.36548	0.58395	0.156563	-0.0795495	0.0134962	0.880356	0.721482	0	0	0	0	0	0	0	0	0	0	0	0	0	0											0	1	0	0	-0.427386	0.86686	-0.663499
HORVU2Hr1G031310	chr2H	118996595	119000314	7320.53	0.779573	1.20051	-0.127054	-0.449541	0.637279	0.638503	0.288794	-0.648786	-0.352585	-1.25921	-2.00264	0.634137	0.285652	-0.653152	0	0	0	0	0	0	0	0	0	0	0	0	0	0											0	1	0	0	-0.906626	-0.348485	-1.65005
HORVU2Hr1G031380	chr2H	119336334	119340090	38.8754	1.21822	1.7203	-0.124003	-0.331899	0.173282	0.125522	0.861566	0.582533	1.3968	0.0545824	-0.655394	-0.324655	0.363629	0.132356	0	0	0	0	0	0	0	0	0	0	0	0	0	0											0	1	0	0	-1.34222	0.688284	-2.0522
HORVU2Hr1G031390	chr2H	119342957	119366020	14.306	0.320346	0.615782	-0.0896539	-0.650715	-0.282139	-1.59192	-0.266516	0.155044	1.86714	1.45714	0.600646	0.201814	0.217437	1.94878	0	0	0	0	0	0	0	0	0	0	0	0	0	0											0	1	0	0	-0.41	0.0156226	-1.2665
HORVU2Hr1G031400	chr2H	119493904	119495272	551.379	-0.516046	1.4419	-0.271547	0.974283	1.45465	0.746559	-0.329048	-1.7136	0.369796	0.614295	-0.097819	0.813763	-0.969935	-1.6464	0	0	0	0	0	0	0	0	0	0	0	0	0	0											0	1	0	0	0.244499	-1.7837	-0.467615
HORVU2Hr1G031410	chr2H	119618679	119718729	162.804	-0.768632	-0.707742	-0.276857	1.06655	1.05365	0.325703	-0.702836	-1.01066	-1.01541	-0.523635	0.758884	1.70729	-0.0492026	0.370925	0	0	0	0	0	0	0	0	0	0	0	0	0	0											0	1	0	0	0.491775	-1.75649	1.77429
HORVU2Hr1G031440	chr2H	119852954	119854906	3.44703	-0.145008	-0.263351	-0.0160587	-1.19559	-2.808	-0.501513	0.0916195	-0.353583	1.06125	1.1902	0.129019	-0.168376	2.73124	-0.020446	0	0	0	0	0	0	0	0	0	0	0	0	0	0											0	1	0	0	0.128949	2.89962	-0.932235
HORVU2Hr1G031450	chr2H	119855132	119874202	19805.1	0.284967	0.579283	-0.167987	-0.65703	-1.44357	-0.501871	0.390843	1.05723	1.01443	0.561477	-0.221881	-0.11373	1.72068	1.44537	0	0	0	0	0	0	0	0	0	0	0	0	0	0											0	1	0	0	-0.452955	1.83441	-1.23631
HORVU2Hr1G031460	chr2H	119891110	119891883	262.833	0.317241	0.633426	-0.611696	0.799648	2.71854	2.22738	-0.0379756	-0.301691	-3.52174	-4.45068	-3.35552	0.947445	-1.80907	-1.58163	0	0	0	0	1	0	0	0	-1	-1	-1	0	0	0											0	1	0	0	-0.928937	-2.75651	0.166222
HORVU2Hr1G031470	chr2H	119910522	119918190	380.027	0.325347	1.46346	-0.0580404	-0.293815	0.521824	0.24242	0.698505	0.655543	1.09351	0.710121	-0.663771	-0.0427475	0.133933	0.370375	0	0	0	0	0	0	0	0	0	0	0	0	0	0											0	1	0	0	-0.383387	0.17668	-1.75728
HORVU2Hr1G031480	chr2H	119946171	119946589	0																																							0	1	0	0
HORVU2Hr1G031490	chr2H	119980604	119985088	15.5592	0.554881	0.343671	-0.0203401	0.0249993	-0.250739	0.432326	0.0890403	-0.400471	-0.150669	-0.725891	-0.469341	-0.322473	0.0173061	-1.15527	0	0	0	0	0	0	0	0	0	0	0	0	0	0											0	1	0	0	-0.575221	0.339779	-0.318672
HORVU2Hr1G031500	chr2H	119982611	119985526	0																																							0	1	0	0
HORVU2Hr1G031530	chr2H	120137872	120138165	5.67797	0.726208	1.61851	0.036109	0.273209	0.536055	-0.782204	0.138667	1.01248	1.23647	0.546372	-0.108829	0.991106	0.593718	2.78579	0	0	0	0	0	0	0	0	0	0	0	0	0	0											0	1	0	0	-0.690099	-0.397388	-1.3453
HORVU2Hr1G031540	chr2H	120138533	120138805	0.0457775	0	0	0	0	0	0	0	0.100731	0	0	0	0	0	0.0892225	0	0	0	0	0	0	0	0	0	0	0	0	0	0											0	1	0	0	0	0	0
HORVU2Hr1G031550	chr2H	120143345	120143588	4.33045	1.30003	2.07041	-0.00183344	-0.545326	0.346989	0.736966	0.176236	0.329837	1.80337	0.501504	-0.812366	1.37189	1.20113	0.964757	0	0	0	0	0	0	0	0	0	0	0	0	0	0											0	1	0	0	-1.30187	-0.170752	-2.61574
HORVU2Hr1G031560	chr2H	120143823	120144218	2.88754	0.415929	1.48067	-0.0359442	0.741774	0.0204239	0.233607	0.951406	0.28853	0.858494	0.406621	0.119601	-0.122511	0.808472	-0.0675876	0	0	0	0	0	0	0	0	0	0	0	0	0	0											0	1	0	0	-0.451873	0.930982	-0.738893
HORVU2Hr1G031610	chr2H	120717390	120717557	0																																							0	1	0	0
HORVU2Hr1G031620	chr2H	120719684	120721978	48.4615	-0.146027	-0.470881	-0.498262	-0.688719	-1.3951	-1.12395	0.373637	0.418186	-1.19106	-1.54329	-1.4089	0.75751	2.52625	2.29964	0	0	0	0	0	0	0	0	0	0	0	0	0	0	0	3	3	0	1	2	0	0	1	1	1	0	0	0	-0.352235	1.76874	-0.217839
HORVU2Hr1G031640	chr2H	120723187	120725522	0.744942	0	0.226472	0.135668	0.0672355	0.35662	0.483264	1.35969	0.339062	0.415096	0.585567	0.25586	0	1.0377	-0.109574	0	0	0	0	0	0	0	0	0	0	0	0	0	0											0	1	0	0	0.170471	1.00307	-0.159236
HORVU2Hr1G031670	chr2H	120741429	120743292	77.1012	-0.916802	0.236077	-0.568283	0.571621	0.819126	0.0862347	-1.25955	-1.80781	-1.26391	-0.915387	-0.928362	1.1382	-0.940474	-0.755843	0	0	0	0	0	0	0	0	0	0	0	0	0	0											0	1	0	0	0.348519	-2.07867	0.335544
HORVU2Hr1G031680	chr2H	120746428	120747238	40.181	0.740401	0.730354	0.495725	0.592492	-0.53009	-0.0663835	0.546222	1.23811	2.22889	1.98421	2.09103	0.0723359	1.14865	1.37683	0	0	0	0	0	0	0	0	0	0	0	0	0	0											0	1	0	0	-0.244677	1.07631	-0.137862
HORVU2Hr1G031690	chr2H	120870741	120879763	312.11	0.231886	0.27637	0.277398	-0.482756	-0.915576	-0.894358	0.411508	0.731716	1.89651	1.94203	1.13739	-0.579348	0.747736	1.04673	0	0	0	0	0	0	0	0	0	0	0	0	0	0											0	1	0	0	0.0455122	1.32708	-0.759126
HORVU2Hr1G031710	chr2H	120906710	120908717	40.1907	-1.75525	0.371934	-1.09367	0.640097	-0.227784	0.514633	-0.782494	-1.36523	-0.918044	-0.256471	-0.649881	0.839522	0.284813	-1.04034	0	0	0	0	0	0	0	0	0	0	0	0	0	0											0	1	0	0	0.661573	-0.55471	0.268163
HORVU2Hr1G031720	chr2H	120909846	120910330	0																																							0	1	0	0
HORVU2Hr1G031730	chr2H	120914104	120914604	0.405925	0.359289	0	0	0.161196	-0.0701083	-0.0915312	0.116059	0	0	-0.401699	0.124501	-0.10304	0.0831273	0	0	0	0	0	0	0	0	0	0	0	0	0	0	0											0	1	0	0	-0.336821	0.186167	0.189379
HORVU2Hr1G031740	chr2H	120919893	120922828	132.674	0.46452	0.0694498	0.153931	-0.208335	-0.65218	-0.216561	0.470232	0.755514	-0.231229	-0.541819	-0.509014	0.144993	1.2674	1.11707	0	0	0	0	0	0	0	0	0	0	0	0	0	0											0	1	0	0	-0.31059	1.12241	-0.277784
HORVU2Hr1G031760	chr2H	121093286	121093573	0.401481	0	0	0	0	-0.0737131	-0.095136	0.442629	-0.146792	0	0	0	0.0173049	0.533647	0	0	0	0	0	0	0	0	0	0	0	0	0	0	0											0	1	0	0	0	0.516342	0
HORVU2Hr1G031780	chr2H	121325488	121326857	0																																							0	1	0	0
HORVU2Hr1G031800	chr2H	121528024	121528624	0																																							0	1	0	0
HORVU2Hr1G031830	chr2H	121608259	121611767	497.02	-0.11514	0.0624934	-0.209854	0.226085	0.452915	0.23911	0.148652	-0.246393	-0.266506	-0.36122	-0.102914	-0.123602	-0.427866	-0.609105	0	0	0	0	0	0	0	0	0	0	0	0	0	0											0	1	0	0	-0.0947142	-0.304264	0.163591
HORVU2Hr1G031870	chr2H	121673709	121686884	175.929	0.0178592	1.11863	0.214386	-0.445235	0.0605222	-0.0696265	0.665371	1.12242	1.19754	1.39407	-0.366325	-0.297137	0.307712	0.894908	0	0	0	0	0	0	0	0	0	0	0	0	0	0											0	1	0	0	0.196527	0.604849	-1.56387
HORVU2Hr1G031880	chr2H	121687401	121700336	316.779	0.455165	0.594678	-0.127457	-0.707414	-1.02566	-0.540423	0.225952	0.189635	0.853428	0.270806	-0.448665	0.034662	1.28627	0.76472	0	0	0	0	0	0	0	0	0	0	0	0	0	0											0	1	0	0	-0.582622	1.25161	-1.30209
HORVU2Hr1G031890	chr2H	121687531	121690850	0																																							0	1	0	0
HORVU2Hr1G031910	chr2H	121700388	121704601	926.526	-0.67005	-0.496185	0.0447655	1.03308	1.08572	0.538246	-0.808749	-1.21466	-0.977155	-0.26234	0.552112	1.17761	-0.716852	-0.57529	0	0	0	0	0	0	0	0	0	0	0	0	0	0											0	1	0	0	0.714815	-1.89447	1.52927
HORVU2Hr1G031940	chr2H	122032301	122038279	3489.19	-0.15312	-0.025198	-0.085938	0.177202	0.187202	0.0653206	-0.156314	-0.347236	0.787097	0.854279	0.989497	-0.0293905	-0.372906	-0.441947	0	0	0	0	0	0	0	0	0	0	0	0	0	0											0	1	0	0	0.0671819	-0.343516	0.2024
ENSRNA049484185	chr2H	122035069	122035212	0																																							0	1	0	0
ENSRNA049484194	chr2H	122035293	122035437	0																																							0	1	0	0
ENSRNA049484177	chr2H	122035489	122035632	0																																							0	1	0	0
ENSRNA049484172	chr2H	122036962	122037055	0																																							0	1	0	0
ENSRNA049484164	chr2H	122037387	122037481	0																																							0	1	0	0
HORVU2Hr1G031980	chr2H	122285582	122289861	0																																							0	1	0	0
HORVU2Hr1G031990	chr2H	122391132	122396710	2695.59	-0.0599204	-0.522529	-0.158088	0.169719	0.863395	0.325671	-0.694591	-0.948204	-1.85772	-1.95589	-1.16547	0.161931	-1.39605	-1.11194	0	0	0	0	0	0	0	0	0	0	0	0	0	0											0	1	0	0	-0.0981677	-1.55799	0.692248
HORVU2Hr1G032000	chr2H	122492281	122493606	0																																							0	1	0	0
HORVU2Hr1G032010	chr2H	122494889	122497449	0																																							0	1	0	0
HORVU2Hr1G032050	chr2H	122508506	122511651	0																																							0	1	0	0
HORVU2Hr1G032060	chr2H	122534608	122539971	1864.72	0.0482077	-0.142261	-0.205248	0.115896	-0.533979	-0.0501228	-0.193269	-0.534609	-0.286381	-0.539837	-0.0282235	-0.0457316	0.294978	-0.530218	0	0	0	0	0	0	0	0	0	0	0	0	0	0											0	1	0	0	-0.253456	0.34071	0.258157
HORVU2Hr1G032100	chr2H	122599423	122600177	7.23891	-0.89245	0.730237	-0.417884	-0.309441	1.00635	2.30837	-0.116974	-0.509077	-3.07471	-2.60015	-4.11439	1.2857	0.162385	-1.53175	0	0	0	0	0	0	0	0	0	0	0	0	0	0											0	1	0	0	0.474566	-1.12332	-1.03968
HORVU2Hr1G032130	chr2H	122764165	122772118	344.053	-0.0379536	0.219497	0.0536302	-0.640063	-1.34021	-0.383224	0.0100645	0.52733	0.7357	0.827284	-0.12386	-0.402189	0.948083	0.508366	0	0	0	0	0	0	0	0	0	0	0	0	0	0	0	1	1	0	0	0	1	0	1	1	1	0	0	0	0.0915837	1.35027	-0.85956
HORVU2Hr1G032140	chr2H	122769336	122772214	0																																							0	1	0	0
HORVU2Hr1G032170	chr2H	123137983	123146327	2613.42	0.0138712	0.063542	0.116014	0.29541	-0.168843	0.138505	0.156194	0.424342	-0.905219	-0.803077	-0.673351	0.118935	0.443972	0.404772	0	0	0	0	0	0	0	0	0	0	0	0	0	0											0	1	0	0	0.102142	0.325037	0.231868
HORVU2Hr1G032180	chr2H	123533669	123534228	133.65	-0.843741	-0.837042	-0.287366	0.398371	1.67978	0.541757	-1.18718	-1.76002	-1.96188	-1.40551	-0.726472	1.30993	-1.55704	-0.991855	0	0	0	0	0	0	0	0	0	0	0	0	0	0											0	1	0	0	0.556375	-2.86697	1.23541
HORVU2Hr1G032190	chr2H	123584364	123591079	12.0089	-0.362112	-1.03869	0.933018	1.87129	-0.392382	-0.589755	-0.91467	0.0498031	-3.92313	-2.628	-1.01315	0.419513	-0.102774	1.05907	0	0	0	0	0	0	0	0	-1	0	0	0	0	0											0	1	0	0	1.29513	-0.522287	2.90998
HORVU2Hr1G032220	chr2H	123904620	123907646	3.01441	-0.202185	0.0664066	-0.426275	1.41398	1.62034	0.516438	-1.18304	-0.927659	-1.83189	-2.05598	-0.484313	1.4758	-1.32757	0.0317013	0	0	0	0	0	0	0	0	0	0	0	0	0	0											0	1	0	0	-0.22409	-2.80337	1.34757
HORVU2Hr1G032230	chr2H	123933471	123936416	178.628	0.139982	0.375565	0.108115	0.366379	-0.0205535	0.359132	-0.293313	-0.37388	0.243517	0.21165	0.234332	0.207235	-0.0655237	-0.525777	0	0	0	0	0	0	0	0	0	0	0	0	0	0											0	1	0	0	-0.0318669	-0.272759	-0.00918571
HORVU2Hr1G032240	chr2H	123997162	123997898	0.229944	-0.0764592	0.0337913	0	0	-0.128497	-0.0259709	0	0	-0.130796	0	-0.123704	-0.161428	0	-0.158676	0	0	0	0	0	0	0	0	0	0	0	0	0	0											0	1	0	0	0.10287	0.120606	0.00709201
HORVU2Hr1G032250	chr2H	124110785	124118179	356.96	-0.0782567	0.213837	0.118247	-0.380361	-0.480622	-0.909353	0.905732	1.48076	0.81931	1.01581	0.225112	-0.14894	1.23741	2.24118	0	0	0	0	0	0	0	0	0	0	0	0	0	0	1	0	1	0	0	0	1	0	0	0	1	0	0	0	0.196504	1.38635	-0.594198
HORVU2Hr1G032280	chr2H	124447196	124449782	2259.61	-0.458846	-0.120528	0.00797516	0.468627	1.02344	0.791356	-0.453833	-0.857617	-0.420088	0.0467335	0.169067	-0.204592	-1.68187	-1.85357	0	0	0	0	0	0	0	0	0	0	0	0	0	0											0	1	0	0	0.466821	-1.47728	0.589155
HORVU2Hr1G032290	chr2H	124561042	124562444	510.792	-0.985903	-0.737838	0.11777	1.12536	1.79102	1.1174	-0.917941	-1.2614	-2.54905	-1.44538	-0.685855	1.06553	-1.64343	-1.31327	0	0	0	0	0	0	0	0	0	0	0	0	0	0											0	1	0	0	1.10367	-2.70896	1.86319
HORVU2Hr1G032320	chr2H	124882875	124884558	2283.97	0.0366592	-0.157803	0.149638	0.868924	1.7745	1.0931	-0.342072	-1.40624	-4.884	-4.77102	-3.85728	1.12971	-0.986866	-1.36964	0	0	0	0	0	0	0	0	-1	-1	-1	0	0	0											0	1	0	0	0.112978	-2.11657	1.02673
HORVU2Hr1G032330	chr2H	125232515	125245560	1066.73	-0.737686	-0.133222	-0.413899	0.751346	2.45787	1.47207	-0.958131	-2.0271	-3.15585	-2.83206	-2.27128	2.24145	-1.17454	-1.25772	0	0	0	0	0	0	0	0	-1	0	0	0	0	0											0	1	0	0	0.323788	-3.416	0.884568
HORVU2Hr1G032340	chr2H	125232674	125232908	0																																							0	1	0	0
HORVU2Hr1G032360	chr2H	125569689	125571566	2283.7	-0.445892	-0.290119	-0.423038	0.629614	0.346122	0.156089	-0.500256	-0.670705	1.24126	1.26412	2.16099	1.15005	0.303674	0.323258	0	0	0	0	0	0	0	0	0	0	0	0	0	0											0	1	0	0	0.0228541	-0.846378	0.919733
HORVU2Hr1G032370	chr2H	125862814	125863519	111.714	-1.16451	-0.684678	-0.149499	0.507845	-0.267575	-0.486499	-1.18724	-1.45101	0.0285279	1.04354	1.22105	-0.241641	-1.1613	-1.20615	0	0	0	0	0	0	0	0	0	0	0	0	0	0											0	1	0	0	1.01501	-0.919664	1.19252
HORVU2Hr1G032390	chr2H	126200251	126200941	0																																							0	1	0	0
HORVU2Hr1G032400	chr2H	126207147	126212005	665.266	-0.0468051	-0.164402	-0.078604	0.25474	0.352882	-0.0874548	-0.0904859	-0.00142985	-0.301341	-0.33314	0.117801	-0.44082	-0.884188	-0.354795	0	0	0	0	0	0	0	0	0	0	0	0	0	0											0	1	0	0	-0.0317988	-0.443368	0.419142
HORVU2Hr1G032410	chr2H	126285266	126285889	0																																							0	1	0	0
HORVU2Hr1G032420	chr2H	126328436	126329339	0																																							0	1	0	0
HORVU2Hr1G032470	chr2H	126419353	126420049	0																																							0	1	0	0
HORVU2Hr1G032490	chr2H	126516937	126522420	0.173269	0.233414	0.0957659	0	0	0	0	0	0	0	-0.275824	-0.123704	0	0	0	0	0	0	0	0	0	0	0	0	0	0	0	0	0											0	1	0	0	-0.207003	0	-0.0548826
HORVU2Hr1G032510	chr2H	126519719	126520171	0																																							0	1	0	0
HORVU2Hr1G032520	chr2H	126520546	126520996	0																																							0	1	0	0
HORVU2Hr1G032540	chr2H	126675847	126730864	1201.74	0.229585	0.427453	-0.0705324	-0.44279	-0.6749	-0.400391	0.613638	0.873562	0.590246	0.290128	-0.279998	0.116666	1.4052	1.39062	0	0	0	0	0	0	0	0	0	0	0	0	0	0											0	1	0	0	-0.300117	1.28854	-0.870243
ENSRNA049438045	chr2H	126731735	126731808	0																																							0	1	0	0
HORVU2Hr1G032570	chr2H	127026716	127031300	941.383	0.340425	0.492474	-0.0753137	-0.499264	-1.00884	-0.744984	0.487629	0.625732	0.787847	0.372108	-0.203891	0.142236	1.63871	1.51295	0	0	0	0	0	0	0	0	0	0	0	0	0	0	0	1	1	0	0	1	0	0	1	1	1	0	0	0	-0.415739	1.49647	-0.991737
HORVU2Hr1G032590	chr2H	127049340	127054535	422.696	0.129095	0.0295833	0.221718	0.540268	0.0880649	0.0732593	0.175409	0.00586181	-0.0483033	0.0443203	0.462381	0.686911	0.774254	0.619513	0	0	0	0	0	0	0	0	0	0	0	0	0	0											0	1	0	0	0.0926237	0.0873436	0.510684
HORVU2Hr1G032600	chr2H	127110085	127112151	0.185857	0	0	0	0	0.181376	0	-0.13184	-0.0232184	0	0	0	0.148445	-0.164771	0.0892225	0	0	0	0	0	0	0	0	0	0	0	0	0	0											0	1	0	0	0	-0.313216	0
HORVU2Hr1G032610	chr2H	127424205	127427102	132.83	0.346874	0.834265	0.207267	0.0835726	0.312614	0.33379	0.201003	0.567579	0.861829	0.722223	0.111137	0.869635	0.758024	1.10342	0	0	0	0	0	0	0	0	0	0	0	0	0	0											0	1	0	0	-0.139607	-0.111611	-0.750693
HORVU2Hr1G032660	chr2H	127471660	127473198	0																													0	1	1	0	0	0	1	0	1	1	1	0	0	0
HORVU2Hr1G032670	chr2H	127516008	127518719	59.0781	-0.291244	-0.558812	-0.0387501	0.5975	-0.739377	-0.430662	-0.531379	-0.755794	0.78725	1.03974	1.94356	2.60521	2.8132	2.28007	0	0	0	0	0	0	0	0	0	0	0	0	0	0											0	1	0	0	0.252494	0.207998	1.15631
HORVU2Hr1G032680	chr2H	127518739	127522886	217.505	0.55985	0.274975	0.189691	-0.780134	-0.977118	-1.08186	0.182787	0.967999	0.420191	0.0500317	-0.634918	-0.459324	0.700581	1.59054	0	0	0	0	0	0	0	0	0	0	0	0	0	0											0	1	0	0	-0.37016	1.1599	-1.05511
HORVU2Hr1G032690	chr2H	127655338	127657558	6648.7	-0.667288	-0.770714	-0.61647	0.933235	0.515149	0.203859	-0.874176	-0.767996	-4.30639	-4.25557	-2.60244	1.39411	0.00479029	0.42226	0	0	0	0	0	0	0	0	-1	-1	0	0	0	0											0	1	0	0	0.0508184	-1.38932	1.70395
HORVU2Hr1G032710	chr2H	128266221	128272858	1165.79	-0.415032	-0.613308	0.668699	0.121587	-1.15353	-0.737226	0.0898098	0.524213	-0.186309	0.897422	0.548586	-1.0604	0.18294	0.201043	0	0	0	0	0	0	0	0	0	0	0	0	0	0											0	1	0	0	1.08373	1.24334	0.734895
HORVU2Hr1G032720	chr2H	128275389	128277445	4.66219	-0.486071	-0.893008	0.998104	-0.257553	-0.343904	-0.610062	0.486068	0.03765	-0.432233	1.05194	0.203222	0.791617	1.62159	1.43933	0	0	0	0	0	0	0	0	0	0	0	0	0	0											0	1	0	0	1.48417	0.829973	0.635455
HORVU2Hr1G032730	chr2H	128280290	128284238	104.934	0.316513	0.586031	0.81059	-0.132151	-0.705667	-0.87805	0.766763	0.986839	1.62524	2.11932	0.907057	0.471647	1.94408	2.33654	0	0	0	0	0	0	0	0	0	0	0	0	0	0	0	1	1	0	1	0	0	0	1	1	1	0	0	0	0.494077	1.47243	-0.718182
HORVU2Hr1G032740	chr2H	128349164	128356258	306.86	0.372443	0.315166	0.0549776	-0.217658	-1.33811	-0.861311	0.602548	0.570999	1.17811	0.860648	0.645288	-0.0891361	1.85152	1.34317	0	0	0	0	0	0	0	0	0	0	0	0	0	0											0	1	0	0	-0.317465	1.94066	-0.532825
HORVU2Hr1G032760	chr2H	128567387	128567662	0																																							0	1	0	0
HORVU2Hr1G032780	chr2H	129031854	129036268	321.707	1.90756	2.30661	0.272104	0.179052	0.952408	1.28074	0.608905	0.258991	0.388712	-1.24675	-1.73885	0.682631	0.339128	-0.339116	0	0	0	0	0	0	0	0	0	0	0	0	0	0											0	1	0	0	-1.63546	-0.343503	-2.12756
HORVU2Hr1G032830	chr2H	129225688	129228962	27960.6	-0.467998	-0.362555	-0.17691	-0.148992	0.538996	0.361072	-0.296382	-0.431686	-1.03737	-0.746279	-0.823803	-0.00362011	-0.838998	-0.796378	0	0	0	0	0	0	0	0	0	0	0	0	0	0											0	1	0	0	0.291087	-0.835378	0.213563
HORVU2Hr1G032840	chr2H	129229332	129230120	2.45137	-1.52613	-1.40296	-0.00569703	-0.0836408	2.40344	0.972088	0.730221	-0.5422	-1.19342	0.327009	0.125901	1.03099	-0.64223	-0.483296	0	0	0	0	0	0	0	0	0	0	0	0	0	0											0	1	0	0	1.52043	-1.67322	1.31932
HORVU2Hr1G032880	chr2H	129457665	129462005	209.624	0.28263	0.419564	-0.220791	-0.441195	-0.681655	-0.640513	0.383061	0.85748	0.553693	0.0502724	-0.307065	-0.49679	0.567927	1.0012	0	0	0	0	0	0	0	0	0	0	0	0	0	0											0	1	0	0	-0.503421	1.06472	-0.860758
HORVU2Hr1G032890	chr2H	129646924	129649327	26.6116	-0.665733	-0.640862	-0.531176	0.212032	0.593167	0.153583	-0.866686	-1.12719	-0.720523	-0.585965	0.132372	0.883891	-0.575962	-0.396881	0	0	0	0	0	0	0	0	0	0	0	0	0	0											0	1	0	0	0.134557	-1.45985	0.852894
HORVU2Hr1G032910	chr2H	129960833	129964353	869.801	0.447402	0.386203	0.159984	-0.107532	-1.08956	-0.330314	0.351327	0.620718	1.25386	0.966441	0.760125	-0.494025	0.94686	0.457008	0	0	0	0	0	0	0	0	0	0	0	0	0	0											0	1	0	0	-0.287418	1.44088	-0.493735
HORVU2Hr1G032920	chr2H	129967017	129971494	304.3	0.256343	-0.185907	-0.302623	-0.613144	-1.24797	-0.813205	0.200171	0.266126	-0.068294	-0.62726	-0.495531	-0.642944	0.8052	0.436387	0	0	0	0	0	0	0	0	0	0	0	0	0	0											0	1	0	0	-0.558966	1.44814	-0.427237
HORVU2Hr1G032970	chr2H	130319592	130325290	2163.32	-0.254229	-0.584161	-0.198658	0.0450533	-0.403473	-0.46238	-0.350074	0.177645	-2.10031	-2.04474	-1.4711	-0.510003	-0.456604	0.130021	0	0	0	0	0	0	0	0	0	0	0	0	0	0											0	1	0	0	0.0555713	0.0533995	0.629214
HORVU2Hr1G032980	chr2H	130381503	130381928	0.0419291	0	0	0	0	-0.0665226	-0.0879455	0	0	0	0	0	-0.0994538	0	0	0	0	0	0	0	0	0	0	0	0	0	0	0	0											0	1	0	0	0	0.0586319	0
HORVU2Hr1G032990	chr2H	130416743	130427802	44.8237	-0.0854262	0.211395	-0.368997	-0.661226	-1.56274	-1.38275	0.260971	0.883567	1.41149	1.12792	0.538868	0.107975	1.93169	2.37429	0	0	0	0	0	0	0	0	0	0	0	0	0	0											0	1	0	0	-0.283571	1.82371	-0.872621
HORVU2Hr1G033000	chr2H	130666824	130676691	224.257	-0.294404	-0.0453222	-0.219917	0.210183	-0.529531	-0.313768	-0.190921	0.225374	0.053581	0.128068	0.309086	0.486131	0.824742	1.02527	0	0	0	0	0	0	0	0	0	0	0	0	0	0	1	0	1	0	0	0	1	0	0	0	1	0	0	0	0.0744874	0.33861	0.255505
HORVU2Hr1G033040	chr2H	130780008	130783905	9762.94	-0.546626	-0.839647	-0.247907	0.440816	1.86649	1.06317	-1.0447	-2.20679	-1.82158	-1.52286	-0.541115	1.76398	-1.14721	-1.50598	0	0	0	0	0	0	0	0	0	0	0	0	0	0											0	1	0	0	0.298719	-2.91119	1.28046
HORVU2Hr1G033060	chr2H	130881675	130883877	424.779	-1.12889	-0.567194	0.0106223	0.97683	0.399409	0.32814	-0.750825	-0.913879	-0.0327275	1.10678	1.5113	0.28805	-0.862184	-0.953969	0	0	0	0	0	0	0	0	0	0	0	0	0	0											0	1	0	0	1.13951	-1.15023	1.54402
HORVU2Hr1G033070	chr2H	130884509	130888727	2.42109	-2.59773	-1.76894	0.177662	-0.352298	-0.546916	-0.615857	-1.12307	-1.23585	-1.76908	1.00632	-0.352434	1.38901	0.812861	0.769022	0	0	0	0	0	0	0	0	0	0	0	0	0	0											0	1	0	0	2.77539	-0.576153	1.41664
HORVU2Hr1G033080	chr2H	130916557	130917559	28.2819	-0.780179	-0.769266	-0.34242	1.14358	0.37354	0.679456	-0.216149	-0.0777623	0.29811	0.735869	2.21096	0.328854	-0.260835	-0.428365	0	0	0	0	0	0	0	0	0	0	0	0	0	0											0	1	0	0	0.437759	-0.589688	1.91285
HORVU2Hr1G033090	chr2H	131171249	131172066	34.9845	-0.317629	2.57476	-0.849724	1.09297	-1.05553	-1.52902	-0.625496	-1.99465	0.437711	-0.0943832	-1.04408	-0.346465	0.0835662	-0.812102	0	1	0	0	0	0	0	0	0	0	0	0	0	0											0	1	0	0	-0.532094	0.430032	-1.48179
HORVU2Hr1G033100	chr2H	131211312	131214682	2377.45	0.181404	0.395201	0.5908	0.296519	-1.06461	0.0935856	0.120783	0.449868	1.60554	2.01493	1.50686	-0.71664	0.468754	-0.360357	0	0	0	0	0	0	0	0	0	0	0	0	0	0											0	1	0	0	0.409396	1.18539	-0.0986812
ENSRNA049438076	chr2H	131216013	131216084	0																																							0	1	0	0
ENSRNA049439662	chr2H	131260432	131260503	0																																							0	1	0	0
HORVU2Hr1G033130	chr2H	131608699	131612389	153.251	-0.790627	-0.249267	-0.0208444	1.08516	0.255339	0.738123	-0.378461	-0.246803	-0.609596	0.160186	0.724828	0.237973	-0.395828	-0.746953	0	0	0	0	0	0	0	0	0	0	0	0	0	0											0	1	0	0	0.769782	-0.633801	1.33442
HORVU2Hr1G033150	chr2H	131612850	131614586	106.561	-0.550897	-0.264676	0.250617	-0.293233	-0.534922	-0.868631	0.66225	1.11591	0.353479	1.15499	0.324922	0.116055	1.31323	2.1006	0	0	0	0	0	0	0	0	0	0	0	0	0	0											0	1	0	0	0.801514	1.19717	-0.0285573
HORVU2Hr1G033160	chr2H	131624889	131626165	58.2981	-0.27968	0.590459	0.39036	-0.289758	-1.07375	-0.724344	0.634332	0.797263	1.12486	1.7949	0.244646	0.0102458	1.71833	1.53185	0	0	0	0	0	0	0	0	0	0	0	0	0	0											0	1	0	0	0.67004	1.70808	-0.880217
HORVU2Hr1G033170	chr2H	131630025	131630919	21.6985	0.514056	0.778151	0.898399	0.0350265	-0.0699475	-1.13437	0.349635	0.514136	0.71579	1.10013	-0.027335	0.670173	1.08976	2.31868	0	0	0	0	0	0	0	0	0	0	0	0	0	0											0	1	0	0	0.384344	0.419582	-0.743124
HORVU2Hr1G033180	chr2H	131699462	131700070	0																																							0	1	0	0
HORVU2Hr1G033200	chr2H	131810105	131810567	6.47255	-0.20964	0.127784	-0.783347	-1.14865	-0.86563	-1.39437	-0.336575	-0.538959	1.9104	1.3367	0.633973	-0.64881	-0.119755	0.2066	0	0	0	0	0	0	0	0	0	0	0	0	0	0											0	1	0	0	-0.573707	0.529055	-1.27643
HORVU2Hr1G033240	chr2H	131820684	131826484	466.978	0.0814718	1.03867	-0.643954	-0.415969	-0.548924	-0.667503	0.0460915	0.579657	1.83544	1.11002	0.3808	-0.041898	0.553117	1.20526	0	0	0	0	0	0	0	0	0	0	0	0	0	0											0	1	0	0	-0.725426	0.595015	-1.45464
HORVU2Hr1G033250	chr2H	131831816	131834618	1.82501	-0.489795	-0.131959	0.29953	0.0808965	-0.267904	-0.341045	-0.352262	-0.366286	-0.206379	0.582946	0.00647685	1.40732	1.32296	1.38208	0	0	0	0	0	0	0	0	0	0	0	0	0	0											0	1	0	0	0.789325	-0.0843581	0.212856
HORVU2Hr1G033280	chr2H	132032499	132036128	165.509	0.316238	0.41154	0.00374159	-0.261857	-0.481332	-0.759094	0.00169105	0.576292	0.758899	0.446402	0.0855016	-0.458894	0.0241287	0.876491	0	0	0	0	0	0	0	0	0	0	0	0	0	0											0	1	0	0	-0.312497	0.483023	-0.673398
HORVU2Hr1G033290	chr2H	132044159	132044506	0.516089	-0.196816	-0.210495	0.0363225	0.0798488	0	0	0.282786	0.147398	0.0188816	0.25202	0.309226	0	0.235174	0.130759	0	0	0	0	0	0	0	0	0	0	0	0	0	0											0	1	0	0	0.233139	0.219094	0.290344
HORVU2Hr1G033300	chr2H	132044766	132046088	0.0410652	0	0	0	0.164832	0	0	0	0	0	0	0.124195	0	0	0	0	0	0	0	0	0	0	0	0	0	0	0	0	0											0	1	0	0	0	0	0.193016
HORVU2Hr1G033320	chr2H	132047369	132062501	396.711	0.0792496	0.481941	-0.493429	-0.284963	0.295963	0.116022	0.303499	0.276707	0.108294	-0.464385	-0.65861	0.174577	0.182112	0.335262	0	0	0	0	0	0	0	0	0	0	0	0	0	0											0	1	0	0	-0.572679	0.00753557	-0.766904
HORVU2Hr1G033340	chr2H	132064937	132070011	15.6515	-0.12833	0.928415	0.448643	0.0546574	-0.704392	-0.859399	0.420937	0.512059	0.630976	1.20795	-0.242781	-0.20287	0.922459	1.16859	0	0	0	0	0	0	0	0	0	0	0	0	0	0											0	1	0	0	0.576973	1.12533	-0.873757
HORVU2Hr1G033370	chr2H	132408852	132409577	8.1769	-0.476942	0.0523365	-0.645196	-0.512451	0.251303	0.424527	-0.19617	0.952608	-0.474363	-0.642617	-1.03915	-0.260902	-0.708375	0.267179	0	0	0	0	0	0	0	0	0	0	0	0	0	0											0	1	0	0	-0.168254	-0.447473	-0.564787
HORVU2Hr1G033380	chr2H	132410607	132412578	4.51555	-1.71786	-1.45465	0.0907609	-0.0204712	-1.56711	-0.444459	0.262716	1.4978	-0.0123741	1.79625	1.42181	-2.30748	-0.477657	-0.365224	0	0	0	0	0	0	0	0	0	0	0	0	0	0											0	1	0	0	1.80862	1.82982	1.43418
HORVU2Hr1G033420	chr2H	132640377	132663498	3.10258	-0.909242	-0.471048	-0.859032	-2.14671	-0.715585	-1.22073	-0.0800196	-0.0993837	0.751193	0.801403	-0.924468	-0.459696	0.17587	0.661653	0	0	0	0	0	0	0	0	0	0	0	0	0	0											0	1	0	0	0.0502098	0.635566	-1.67566
HORVU2Hr1G033450	chr2H	132654638	132660537	999.402	0.292961	0.102673	0.0768659	-0.0960375	-0.944786	-0.252371	0.354513	0.546389	1.04305	0.826954	0.844338	-0.320479	0.97882	0.47828	0	0	0	0	0	0	0	0	0	0	0	0	0	0											0	1	0	0	-0.216095	1.2993	-0.198711
HORVU2Hr1G033470	chr2H	132764654	132767703	1969.56	-0.40103	-0.546624	0.202069	0.459785	0.774188	0.491643	-0.799989	-0.906884	-0.558228	0.0448715	0.448181	0.388925	-1.18525	-1.0096	0	0	0	0	0	0	0	0	0	0	0	0	0	0											0	1	0	0	0.6031	-1.57418	1.00641
HORVU2Hr1G033490	chr2H	132790668	132790933	0																																							0	1	0	0
HORVU2Hr1G033500	chr2H	132803292	132803492	0																																							0	1	0	0
HORVU2Hr1G033510	chr2H	132858313	132858615	7.77038	1.37541	1.63535	0.292575	0.953211	-0.0873913	-0.598857	1.31835	1.66263	1.94877	0.86594	1.26663	-0.434702	0.971037	1.82679	0	0	0	0	0	0	0	0	0	0	0	0	0	0											0	1	0	0	-1.08283	1.40574	-0.682142
HORVU2Hr1G033520	chr2H	132959020	132962382	60.1845	-1.15637	-0.491187	-0.0566513	0.240055	0.480084	0.158982	-0.541848	-0.916071	0.150788	1.2505	0.88203	0.351719	-0.670214	-0.723334	0	0	0	0	0	0	0	0	0	0	0	0	0	0											0	1	0	0	1.09972	-1.02193	0.731242
HORVU2Hr1G033540	chr2H	133276129	133321432	24.757	-0.640913	-1.6047	0.732799	1.83225	0.100705	0.0280749	-0.505638	-0.76645	-2.39612	-1.02241	1.04083	-0.466038	-1.07238	-1.26056	0	0	0	0	0	0	0	0	0	0	0	0	0	0											0	1	0	0	1.37371	-0.606343	3.43695
HORVU2Hr1G033610	chr2H	133411930	133424743	338.334	-0.318847	0.335933	-0.613707	-0.114524	0.0684963	0.748749	-0.474829	-0.821928	0.183497	-0.111363	-0.266959	0.412293	-0.131033	-1.15838	0	0	0	0	0	0	0	0	0	0	0	0	0	0											0	1	0	0	-0.294861	-0.543325	-0.450457
HORVU2Hr1G033620	chr2H	133596329	133597413	1747.3	-0.377143	-0.675128	-0.0838154	0.273777	0.476246	0.240649	-0.515783	-1.11771	-2.64203	-2.3487	-1.69312	1.314	0.321969	-0.0443623	0	0	0	0	0	0	0	0	0	0	0	0	0	0											0	1	0	0	0.293328	-0.992029	0.948905
HORVU2Hr1G033660	chr2H	133834821	133836420	50.0717	-1.28873	-0.953847	-0.767322	0.376483	1.395	0.685464	-1.04609	-0.866765	-2.4499	-1.92849	-1.11957	2.21772	-0.223367	0.66549	0	0	0	0	0	0	0	0	0	0	0	0	0	0											0	1	0	0	0.521412	-2.44109	1.33033
HORVU2Hr1G033670	chr2H	133935110	133935292	0																																							0	1	0	0
ENSRNA049483528	chr2H	133940647	133940741	0																																							0	1	0	0
HORVU2Hr1G033690	chr2H	133942109	133942294	0																																							0	1	0	0
HORVU2Hr1G033700	chr2H	134162953	134163399	0																																							0	1	0	0
HORVU2Hr1G033730	chr2H	134403521	134420781	17.0982	-0.4768	-0.17103	0.629391	0.920621	-0.965933	-0.387796	-0.350995	0.385908	0.0766352	1.18283	1.16829	-0.0390655	0.575873	0.734638	0	0	0	0	0	0	0	0	0	0	0	0	0	0											0	1	0	0	1.10619	0.614938	1.09165
HORVU2Hr1G033800	chr2H	135148259	135149305	0																																							0	1	0	0
HORVU2Hr1G033820	chr2H	135254155	135256854	598.834	0.327857	0.1409	0.041515	-0.289558	-0.61218	-0.138958	-0.249883	-0.355467	1.14783	0.861489	0.717372	-0.940342	-0.578045	-1.15685	0	0	0	0	0	0	0	0	0	0	0	0	0	0											0	1	0	0	-0.286342	0.362298	-0.430458
HORVU2Hr1G033850	chr2H	135313331	135314772	63.5171	-0.452486	-0.718587	0.537618	0.0879824	-1.63078	-0.474105	0.663188	0.942575	1.36525	2.35535	2.17182	-0.790835	1.50313	0.625845	0	0	0	0	0	0	0	0	0	0	0	0	0	0											0	1	0	0	0.990103	2.29397	0.806569
HORVU2Hr1G033860	chr2H	135490615	135500273	23.5284	-0.677158	-0.384916	0.189854	-0.077241	-1.22073	-1.18671	0.590189	0.789881	1.489	2.35601	1.79667	-0.398778	1.41214	1.57781	0	0	0	0	0	0	0	0	0	0	0	0	0	0											0	1	0	0	0.867012	1.81091	0.307675
HORVU2Hr1G033880	chr2H	135687667	135695005	105.495	-0.345474	0.602882	0.385264	-0.18802	0.16305	-0.740209	0.264577	0.0172148	2.6625	3.39324	1.8716	1.93762	2.03914	2.69504	0	0	0	0	0	0	0	0	0	1	0	0	0	0											0	1	0	0	0.730738	0.101526	-0.790902
HORVU2Hr1G033910	chr2H	135886599	135889776	0.842187	0.248206	0.194795	0.737591	0.298175	-0.89342	-0.960251	0.832021	0.791278	0	0.392056	0.00604926	-0.973124	0.752317	0.778405	0	0	0	0	0	0	0	0	0	0	0	0	0	0											0	1	0	0	0.489386	1.72544	0.103379
HORVU2Hr1G033940	chr2H	136020014	136027660	81.033	-0.705214	-0.975595	0.0257658	0.536276	0.803183	0.52467	-0.331969	-0.784472	-1.32323	-0.592253	0.188638	1.0672	-0.0679501	-0.241939	0	0	0	0	0	0	0	0	0	0	0	0	0	0											0	1	0	0	0.73098	-1.13515	1.51187
HORVU2Hr1G033950	chr2H	136028802	136038870	5.7726	-0.260827	-0.252631	-0.284301	0.403563	-1.93394	-1.41094	-0.0574213	-0.565493	-1.96709	-1.99057	-1.3109	-0.7643	1.11222	0.0811451	0	0	0	0	0	0	0	0	0	0	0	0	0	0											0	1	0	0	-0.0234738	1.87652	0.656195
HORVU2Hr1G033960	chr2H	136218665	136223453	584.493	0.349091	0.236471	0.0526012	-0.443407	-0.829084	-0.778137	0.469148	0.991401	1.2838	0.98731	0.603921	-0.485081	0.813151	1.28446	0	0	0	0	0	0	0	0	0	0	0	0	0	0											0	1	0	0	-0.296489	1.29823	-0.679878
HORVU2Hr1G033970	chr2H	136224414	136228608	581.539	0.159472	0.600857	0.160943	-0.121593	-0.60846	-0.611557	0.399281	0.5924	2.13396	2.13544	1.41151	-0.963166	0.0445754	0.240791	0	0	0	0	0	0	0	0	0	0	0	0	0	0											0	1	0	0	0.00147112	1.00774	-0.72245
HORVU2Hr1G033980	chr2H	136357744	136359219	0.0718972	0	0	0.15036	0	0	0	0	0.0387562	0	0.0960237	0	0	0	0.0272479	0	0	0	0	0	0	0	0	0	0	0	0	0	0											0	1	0	0	0.164845	0	0
HORVU2Hr1G034000	chr2H	136462562	136463030	0																																							0	1	0	0
HORVU2Hr1G034010	chr2H	136573549	136574671	874.932	-0.70376	-0.620145	-0.188253	1.42101	1.99724	1.31072	-0.874698	-0.964844	-1.16334	-0.647838	0.877811	0.851611	-2.02033	-1.42396	0	0	0	0	0	0	0	0	0	0	0	0	0	0											0	1	0	0	0.515507	-2.87194	2.04116
HORVU2Hr1G034040	chr2H	136903969	136907082	612.253	0.0355535	0.426935	0.183443	-0.112438	-0.747892	-0.429843	0.397077	0.993914	1.15295	1.30084	0.613573	0.208404	1.35337	1.63216	0	0	0	0	0	0	0	0	0	0	0	0	0	0											0	1	0	0	0.14789	1.14497	-0.539373
HORVU2Hr1G034090	chr2H	137200138	137202035	2.30011	-0.630809	-2.1229	0.125958	0.216385	1.52777	0	0	0	-2.66228	-1.90552	-0.322995	0	-1.48458	0	0	0	0	0	0	0	0	0	0	0	0	0	0	0											0	1	0	0	0.756767	-1.54735	2.33929
HORVU2Hr1G034100	chr2H	137278726	137282421	71.539	-0.544459	-0.241157	0.389079	-0.481898	-0.536411	-0.761945	-0.0674534	0.0542222	0.430271	1.36381	0.18953	-0.389491	0.0794668	0.426677	0	0	0	0	0	0	0	0	0	0	0	0	0	0											0	1	0	0	0.933538	0.468958	-0.240741
HORVU2Hr1G034110	chr2H	137282954	137285863	6.56231	0.189984	0.260505	0.295001	-0.131511	-2.50409	-0.686462	-0.575433	0.0393475	0.251909	0.356925	-0.140108	-0.485869	1.44279	0.239941	0	0	0	0	0	0	0	0	0	0	0	0	0	0											0	1	0	0	0.105016	1.92866	-0.392016
HORVU2Hr1G034120	chr2H	137416967	137417727	0.0673879	0	0.0957659	0	0	0	0	0	0	0	0	-0.123704	0	0	0	0	0	0	0	0	0	0	0	0	0	0	0	0	0											0	1	0	0	0	0	-0.0548826
HORVU2Hr1G034130	chr2H	137894271	137903719	260.197	-0.353884	-0.258149	0.408149	-0.593708	-0.527217	-0.825662	0.654145	0.623014	0.968516	1.73055	0.632958	-0.204437	0.976925	1.24424	0	0	0	0	0	0	0	0	0	0	0	0	0	0											0	1	0	0	0.762032	1.18136	-0.335558
HORVU2Hr1G034200	chr2H	138336413	138366075	260.935	-0.00248962	0.407312	0.349404	-0.318351	-0.236212	-0.516791	0.828162	0.945218	1.03646	1.38835	0.310798	-0.0173028	1.04707	1.44471	0	0	0	0	0	0	0	0	0	0	0	0	0	0											0	1	0	0	0.351894	1.06437	-0.725663
HORVU2Hr1G034210	chr2H	138343446	138343925	0.0867543	0	0	-0.0975381	-0.083066	-0.0665226	-0.0879455	0	0	0.055128	0	0	-0.0994538	0	0	0	0	0	0	0	0	0	0	0	0	0	0	0	0											0	1	0	0	-0.0830535	0.0586319	-0.0548826
[truncated: 41,157 more rows]
[truncated: 11 more columns]
