# Supplementary material for: High-throughput sequencing data revealed genotype-specific changes evoked by heat stress in crown tissue of barley sdw1 near-isogenic lines
Source: BMC Genomics. 2022 Mar 4;23:177. doi: 10.1186/s12864-022-08410-1 (PMC8897901; doi:10.1186/s12864-022-08410-1)
Supplement: Supplementary file 7 — Additional file 7: Table S6. DEGs with opposite sign of HT-OT effect between 1 d and 10 d. [file 12864_2022_8410_MOESM7_ESM.xlsx]

## Sheet: Arkusz1
Additional file 7: Table S6. DEGs with opposite sign of HT-OT effect between 1 d and 10 d
Genotype	Gene	Chromosome	Gene_description	HT-OT effect
				1 d	10 d
BW	HORVU2Hr1G011690	chr2H		down	up
	HORVU2Hr1G012200	chr2H		down	up
	HORVU2Hr1G013920	chr2H	Dirigent protein	down	up
	HORVU2Hr1G036930	chr2H		down	up
	HORVU2Hr1G080350	chr2H		down	up
	HORVU3Hr1G007970	chr3H		down	up
	HORVU3Hr1G099160	chr3H	Histone H2A	down	up
	HORVU3Hr1G111580	chr3H		down	up
	HORVU5Hr1G015280	chr5H		down	up
	HORVU5Hr1G021830	chr5H		down	up
	HORVU5Hr1G021840	chr5H		down	up
	HORVU5Hr1G021880	chr5H		down	up
	HORVU5Hr1G087730	chr5H		down	up
	HORVU5Hr1G096490	chr5H		down	up
	HORVU7Hr1G057460	chr7H	Beta-galactosidase	down	up
	HORVU4Hr1G066140	chr4H		down	up
	HORVU4Hr1G069260	chr4H		down	up
	HORVU4Hr1G084080	chr4H		down	up
	HORVU6Hr1G071860	chr6H	Ethylene receptor	down	up
	HORVU1Hr1G013990	chr1H		down	up
	HORVU1Hr1G035760	chr1H		down	up
	HORVU1Hr1G043890	chr1H	Predicted protein	down	up
	HORVU1Hr1G089490	chr1H		up	down
	HORVU1Hr1G089500	chr1H		up	down
BW827	HORVU2Hr1G012200	chr2H		down	up
	HORVU2Hr1G065000	chr2H		down	up
	HORVU3Hr1G064930	chr3H		down	up
	HORVU5Hr1G047150	chr5H	UDP-glucosyltransferase UGT13248	down	up
	HORVU6Hr1G075240	chr6H	Alpha-galactosidase	down	up
	HORVU1Hr1G013820	chr1H		down	up
	HORVU2Hr1G089620	chr2H	Cytokinin riboside 5'-monophosphate phosphoribohydrolase	up	down
	HORVU2Hr1G113260	chr2H		up	down
	HORVU3Hr1G071170	chr3H		up	down
	ENSRNA049479680	chr5H	Plant small nucleolar RNA SNOR75	up	down
	HORVU7Hr1G008430	chr7H		up	down
	HORVU7Hr1G008700	chr7H		up	down
	HORVU7Hr1G040370	chr7H	Chlorophyll a-b binding protein, chloroplastic	up	down
	HORVU7Hr1G040380	chr7H	Chlorophyll a-b binding protein, chloroplastic	up	down
	HORVU7Hr1G078760	chr7H		up	down
	HORVU4Hr1G027970	chr4H		up	down
	HORVU6Hr1G012340	chr6H		up	down
	HORVU1Hr1G054210	chr1H	Predicted protein	up	down
	HORVU1Hr1G078380	chr1H	Chlorophyll a-b binding protein, chloroplastic	up	down
	HORVU1Hr1G089500	chr1H		up	down
	HORVU1Hr1G091530	chr1H		up	down
BW828	HORVU2Hr1G012200	chr2H		down	up
	HORVU2Hr1G065000	chr2H		down	up
	HORVU3Hr1G093270	chr3H	Cysteine proteinase inhibitor	down	up
	HORVU5Hr1G010950	chr5H		down	up
	HORVU5Hr1G010960	chr5H	Predicted protein	down	up
	HORVU5Hr1G015280	chr5H		down	up
	HORVU5Hr1G047150	chr5H	UDP-glucosyltransferase UGT13248	down	up
	HORVU4Hr1G069260	chr4H		down	up
	HORVU2Hr1G113260	chr2H		up	down
	HORVU3Hr1G100410	chr3H		up	down
	HORVU3Hr1G115610	chr3H		up	down
	HORVU5Hr1G014200	chr5H	Non-specific serine/threonine protein kinase	up	down
	HORVU5Hr1G029060	chr5H		up	down
	HORVU5Hr1G047480	chr5H	Laccase	up	down
	ENSRNA049479680	chr5H	Plant small nucleolar RNA SNOR75	up	down
	HORVU5Hr1G093410	chr5H		up	down
	HORVU7Hr1G102070	chr7H		up	down
	HORVU7Hr1G119150	chr7H		up	down
	HORVU4Hr1G010470	chr4H		up	down
	HORVU6Hr1G012340	chr6H		up	down
	HORVU6Hr1G086590	chr6H	Glycosyltransferase	up	down
	HORVU1Hr1G011930	chr1H		up	down
	HORVU1Hr1G091540	chr1H		up	down
down - downregulation of of a gene
up - upregulation of a gene
