# Supplementary material for: High-throughput sequencing data revealed genotype-specific changes evoked by heat stress in crown tissue of barley sdw1 near-isogenic lines
Source: BMC Genomics. 2022 Mar 4;23:177. doi: 10.1186/s12864-022-08410-1 (PMC8897901; doi:10.1186/s12864-022-08410-1)
Supplement: Supplementary file 8 — Additional file 8: Table S7. GO overrepresentation for sets of DEGs and DRGs. [file 12864_2022_8410_MOESM8_ESM.xlsx]

## Sheet: 7A
Additional file 8: Table S7A. GO overrepresentation for DEGs in contrasts NIL v Bowman: -log10(corr. P value) score and number of genes
Ontology	GO term	Score					Number of genes for a term
		1 d	1 d	10 d	10 d	10 d	1 d	1 d	10 d	10 d	10 d	Time
		OT	HT	OT	HT	HT	OT	HT	OT	HT	HT	Temperature
		BW828 v. BW	BW827 v. BW	BW827 v. BW	BW827 v. BW	BW828 v. BW	BW828 v. BW	BW827 v. BW	BW827 v. BW	BW827 v. BW	BW828 v. BW	Contrast
		292	26	985	60	288	254	18	906	48	251	Number of DEGs
biological_process	electron transport chain#GO:0022900				4					7
biological_process	generation of precursor metabolites and energy#GO:0006091				4					7
biological_process	oxidation-reduction process#GO:0055114	2.29243				2.67778	32				32
biological_process	protein-chromophore linkage#GO:0018298				4					4
cellular_component	photosystem I#GO:0009522				4					4
molecular_function	4 iron, 4 sulfur cluster binding#GO:0051539				4					4
molecular_function	chlorophyll binding#GO:0016168				4					4
molecular_function	copper ion binding#GO:0005507			2.38722					10
molecular_function	DNA-binding transcription factor activity#GO:0003700			2.95861					31
molecular_function	electron transfer activity#GO:0009055				4					7
molecular_function	iron-sulfur cluster binding#GO:0051536				2.67778					4
molecular_function	magnesium ion binding#GO:0000287				2.67778					4
molecular_function	metal cluster binding#GO:0051540				2.67778					4
molecular_function	oxidoreductase activity#GO:0016491	4				2.50864	30				32
molecular_function	transcription regulator activity#GO:0140110			2.38722					31
molecular_function	translation elongation factor activity#GO:0003746		2.50864					2

## Sheet: 7B
Additional file 8: Table S7B. GO overrepresentation for contrasts HT-OT: -log10(corr. P value) score and number of genes
Ontology	GO term	Score						Number of genes for a term
		1d			10d			1d			10d			Time
		BW	BW827	BW828	BW	BW827	BW828	BW	BW827	BW828	BW	BW827	BW828	Genotype
		1236	1209	670	263	518	502	1364	1330	729	295	566	562	Number of DEGs
biological_process	chromatin assembly or disassembly#GO:0006333					4						10
biological_process	chromatin assembly#GO:0031497					4						10
biological_process	DNA metabolic process#GO:0006259		2.50864						34
biological_process	DNA packaging#GO:0006323					4						10
biological_process	DNA replication initiation#GO:0006270	2.38722	4					6	8
biological_process	DNA replication#GO:0006260	2.95861	4					16	21
biological_process	DNA-dependent DNA replication#GO:0006261	2.21467	4					9	12
biological_process	negative regulation of endopeptidase activity#GO:0010951			2.67778						10
biological_process	negative regulation of peptidase activity#GO:0010466			2.67778						10
biological_process	negative regulation of proteolysis#GO:0045861			2.67778						10
biological_process	nucleosome assembly#GO:0006334					4						10
biological_process	nucleosome organization#GO:0034728					4						10
biological_process	oxidation-reduction process#GO:0055114						2.67778						58
biological_process	photosynthesis, light harvesting#GO:0009765					4	2.04096					12	6
biological_process	photosynthesis, light reaction#GO:0019684					2.21467						12
biological_process	protein-chromophore linkage#GO:0018298					4						12
biological_process	protein-DNA complex assembly#GO:0065004					4						10
biological_process	protein-DNA complex subunit organization#GO:0071824					4						10
biological_process	regulation of endopeptidase activity#GO:0052548			2.67778						10
biological_process	regulation of peptidase activity#GO:0052547			2.67778						10
biological_process	response to abiotic stimulus#GO:0009628					2.21467						18
biological_process	response to acid chemical#GO:0001101					4						17
biological_process	response to auxin#GO:0009733	2.38722						18
biological_process	response to chemical#GO:0042221					4						31
biological_process	response to inorganic substance#GO:0010035					4						17
biological_process	response to oxygen-containing compound#GO:1901700					4						18
biological_process	response to water deprivation#GO:0009414					2.50864						9
biological_process	response to water#GO:0009415				4	4					8	15
cellular_component	apoplast#GO:0048046	2.38722						15
cellular_component	cell junction#GO:0030054					2.67778						9
cellular_component	cell-cell junction#GO:0005911					2.67778						9
cellular_component	chromatin#GO:0000785					4						20
cellular_component	chromosomal part#GO:0044427					4						20
cellular_component	chromosome#GO:0005694					4						20
cellular_component	DNA packaging complex#GO:0044815					4						20
cellular_component	extracellular region#GO:0005576			2.29243						25
cellular_component	nucleosome#GO:0000786					4						20
cellular_component	nucleus#GO:0005634		2.21467						108
cellular_component	photosystem I#GO:0009522					4						13
cellular_component	photosystem II#GO:0009523					4						12
cellular_component	photosystem#GO:0009521					2.29243						13
cellular_component	plasmodesma#GO:0009506					2.67778						9
cellular_component	protein-DNA complex#GO:0032993					4						20
cellular_component	symplast#GO:0055044					2.67778						9
cellular_component	thylakoid#GO:0009579					2.95861						21
molecular_function	acyl-[acyl-carrier-protein] desaturase activity#GO:0045300						2.67778						4
molecular_function	catalytic activity#GO:0003824						2.14874						177
molecular_function	chlorophyll binding#GO:0016168					4						12
molecular_function	copper ion binding#GO:0005507						2.09151						8
molecular_function	DNA-binding transcription factor activity#GO:0003700			4						29
molecular_function	endopeptidase inhibitor activity#GO:0004866			2.95861						10
molecular_function	endopeptidase regulator activity#GO:0061135			2.95861						10
molecular_function	oxidoreductase activity#GO:0016491						2.67778						57
molecular_function	peptidase inhibitor activity#GO:0030414			2.95861						10
molecular_function	peptidase regulator activity#GO:0061134			2.95861						10
molecular_function	protein dimerization activity#GO:0046983					4						28
molecular_function	protein heterodimerization activity#GO:0046982					4						23
molecular_function	serine-type endopeptidase inhibitor activity#GO:0004867			2.14874						8
molecular_function	tetrapyrrole binding#GO:0046906					4						30
molecular_function	transcription regulator activity#GO:0140110			2.95861						29

## Sheet: 7C
Additional file 8: Table S7C. GO overrepresentation for sets of differentially reacting genes: -log10(corr. P value) score and number of genes
Ontology	GO term	Score			Number of genes
		Comparison of HT-OT effects			Comparison of HT-OT effects
		BW, 1d v. 10d	BW827, 1d v. 10d	BW828, 1d v. 10d	BW, 1d v. 10d	BW827, 1d v. 10d	BW828, 1d v. 10d	Contrast
					1542	620	637	Number of DRGs
biological_process	amine transport#GO:0015837	2.95861			6
biological_process	amino acid export across plasma membrane#GO:0032973	2.95861			6
biological_process	antibiotic catabolic process#GO:0017001			2.38722			12
biological_process	cofactor catabolic process#GO:0051187			2.67778			13
biological_process	DNA metabolic process#GO:0006259		4			29
biological_process	DNA replication initiation#GO:0006270	4	4		7	7
biological_process	DNA replication#GO:0006260	4	4		18	21
biological_process	DNA-dependent DNA replication#GO:0006261	2.95861	4		10	11
biological_process	gas transport#GO:0015669		2.67778			3
biological_process	hydrogen peroxide catabolic process#GO:0042744			2.50864			12
biological_process	hydrogen peroxide metabolic process#GO:0042743			2.38722			12
biological_process	negative regulation of endopeptidase activity#GO:0010951		2.95861			10
biological_process	negative regulation of hydrolase activity#GO:0051346		4			11
biological_process	negative regulation of peptidase activity#GO:0010466		2.95861			10
biological_process	negative regulation of proteolysis#GO:0045861		2.95861			10
biological_process	oxidation-reduction process#GO:0055114			4			68
biological_process	oxygen transport#GO:0015671		2.67778			3
biological_process	photosynthesis, light harvesting#GO:0009765		4			12
biological_process	plant-type cell wall organization or biogenesis#GO:0071669			4			11
biological_process	plant-type cell wall organization#GO:0009664			2.67778			8
biological_process	protein-chromophore linkage#GO:0018298		4			12
biological_process	reactive oxygen species metabolic process#GO:0072593			2.50864			13
biological_process	regulation of amine transport#GO:0051952	2.95861			6
biological_process	regulation of amino acid export#GO:0080143	2.95861			6
biological_process	regulation of amino acid transmembrane transport#GO:1903789	2.95861			6
biological_process	regulation of amino acid transport#GO:0051955	2.95861			6
biological_process	regulation of anion transmembrane transport#GO:1903959	2.29243			6
biological_process	regulation of endopeptidase activity#GO:0052548		2.95861			10
biological_process	regulation of organic acid transport#GO:0032890	2.95861			6
biological_process	regulation of peptidase activity#GO:0052547		2.95861			10
biological_process	response to wounding#GO:0009611		2.04096			7
cellular_component	chromatin#GO:0000785		4			16
cellular_component	chromosomal part#GO:0044427		4			21
cellular_component	chromosome#GO:0005694		4			21
cellular_component	DNA packaging complex#GO:0044815		4			16
cellular_component	extracellular region#GO:0005576			4			34
cellular_component	nucleosome#GO:0000786		4			16
cellular_component	nucleus#GO:0005634	4	4		123	65
cellular_component	photosystem I#GO:0009522		4			13
cellular_component	photosystem II#GO:0009523		4			12
cellular_component	photosystem#GO:0009521		2.04096			13
cellular_component	protein-DNA complex#GO:0032993		4			17
molecular_function	chlorophyll binding#GO:0016168		4			12
molecular_function	cofactor binding#GO:0048037		2.95861	4		46	45
molecular_function	DNA binding#GO:0003677	2.50864			102
molecular_function	endopeptidase inhibitor activity#GO:0004866		4			10
molecular_function	endopeptidase regulator activity#GO:0061135		4			10
molecular_function	heme binding#GO:0020037			2.95861			27
molecular_function	oxidoreductase activity#GO:0016491			4			65
molecular_function	oxygen binding#GO:0019825		2.95861			3
molecular_function	oxygen carrier activity#GO:0005344		2.95861			3
molecular_function	peptidase inhibitor activity#GO:0030414		4			10
molecular_function	peptidase regulator activity#GO:0061134		4			10
molecular_function	protein dimerization activity#GO:0046983		4			29
molecular_function	protein heterodimerization activity#GO:0046982		4			16
molecular_function	serine-type endopeptidase inhibitor activity#GO:0004867		4			9
molecular_function	tetrapyrrole binding#GO:0046906		4	4		31	32
