# Supplementary material for: High-throughput sequencing data revealed genotype-specific changes evoked by heat stress in crown tissue of barley sdw1 near-isogenic lines
Source: BMC Genomics. 2022 Mar 4;23:177. doi: 10.1186/s12864-022-08410-1 (PMC8897901; doi:10.1186/s12864-022-08410-1)
Supplement: Supplementary file 9 — Additional file 9: Table S8. Gibberellin and heat related genes. [file 12864_2022_8410_MOESM9_ESM.xlsx]

## Sheet: Sheet1
Additional file 9: Table S8. Differentially expressed gibberellin and heat related genes: significance and sign of differential expression effects
Group of genes	Gene ID	Chromosome	Interpro description	GO annotation	Comparisons of genotypes								Comparisons HT - OT
					1 d, OT		1 d, HT		10 d, OT		10 d, HT		1 d			10 d
					BW827-BW	BW828-BW	BW827-BW	BW828-BW	BW827-BW	BW828-BW	BW827-BW	BW828-BW	BW	BW827	BW828	BW	BW827	BW828
Gibberelin related	HORVU2Hr1G119610	chr2H	IPR001005|SANT/Myb domain;IPR006447|Myb domain, plants;IPR009057|Homeobox-like domain superfamily;IPR017884|SANT domain;IPR017930|Myb domain;|	DNA binding;nucleus;response to gibberellin;response to salicylic acid	0	0	0	0	0	0	0	0	-1	-1	0	0	0	0
	HORVU3Hr1G022840	chr3H	IPR005123|Oxoglutarate/iron-dependent dioxygenase;IPR026992|Non-haem dioxygenase N-terminal domain;IPR027443|Isopenicillin N synthase-like	dioxygenase activity;gibberellin 3-beta-dioxygenase activity;gibberellin biosynthetic process;metal ion binding;oxidation-reduction process;oxidoreductase activity;response to light stimulus	0	0	0	0	0	0	0	0	0	0	0	0	-1	0
	HORVU3Hr1G090980	chr3H	IPR005123|Oxoglutarate/iron-dependent dioxygenase;IPR026992|Non-haem dioxygenase N-terminal domain;IPR027443|Isopenicillin N synthase-like	dioxygenase activity;flower development;gibberellin 20-oxidase activity;gibberellin biosynthetic process;integral component of membrane;membrane;metal ion binding;oxidation-reduction process;oxidoreductase activity;response to light stimulus;unidimensional cell growth	-1	0	-1	0	-1	0	-1	0	0	0	0	0	0	0
	HORVU1Hr1G063780	chr1H	IPR005123|Oxoglutarate/iron-dependent dioxygenase;IPR026992|Non-haem dioxygenase N-terminal domain;IPR027443|Isopenicillin N synthase-like	dioxygenase activity;flower development;gibberellin 20-oxidase activity;gibberellin biosynthetic process;metal ion binding;oxidation-reduction process;oxidoreductase activity;response to light stimulus;unidimensional cell growth	0	0	0	1	0	1	0	0	0	0	0	0	0	0
	HORVU1Hr1G076730	chr1H	IPR005123|Oxoglutarate/iron-dependent dioxygenase;IPR026992|Non-haem dioxygenase N-terminal domain;IPR027443|Isopenicillin N synthase-like	C-19 gibberellin 2-beta-dioxygenase activity;dioxygenase activity;gibberellin catabolic process;metal ion binding;oxidation-reduction process;oxidoreductase activity;response to light stimulus	0	0	0	0	0	0	0	0	-1	0	0	0	0	0
	HORVU1Hr1G086710	chr1H	IPR005123|Oxoglutarate/iron-dependent dioxygenase;IPR026992|Non-haem dioxygenase N-terminal domain;IPR027443|Isopenicillin N synthase-like;|	C-19 gibberellin 2-beta-dioxygenase activity;dioxygenase activity;gibberellin catabolic process;metal ion binding;oxidation-reduction process;oxidoreductase activity;response to light stimulus	0	0	0	0	0	0	0	0	-1	0	0	0	0	0
	HORVU1Hr1G086810	chr1H	IPR005123|Oxoglutarate/iron-dependent dioxygenase;IPR026992|Non-haem dioxygenase N-terminal domain;IPR027443|Isopenicillin N synthase-like	C-19 gibberellin 2-beta-dioxygenase activity;dioxygenase activity;gibberellin catabolic process;metal ion binding;oxidation-reduction process;oxidoreductase activity;response to light stimulus	0	0	0	0	0	0	0	0	-1	-1	-1	0	0	0
	HORVU0Hr1G018970	chrUn	IPR001005|SANT/Myb domain;IPR006447|Myb domain, plants;IPR009057|Homeobox-like domain superfamily;IPR017884|SANT domain;IPR017930|Myb domain;|	DNA binding;integral component of membrane;membrane;nucleus;response to gibberellin;response to salicylic acid	0	0	0	0	0	0	0	0	-1	-1	0	0	0	0
Heat related	HORVU3Hr1G006930	chr3H	IPR002068|Alpha crystallin/Hsp20 domain;IPR008978|HSP20-like chaperone;IPR031107|Small heat shock protein HSP20	protein complex oligomerization;protein folding;protein self-association;response to heat;response to reactive oxygen species;response to salt stress;unfolded protein binding	0	0	0	0	0	0	0	-1	0	0	0	0	0	0
	HORVU3Hr1G006940	chr3H	IPR002068|Alpha crystallin/Hsp20 domain;IPR008978|HSP20-like chaperone;IPR031107|Small heat shock protein HSP20	protein complex oligomerization;protein folding;protein self-association;response to heat;response to reactive oxygen species;response to salt stress;unfolded protein binding	0	0	0	0	0	0	0	-1	0	0	0	0	0	0
	HORVU3Hr1G007380	chr3H	IPR002068|Alpha crystallin/Hsp20 domain;IPR008978|HSP20-like chaperone;IPR031107|Small heat shock protein HSP20	protein complex oligomerization;protein folding;protein self-association;response to heat;response to reactive oxygen species;response to salt stress;unfolded protein binding	0	1	0	0	0	1	0	0	1	1	0	0	0	0
	HORVU3Hr1G020490	chr3H	IPR002068|Alpha crystallin/Hsp20 domain;IPR008978|HSP20-like chaperone;IPR031107|Small heat shock protein HSP20;|	protein complex oligomerization;protein folding;protein self-association;response to heat;response to reactive oxygen species;response to salt stress;unfolded protein binding	0	1	0	1	1	1	0	0	1	0	0	1	0	0
	HORVU3Hr1G020500	chr3H	IPR002068|Alpha crystallin/Hsp20 domain;IPR008978|HSP20-like chaperone;IPR031107|Small heat shock protein HSP20	protein complex oligomerization;protein folding;protein self-association;response to heat;response to reactive oxygen species;response to salt stress;unfolded protein binding	0	0	0	0	1	1	0	0	0	0	0	1	0	0
	HORVU3Hr1G020520	chr3H	IPR002068|Alpha crystallin/Hsp20 domain;IPR008978|HSP20-like chaperone;IPR031107|Small heat shock protein HSP20	protein complex oligomerization;protein folding;protein self-association;response to heat;response to reactive oxygen species;response to salt stress;unfolded protein binding	0	1	0	1	0	1	0	0	0	0	0	0	0	0
	HORVU3Hr1G030980	chr3H	IPR012725|Chaperone DnaK;IPR013126|Heat shock protein 70 family;IPR018181|Heat shock protein 70, conserved site;IPR029047|Heat shock protein 70kD, peptide-binding domain superfamily;IPR029048|Heat shock protein 70kD, C-terminal domain superfamily	ATP binding;ATPase activity;ATPase activity, coupled;cellular response to unfolded protein;chaperone cofactor-dependent protein refolding;cytoplasm;heat shock protein binding;misfolded protein binding;mitochondrion;nucleotide binding;protein folding;protein folding chaperone;protein refolding;response to unfolded protein;unfolded protein binding;vacuolar membrane	0	0	0	0	0	0	0	0	0	1	0	0	0	0
	HORVU3Hr1G069590	chr3H	IPR000232|Heat shock factor (HSF)-type, DNA-binding;IPR027725|Heat shock transcription factor family;IPR036388|Winged helix-like DNA-binding domain superfamily;IPR036390|Winged helix DNA-binding domain superfamily	cellular response to heat;DNA binding;DNA-binding transcription factor activity;nucleus;positive regulation of transcription from RNA polymerase II promoter in response to heat stress;regulation of transcription from RNA polymerase II promoter in response to stress;regulation of transcription, DNA-templated;response to abscisic acid;response to osmotic stress;RNA polymerase II proximal promoter s…	0	0	0	0	0	0	0	0	-1	-1	0	0	0	0
	HORVU3Hr1G088890	chr3H	IPR000232|Heat shock factor (HSF)-type, DNA-binding;IPR027725|Heat shock transcription factor family;IPR036388|Winged helix-like DNA-binding domain superfamily;IPR036390|Winged helix DNA-binding domain superfamily	cellular response to heat;DNA binding;DNA-binding transcription factor activity;nucleus;positive regulation of transcription from RNA polymerase II promoter in response to heat stress;regulation of transcription from RNA polymerase II promoter in response to stress;regulation of transcription, DNA-templated;RNA polymerase II proximal promoter sequence-specific DNA binding;sequence-specific DNA bi…	-1	0	0	0	0	0	0	0	0	0	0	0	0	-1
	HORVU5Hr1G068320	chr5H	IPR000232|Heat shock factor (HSF)-type, DNA-binding;IPR027725|Heat shock transcription factor family;IPR036388|Winged helix-like DNA-binding domain superfamily;IPR036390|Winged helix DNA-binding domain superfamily	cellular response to heat;DNA binding;DNA-binding transcription factor activity;negative regulation of transcription, DNA-templated;nucleus;positive regulation of transcription from RNA polymerase II promoter in response to heat stress;regulation of transcription from RNA polymerase II promoter in response to stress;regulation of transcription, DNA-templated;response to heat;RNA polymerase II pro…	0	0	0	0	1	0	0	0	0	-1	0	0	0	0
	HORVU5Hr1G073730	chr5H	IPR012725|Chaperone DnaK;IPR013126|Heat shock protein 70 family;IPR018181|Heat shock protein 70, conserved site;IPR029047|Heat shock protein 70kD, peptide-binding domain superfamily	ATP binding;ATPase activity;ATPase activity, coupled;cellular response to unfolded protein;chaperone cofactor-dependent protein refolding;cytoplasm;heat shock protein binding;misfolded protein binding;mitochondrion;nucleotide binding;protein folding;protein folding chaperone;protein refolding;response to unfolded protein;unfolded protein binding;vacuolar membrane	0	0	0	0	0	0	0	0	0	1	0	0	0	0
	HORVU5Hr1G094380	chr5H	IPR000232|Heat shock factor (HSF)-type, DNA-binding;IPR027725|Heat shock transcription factor family;IPR036388|Winged helix-like DNA-binding domain superfamily;IPR036390|Winged helix DNA-binding domain superfamily;|	cellular response to heat;DNA binding;DNA-binding transcription factor activity;nucleus;positive regulation of transcription from RNA polymerase II promoter in response to heat stress;regulation of transcription from RNA polymerase II promoter in response to stress;regulation of transcription, DNA-templated;RNA polymerase II proximal promoter sequence-specific DNA binding;sequence-specific DNA bi…	0	0	0	0	0	1	0	0	0	0	0	0	0	0
	HORVU7Hr1G049340	chr7H	IPR001404|Heat shock protein Hsp90 family;IPR003594|Histidine kinase/HSP90-like ATPase;IPR019805|Heat shock protein Hsp90, conserved site;IPR020575|Heat shock protein Hsp90, N-terminal;IPR036890|Histidine kinase/HSP90-like ATPase superfamily	ATP binding;cell surface;cellular response to heat;cytoplasm;cytosol;perinuclear region of cytoplasm;plasma membrane;protein folding;protein stabilization;protein-containing complex;unfolded protein binding	0	0	0	0	0	0	0	0	1	1	0	0	0	0
	HORVU7Hr1G049370	chr7H	IPR001404|Heat shock protein Hsp90 family;IPR020568|Ribosomal protein S5 domain 2-type fold;IPR020575|Heat shock protein Hsp90, N-terminal;IPR036890|Histidine kinase/HSP90-like ATPase superfamily;IPR037196|HSP90, C-terminal domain	ATP binding;cell surface;cellular response to heat;cytoplasm;cytosol;perinuclear region of cytoplasm;plasma membrane;protein folding;protein stabilization;protein-containing complex;unfolded protein binding	0	0	0	0	0	0	0	0	1	1	0	0	0	0
	HORVU7Hr1G056820	chr7H	IPR000232|Heat shock factor (HSF)-type, DNA-binding;IPR027725|Heat shock transcription factor family;IPR036388|Winged helix-like DNA-binding domain superfamily;IPR036390|Winged helix DNA-binding domain superfamily	cellular response to heat;DNA binding;DNA-binding transcription factor activity;integral component of membrane;membrane;nucleus;positive regulation of transcription from RNA polymerase II promoter in response to heat stress;regulation of transcription from RNA polymerase II promoter in response to stress;regulation of transcription, DNA-templated;RNA polymerase II proximal promoter sequence-speci…	0	0	0	0	0	0	0	0	0	0	0	0	-1	0
	HORVU7Hr1G085130	chr7H	IPR001387|Cro/C1-type helix-turn-helix domain;IPR010982|Lambda repressor-like, DNA-binding domain superfamily;IPR013729|Multiprotein bridging factor 1, N-terminal;|	DNA binding;nucleolus;nucleus;positive regulation of nucleic acid-templated transcription;response to abscisic acid;response to heat;response to water deprivation;sequence-specific DNA binding;transcription coactivator activity	0	0	0	0	0	0	0	0	0	0	0	1	0	0
	HORVU7Hr1G087690	chr7H	IPR000232|Heat shock factor (HSF)-type, DNA-binding;IPR027725|Heat shock transcription factor family;IPR036388|Winged helix-like DNA-binding domain superfamily;IPR036390|Winged helix DNA-binding domain superfamily;|	cellular response to heat;DNA binding;DNA-binding transcription factor activity;nucleus;positive regulation of transcription from RNA polymerase II promoter in response to heat stress;regulation of transcription from RNA polymerase II promoter in response to stress;regulation of transcription, DNA-templated;RNA polymerase II proximal promoter sequence-specific DNA binding;sequence-specific DNA bi…	0	0	0	0	0	1	0	0	0	0	0	0	0	0
	HORVU7Hr1G101920	chr7H	IPR003830|(2R)-phospho-3-sulpholactate synthase, ComA;IPR013785|Aldolase-type TIM barrel;IPR036112|(2R)-phospho-3-sulpholactate synthase, ComA superfamily	catalytic activity;heat acclimation;posttranscriptional regulation of gene expression;response to heat	0	0	0	0	0	0	0	0	0	0	0	1	1	0
	HORVU7Hr1G107190	chr7H	IPR013126|Heat shock protein 70 family	ATP binding;ATPase activity;ATPase activity, coupled;cellular response to unfolded protein;chaperone cofactor-dependent protein refolding;cytoplasm;endoplasmic reticulum chaperone complex;endoplasmic reticulum lumen;endoplasmic reticulum unfolded protein response;heat shock protein binding;membrane;misfolded protein binding;nucleus;protein folding chaperone;protein refolding;response to unfolded …	0	0	0	0	1	0	0	0	0	0	0	0	0	0
	HORVU4Hr1G012460	chr4H	IPR012725|Chaperone DnaK;IPR013126|Heat shock protein 70 family;IPR018181|Heat shock protein 70, conserved site;IPR029047|Heat shock protein 70kD, peptide-binding domain superfamily;IPR029048|Heat shock protein 70kD, C-terminal domain superfamily	ATP binding;ATPase activity;ATPase activity, coupled;cellular response to unfolded protein;chaperone cofactor-dependent protein refolding;cytoplasm;heat shock protein binding;misfolded protein binding;mitochondrion;nucleotide binding;protein folding;protein folding chaperone;protein refolding;response to unfolded protein;unfolded protein binding;vacuolar membrane	0	0	0	0	0	0	0	0	0	1	0	0	0	0
	HORVU4Hr1G059260	chr4H	IPR013126|Heat shock protein 70 family;IPR018181|Heat shock protein 70, conserved site;IPR029047|Heat shock protein 70kD, peptide-binding domain superfamily;IPR029048|Heat shock protein 70kD, C-terminal domain superfamily	ATP binding;ATPase activity;ATPase activity, coupled;cellular response to unfolded protein;chaperone cofactor-dependent protein refolding;cytoplasm;heat shock protein binding;misfolded protein binding;nucleotide binding;protein folding chaperone;protein refolding;response to unfolded protein;unfolded protein binding	0	0	0	0	0	0	0	0	0	0	0	1	0	1
	HORVU4Hr1G089090	chr4H	IPR012725|Chaperone DnaK;IPR013126|Heat shock protein 70 family;IPR018181|Heat shock protein 70, conserved site;IPR029047|Heat shock protein 70kD, peptide-binding domain superfamily;IPR029048|Heat shock protein 70kD, C-terminal domain superfamily	ATP binding;ATPase activity;ATPase activity, coupled;cellular response to unfolded protein;chaperone cofactor-dependent protein refolding;cytoplasm;heat shock protein binding;misfolded protein binding;mitochondrion;nucleotide binding;protein folding;protein folding chaperone;protein refolding;response to unfolded protein;unfolded protein binding;vacuolar membrane	0	0	0	0	-1	0	0	0	0	0	0	0	1	1
	HORVU6Hr1G031480	chr6H	IPR010102|Succinate semialdehyde dehydrogenase;IPR015590|Aldehyde dehydrogenase domain;IPR016160|Aldehyde dehydrogenase, cysteine active site;IPR016161|Aldehyde/histidinol dehydrogenase;IPR016162|Aldehyde dehydrogenase, N-terminal;IPR016163|Aldehyde dehydrogenase, C-terminal;IPR029510|Aldehyde dehydrogenase, glutamic acid active site	adaxial/abaxial axis specification;chloroplast;chloroplast stroma;copper ion binding;cotyledon development;gamma-aminobutyric acid catabolic process;glutamate decarboxylation to succinate;leaf development;maintenance of shoot apical meristem identity;mitochondrial matrix;mitochondrion;NAD binding;oxidation-reduction process;oxidoreductase activity;oxidoreductase activity, acting on the aldehyde o…	0	0	0	0	0	0	0	0	0	0	0	0	0	1
	HORVU6Hr1G077710	chr6H	IPR002068|Alpha crystallin/Hsp20 domain;IPR008978|HSP20-like chaperone;|	response to heat;response to osmotic stress	0	1	0	0	1	1	0	0	1	0	0	1	0	0
	HORVU6Hr1G094830	chr6H	IPR013126|Heat shock protein 70 family;IPR018181|Heat shock protein 70, conserved site;IPR029047|Heat shock protein 70kD, peptide-binding domain superfamily	ATP binding;ATPase activity;ATPase activity, coupled;cellular response to unfolded protein;chaperone cofactor-dependent protein refolding;cytoplasm;heat shock protein binding;misfolded protein binding;nucleotide binding;protein folding chaperone;protein refolding;response to unfolded protein;unfolded protein binding	0	0	0	0	-1	0	0	0	0	0	0	-1	0	-1
	HORVU0Hr1G006930	chrUn	IPR013126|Heat shock protein 70 family;IPR018181|Heat shock protein 70, conserved site;IPR029047|Heat shock protein 70kD, peptide-binding domain superfamily	ATP binding;ATPase activity;ATPase activity, coupled;cellular response to unfolded protein;chaperone cofactor-dependent protein refolding;cytoplasm;heat shock protein binding;misfolded protein binding;mitochondrion;protein folding chaperone;protein refolding;response to unfolded protein;unfolded protein binding;vacuolar membrane	0	0	0	0	0	0	0	0	0	1	0	0	0	0
	HORVU0Hr1G020420	chrUn	IPR002068|Alpha crystallin/Hsp20 domain;IPR008978|HSP20-like chaperone;IPR031107|Small heat shock protein HSP20	peroxisomal matrix;protein complex oligomerization;protein folding;protein self-association;response to heat;response to reactive oxygen species;response to salt stress;unfolded protein binding	0	0	0	0	0	0	0	0	0	0	0	1	0	0
-1 -- downregulation of a gene
1 -- upregulation of a gene
