# Supplementary material for: High-throughput sequencing data revealed genotype-specific changes evoked by heat stress in crown tissue of barley sdw1 near-isogenic lines
Source: BMC Genomics. 2022 Mar 4;23:177. doi: 10.1186/s12864-022-08410-1 (PMC8897901; doi:10.1186/s12864-022-08410-1)
Supplement: Supplementary file 10 — Additional file 10: Table S9. Phenotypic and physiological traits, with analysis. [file 12864_2022_8410_MOESM10_ESM.xlsx]

## Sheet: 9A
Additional file 10: Table S9A. Phenotypic traits observed in the experiment with corresponding symbol (ID), units, description, and ontology annotation identifier
Group	Trait	Trait name (unit)	Description	Trait/Crop Ontology (TO/CO)	Genotypic effects (G)		Treatment effect (T)		G ✕ T interaction	Sign of ffect HT-OT c) for
of traits	ID				P-value	Grouping of genotypes a)	P-value	Estimate b)	P-value	BW	BW827	BW828
Tillers	T1	Number of tillers per plant	Total number of tillers in a mature plant	TO:0000346	0.201		< 0.001	6.33	0.361
	T2	Number of productive tillers per plant	Number of tillers with spikes containing grains	-	0.286		< 0.001	1.69	0.656
Main stem	T3	Length of main stem (cm)	Length of main stem from ground level to the spike tip (excluding awns)	TO_0001005	< 0.001	b,a,a	< 0.001	-7.45	0.02	-	-	-
	T4	Peduncle length of main stem (cm)	Top internode in main stem measured from last node to the ligule of flag leaf	TO:0002691	< 0.001	c,b,a	< 0.001	-3.06	0.938
	T5	Basal internode length of main stem (cm)	Lowermost internode measured from ground level to the first node in main stem	-	0.015	b,a,ab	0.001	0.76	0.198
	T6	Internal internodes length of main stem (cm)	Average length of internodes located between bottom internode and peduncle in main stem	TO:0000145	< 0.001	b,a,a	< 0.001	-1.6	0.164
	T7	Number of internodes of main stem	Total number of internodes of main stem including peduncle, internal and bottom internodes	CO_324:0000235	0.262		0.247		0.637
Lateral stem	T8	Length of lateral stem (cm)	Length of lateral stem from ground level to the spike tip (excluding awns); average from lateral stems per plant	TO:0000576	< 0.001	b,a,a	< 0.001	-5.6	< 0.001	-	-	-
	T9	Peduncle length of lateral stem (cm)	Top internode in lateral stem measured from last node to the ligule of flag leaf; average from lateral stems per plant	TO:0002691	< 0.001	c,a,b	0.011	-0.65	0.477
	T10	Basal internode length of lateral stem (cm)	Lowermost internode measured from ground level to the first node in lateral stem; average from lateral stems per plant	-	0.286		< 0.001	0.73	0.551
	T11	Internal internodes length of lateral stem (cm)	Average length of internodes located between bottom internode and peduncle in lateral stem; average from lateral stems per plant	TO:0000145	0.001	b,a,a	< 0.001	-1.11	0.003	-	-	-
	T12	Number of internodes of lateral stem	Total number of internodes of lateral stem including peduncle, internal and bottom internodes; calculated as average from lateral stems per plant	-	< 0.001	b,a,a	0.044	-0.15	0.476
Main spike	T13	Length of main spike (cm)	Length of mature spike from main stem measured from the spike base to its tip (excluding awns)	TO:0000431	< 0.001	b,a,a	0.01	-0.46	0.034	0	-	0
	T14	Number of spikelets per main spike	Number of spikelets of mature spike of main stem	TO:0000456	0.001	b,a,a	< 0.001	-3.53	0.82
	T15	Number of grains per main spike	Number of grains collected from spike of main stem	TO:0000937	0.693		< 0.001	-4.98	0.165
	T16	Grain weight per main spike (g)	Weight of grains collected from spike of main stem	TO:0000935	< 0.001	b,b,a	< 0.001	-0.18	0.175
Lateral spike	T17	Length of lateral spike (cm)	Length of mature spike from the lateral stem measured from the spike base to its tip (excluding awns); average from lateral spikes per plant	TO:0000431	0	b,a,a	< 0.001	-0.91	0.354
	T18	Number of spikelets per lateral spike	Number of spikelets of the mature spike of the lateral stem; average from lateral spikes per plant	TO:0000456	0.008	b,a,a	< 0.001	-3.26	0.871
	T19	Number of grains per lateral spike	Number of grains collected from spike of lateral stem; average from lateral spikes per plant	TO:0000937	0.974	,,	< 0.001	-5.3	0.822
	T20	Grain weight per lateral spike (g)	Weight of grains collected from spike of lateral stem; average from lateral spikes per plant	CO_321:0001526	0.04	b,a,ab	< 0.001	-0.17	0.531
Grain yield	T21	Grain weight per plant (g)	Weight of grains collected from one plant	TO:0000919	0.014	b,a,a	< 0.001	-0.21	0.103
	T22	Thousand grain weight (g)	Weight of 1000 grains calculated for grains collected from one plant	CO_323:0000036	< 0.001	c,b,a	0.019	-1.59	0.286
Phenology	T23	Tillering stage (day)	Number of days from sowing to the tillering (21 BBCH) observed for at least 50% of plants in a pot	TO:0000933	n.a.		n.a.		n.a.
	T24	Flag leaf stage (day)	Number of days from sowing to the full emergence of flag leaf (39 BBCH) observed for at least 50% of plants in a pot	TO:0001008	< 0.001	a,b,c	< 0.001	-6.33	0.513
	T25	Heading date (day)	Number of days from sowing to the beginning of heading (51 BBCH) - tip of inflorescence emerged from sheath; observed for at least 50% of plants in a pot	TO:0000137	< 0.001	a,b,c	< 0.001	-7.67	0.551
	T26	Full maturity stage (day)	Number of days required from seeding to grain ripening (89 BBCH) observed for at least 50% of plants in a pot	TO:0000469	< 0.001	a,b,c	< 0.001	-19.56	0.17
		a) For traits with significant mean genotypic effects, grouping of genotypic means (BW, BW827, BW828) according to Fisher protected LSD test at P < 0.05
		b) For traits with significant mean treatment effect, the difference (HT – OT)
		c) For traits with significant G ✕ T interaction, the sign of the difference (HT – OT) for all genotypes
		d) For tillering stage ANOVA not performed due to lack of sufficient variation among observations

## Sheet: 9B
Additional file 10: Table S9B. Results of ANOVA for physiological parameters
Trait name	Abbreviation	Genotype (G)	Treatment (T)	G × T
				interaction
Absorption energy flux per CS	ABS/CS	< 0.001	0.028	0.257
Trapped energy flux per CS	TR/CS	0.001	0.522	0.205
Density of RCs (QA- reducing PSII reaction centers)	RC/CS	0.556	0.396	0.033
Electron transport flux per CS	ET/CS	0.001	0.001	0.372
Dissipation energy flux per CS	DI/CS	0.105	< 0.001	0.179
Chlorophyll	Chl	0.083	< 0.001	0.144
Flavonols	Flav	< 0.001	< 0.001	0.022
Anthocyanins	Anth	0.011	0.002	0.639
Arbirtrary units, A.U. (calculated as indices)
